# Supplementary material for: Genome-Wide Analysis of Long Non-Coding RNAs in Potato and Their Potential Role in Tuber Sprouting Process
Source: Int J Mol Sci. 2017 Dec 29;19(1):101. doi: 10.3390/ijms19010101 (PMC5796051; doi:10.3390/ijms19010101)
Supplement: Supplementary file 1 [file ijms-19-00101-s001.zip]

Archive with 11 entries (10 files):
- Supplementary Materials/
- Supplementary Materials/Supplementary Data S1.doc
- Supplementary Materials/Supplementary Figure S1.doc
- Supplementary Materials/Supplementary Figure S2.doc
- Supplementary Materials/Supplementary Figure S3.doc
- Supplementary Materials/Supplementary Table S1.xls
- Supplementary Materials/Supplementary Table S2.xls
- Supplementary Materials/Supplementary Table S3.xls
- Supplementary Materials/Supplementary Table S4.xls
- Supplementary Materials/Supplementary Table S5.xls
- Supplementary Materials/Supplementary Table S6.xls
