# Supplementary material for: Genome-Wide Analysis of Long Non-Coding RNAs in Potato and Their Potential Role in Tuber Sprouting Process
Source: Int J Mol Sci. 2017 Dec 29;19(1):101. doi: 10.3390/ijms19010101 (PMC5796051; doi:10.3390/ijms19010101)
Supplement: Supplementary file 1 [file ijms-19-00101-s001.zip › Supplementary Materials/Supplementary Table S1.xls]

## Sheet: Supplementary Table S1
Supplementary Table S1. Information of all 3175 lncRNAs identified in potato.
Novel_lncRNA_ID	Novel_lncRNA_Gene_ID	Gene_Type	Status	Chromosome	Start	End	Strand	Exon_number	Length	ORF
LNC_003174	XLOC_049641	lincRNA	Novel_lncRNA	9	60138120	60138501	-	1	382	56
LNC_003173	XLOC_049575	lincRNA	Novel_lncRNA	9	58643106	58643770	-	1	665	101
LNC_003172	XLOC_049545	lincRNA	Novel_lncRNA	9	57684973	57685729	-	1	757	147
LNC_000217	XLOC_001576	lincRNA	Novel_lncRNA	0	18958221	18965349	-	12	2185	144
LNC_000216	XLOC_001576	lincRNA	Novel_lncRNA	0	18957322	18965349	-	13	2642	131
LNC_000215	XLOC_001576	lincRNA	Novel_lncRNA	0	18957322	18960533	-	7	1484	113
LNC_000214	XLOC_001576	lincRNA	Novel_lncRNA	0	18957322	18960379	-	7	1322	110
LNC_000213	XLOC_001575	lincRNA	Novel_lncRNA	0	18955133	18956311	-	2	656	76
LNC_000212	XLOC_001574	lincRNA	Novel_lncRNA	0	18952890	18953800	-	2	814	65
LNC_000211	XLOC_001557	lincRNA	Novel_lncRNA	0	18303125	18303330	-	1	206	46
LNC_000210	XLOC_001547	lincRNA	Novel_lncRNA	0	17841315	17842824	-	1	1510	87
LNC_001346	XLOC_018202	lincRNA	Novel_lncRNA	12	50822109	50822403	-	1	295	64
LNC_001347	XLOC_018203	lincRNA	Novel_lncRNA	12	50824752	50825227	-	1	476	80
LNC_001344	XLOC_018169	lincRNA	Novel_lncRNA	12	49951717	49952109	-	1	393	48
LNC_001345	XLOC_018200	lincRNA	Novel_lncRNA	12	50825826	50827650	-	2	1158	92
LNC_001342	XLOC_018111	lincRNA	Novel_lncRNA	12	48311152	48311357	-	1	206	63
LNC_001343	XLOC_018122	lincRNA	Novel_lncRNA	12	48712815	48713499	-	1	685	34
LNC_000219	XLOC_001588	lincRNA	Novel_lncRNA	0	19597601	19598729	-	2	483	84
LNC_000218	XLOC_001584	antisense_lncRNA	Novel_lncRNA	0	19330685	19336310	-	2	411	90
LNC_001188	XLOC_015701	lincRNA	Novel_lncRNA	12	18964402	18968518	+	4	2014	139
LNC_001189	XLOC_015701	lincRNA	Novel_lncRNA	12	18964476	18966731	+	3	1819	79
LNC_001180	XLOC_015624	lincRNA	Novel_lncRNA	12	14803836	14804110	+	1	275	63
LNC_001181	XLOC_015627	lincRNA	Novel_lncRNA	12	15039618	15040083	+	1	466	54
LNC_001182	XLOC_015640	antisense_lncRNA	Novel_lncRNA	12	16184946	16185520	+	2	456	48
LNC_001183	XLOC_015655	lincRNA	Novel_lncRNA	12	17058437	17058748	+	1	312	100
LNC_001184	XLOC_015660	lincRNA	Novel_lncRNA	12	17174073	17174274	+	1	202	66
LNC_001185	XLOC_015668	lincRNA	Novel_lncRNA	12	17736660	17736887	+	1	228	57
LNC_001186	XLOC_015696	lincRNA	Novel_lncRNA	12	18913481	18914411	+	1	931	70
LNC_001187	XLOC_015701	lincRNA	Novel_lncRNA	12	18964402	18966731	+	2	2204	123
LNC_002474	XLOC_038145	lincRNA	Novel_lncRNA	6	46522963	46523164	-	1	202	32
LNC_000109	XLOC_001048	lincRNA	Novel_lncRNA	0	44419598	44420388	+	2	656	75
LNC_000108	XLOC_001047	lincRNA	Novel_lncRNA	0	44329417	44329779	+	1	363	120
LNC_002859	XLOC_044454	lincRNA	Novel_lncRNA	8	5910766	5913513	-	2	342	67
LNC_000103	XLOC_001020	lincRNA	Novel_lncRNA	0	43277724	43278725	+	1	1002	110
LNC_000102	XLOC_001016	lincRNA	Novel_lncRNA	0	43184929	43185777	+	1	849	98
LNC_000101	XLOC_001013	lincRNA	Novel_lncRNA	0	42966353	42966737	+	1	385	123
LNC_000100	XLOC_001012	lincRNA	Novel_lncRNA	0	42961549	42962148	+	2	292	59
LNC_000107	XLOC_001033	lincRNA	Novel_lncRNA	0	43571411	43572200	+	1	790	65
LNC_000106	XLOC_001031	lincRNA	Novel_lncRNA	0	43488677	43488930	+	1	254	41
LNC_000105	XLOC_001030	lincRNA	Novel_lncRNA	0	43471859	43472102	+	1	244	60
LNC_000104	XLOC_001023	lincRNA	Novel_lncRNA	0	43391875	43392440	+	2	490	68
LNC_001980	XLOC_029376	lincRNA	Novel_lncRNA	4	70964986	70967766	+	6	504	105
LNC_001981	XLOC_029376	antisense_lncRNA	Novel_lncRNA	4	70964995	71037417	+	7	353	105
LNC_001982	XLOC_029376	antisense_lncRNA	Novel_lncRNA	4	70965007	71037417	+	6	331	98
LNC_001983	XLOC_029383	lincRNA	Novel_lncRNA	4	71135479	71136026	+	1	548	76
LNC_001984	XLOC_029403	lincRNA	Novel_lncRNA	4	71422199	71423280	+	2	406	66
LNC_001985	XLOC_029463	lincRNA	Novel_lncRNA	4	133772	135156	-	2	748	66
LNC_001986	XLOC_029589	lincRNA	Novel_lncRNA	4	2828762	2833930	-	4	2052	103
LNC_001987	XLOC_029589	lincRNA	Novel_lncRNA	4	2830500	2833932	-	3	3200	240
LNC_001988	XLOC_029597	antisense_lncRNA	Novel_lncRNA	4	2913074	2915912	-	2	2522	106
LNC_001989	XLOC_029612	lincRNA	Novel_lncRNA	4	3224873	3226491	-	1	1619	473
LNC_001298	XLOC_017700	lincRNA	Novel_lncRNA	12	26723946	26724195	-	1	250	50
LNC_001299	XLOC_017702	lincRNA	Novel_lncRNA	12	26730074	26730484	-	1	411	53
LNC_001294	XLOC_017583	antisense_lncRNA	Novel_lncRNA	12	20522417	20523295	-	2	326	93
LNC_001295	XLOC_017610	lincRNA	Novel_lncRNA	12	21776779	21776992	-	1	214	32
LNC_001296	XLOC_017680	lincRNA	Novel_lncRNA	12	25951888	25952381	-	1	494	86
LNC_001297	XLOC_017681	lincRNA	Novel_lncRNA	12	25955697	25956376	-	1	680	75
LNC_001290	XLOC_017580	lincRNA	Novel_lncRNA	12	20412805	20415575	-	3	1820	89
LNC_001291	XLOC_017580	lincRNA	Novel_lncRNA	12	20412805	20417641	-	2	4729	93
LNC_001292	XLOC_017580	lincRNA	Novel_lncRNA	12	20412805	20418875	-	6	2827	93
LNC_001293	XLOC_017580	lincRNA	Novel_lncRNA	12	20418238	20418819	-	2	451	50
LNC_001968	XLOC_029003	lincRNA	Novel_lncRNA	4	63536135	63536429	+	1	295	61
LNC_001969	XLOC_029021	lincRNA	Novel_lncRNA	4	64069840	64070190	+	1	351	66
LNC_001348	XLOC_018204	lincRNA	Novel_lncRNA	12	50846276	50846495	-	1	220	64
LNC_001962	XLOC_028911	lincRNA	Novel_lncRNA	4	61886546	61886863	+	2	239	52
LNC_001963	XLOC_028912	lincRNA	Novel_lncRNA	4	61889655	61889962	+	1	308	66
LNC_001960	XLOC_028898	lincRNA	Novel_lncRNA	4	61503679	61504794	+	1	1116	105
LNC_001349	XLOC_018205	lincRNA	Novel_lncRNA	12	50911491	50913370	-	1	1880	97
LNC_001966	XLOC_028974	lincRNA	Novel_lncRNA	4	63077625	63078493	+	2	765	57
LNC_001967	XLOC_028997	antisense_lncRNA	Novel_lncRNA	4	63476962	63477333	+	1	372	93
LNC_001964	XLOC_028919	lincRNA	Novel_lncRNA	4	62127468	62127671	+	1	204	67
LNC_001965	XLOC_028951	lincRNA	Novel_lncRNA	4	62519422	62519733	+	1	312	52
LNC_002822	XLOC_043715	lincRNA	Novel_lncRNA	8	48972221	48975478	+	3	1155	107
LNC_001340	XLOC_018107	lincRNA	Novel_lncRNA	12	48295432	48295688	-	1	257	41
LNC_001341	XLOC_018109	lincRNA	Novel_lncRNA	12	48304878	48306032	-	1	1155	91
LNC_000965	XLOC_011135	lincRNA	Novel_lncRNA	10	37475771	37476024	-	1	254	66
LNC_000964	XLOC_011124	lincRNA	Novel_lncRNA	10	36881859	36882119	-	1	261	48
LNC_000967	XLOC_011172	antisense_lncRNA	Novel_lncRNA	10	39109466	39109967	-	1	502	88
LNC_000966	XLOC_011143	lincRNA	Novel_lncRNA	10	37823205	37825444	-	2	2022	101
LNC_000961	XLOC_011089	lincRNA	Novel_lncRNA	10	34298259	34299037	-	1	779	66
LNC_000960	XLOC_011087	lincRNA	Novel_lncRNA	10	34295009	34295335	-	1	327	46
LNC_000963	XLOC_011101	lincRNA	Novel_lncRNA	10	35149298	35149744	-	1	447	65
LNC_000962	XLOC_011099	lincRNA	Novel_lncRNA	10	34897956	34898642	-	1	687	84
LNC_000969	XLOC_011183	lincRNA	Novel_lncRNA	10	39725145	39729825	-	2	1406	176
LNC_000968	XLOC_011174	lincRNA	Novel_lncRNA	10	39124377	39125136	-	1	760	84
LNC_002059	XLOC_030496	lincRNA	Novel_lncRNA	4	42336641	42336974	-	1	334	71
LNC_002058	XLOC_030469	lincRNA	Novel_lncRNA	4	41011748	41015088	-	1	3341	135
LNC_002732	XLOC_042664	lincRNA	Novel_lncRNA	8	5745587	5745974	+	1	388	73
LNC_001728	XLOC_025739	lincRNA	Novel_lncRNA	3	32770642	32771210	-	1	569	82
LNC_001729	XLOC_025759	lincRNA	Novel_lncRNA	3	33382820	33383263	-	1	444	49
LNC_002930	XLOC_045450	lincRNA	Novel_lncRNA	8	48112959	48113254	-	1	296	45
LNC_002733	XLOC_042728	lincRNA	Novel_lncRNA	8	8345376	8345827	+	1	452	131
LNC_002931	XLOC_045463	lincRNA	Novel_lncRNA	8	48350468	48351040	-	1	573	79
LNC_000819	XLOC_009019	antisense_lncRNA	Novel_lncRNA	10	21112342	21115106	+	4	1316	104
LNC_000818	XLOC_008984	lincRNA	Novel_lncRNA	10	19079761	19080227	+	1	467	75
LNC_001432	XLOC_019711	lincRNA	Novel_lncRNA	2	32112230	32113862	+	2	937	62
LNC_001433	XLOC_019712	lincRNA	Novel_lncRNA	2	32116531	32117374	+	1	844	88
LNC_001434	XLOC_019817	lincRNA	Novel_lncRNA	2	34239238	34239872	+	1	635	54
LNC_001435	XLOC_019818	lincRNA	Novel_lncRNA	2	34241363	34241845	+	1	483	57
LNC_001436	XLOC_019895	lincRNA	Novel_lncRNA	2	35426678	35426909	+	1	232	44
LNC_001437	XLOC_020027	lincRNA	Novel_lncRNA	2	37896860	37897106	+	1	247	42
LNC_000811	XLOC_008950	lincRNA	Novel_lncRNA	10	17584474	17585084	+	1	611	96
LNC_000810	XLOC_008931	lincRNA	Novel_lncRNA	10	16761911	16762839	+	2	358	46
LNC_000813	XLOC_008953	lincRNA	Novel_lncRNA	10	17619193	17623852	+	4	2496	104
LNC_000812	XLOC_008953	lincRNA	Novel_lncRNA	10	17619181	17624666	+	6	1000	71
LNC_000815	XLOC_008953	lincRNA	Novel_lncRNA	10	17619219	17623852	+	4	2461	104
LNC_000814	XLOC_008953	lincRNA	Novel_lncRNA	10	17619203	17624829	+	5	548	71
LNC_000817	XLOC_008955	lincRNA	Novel_lncRNA	10	17642787	17643599	+	1	813	81
LNC_000816	XLOC_008953	lincRNA	Novel_lncRNA	10	17619560	17623923	+	4	375	71
LNC_001720	XLOC_025576	lincRNA	Novel_lncRNA	3	22658213	22661345	-	3	796	88
LNC_001721	XLOC_025576	lincRNA	Novel_lncRNA	3	22659311	22661312	-	3	810	72
LNC_002937	XLOC_045644	antisense_lncRNA	Novel_lncRNA	8	52478894	52479757	-	1	864	70
LNC_002185	XLOC_032620	lincRNA	Novel_lncRNA	5	34968886	34971394	+	2	1663	75
LNC_002184	XLOC_032620	lincRNA	Novel_lncRNA	5	34966182	34971394	+	3	2146	75
LNC_002187	XLOC_032627	lincRNA	Novel_lncRNA	5	35129577	35134580	+	3	300	59
LNC_002186	XLOC_032627	lincRNA	Novel_lncRNA	5	35129572	35134055	+	3	1139	88
LNC_002181	XLOC_032596	lincRNA	Novel_lncRNA	5	33692858	33698191	+	4	355	48
LNC_002180	XLOC_032593	lincRNA	Novel_lncRNA	5	33385985	33386573	+	2	391	96
LNC_002183	XLOC_032620	lincRNA	Novel_lncRNA	5	34965550	34971394	+	3	820	75
LNC_002182	XLOC_032614	lincRNA	Novel_lncRNA	5	34729654	34729868	+	1	215	49
LNC_002852	XLOC_044347	lincRNA	Novel_lncRNA	8	3864135	3864483	-	1	349	49
LNC_002189	XLOC_032627	lincRNA	Novel_lncRNA	5	35129588	35134055	+	3	693	88
LNC_002188	XLOC_032627	lincRNA	Novel_lncRNA	5	35129580	35130942	+	2	568	59
LNC_002849	XLOC_044315	antisense_lncRNA	Novel_lncRNA	8	3246650	3248306	-	2	293	52
LNC_002823	XLOC_043746	lincRNA	Novel_lncRNA	8	49601151	49601361	+	1	211	51
LNC_002518	XLOC_039348	lincRNA	Novel_lncRNA	7	10865291	10865653	+	1	363	73
LNC_001504	XLOC_021451	lincRNA	Novel_lncRNA	2	27769748	27771978	-	2	1508	92
LNC_001505	XLOC_021461	lincRNA	Novel_lncRNA	2	27893475	27896645	-	2	2975	73
LNC_001506	XLOC_021500	lincRNA	Novel_lncRNA	2	28524177	28524910	-	1	734	74
LNC_001507	XLOC_021502	lincRNA	Novel_lncRNA	2	28521552	28521902	-	1	351	51
LNC_001500	XLOC_021374	lincRNA	Novel_lncRNA	2	26478834	26479253	-	1	420	80
LNC_001501	XLOC_021433	lincRNA	Novel_lncRNA	2	27393629	27394044	-	1	416	60
LNC_001502	XLOC_021439	lincRNA	Novel_lncRNA	2	27508418	27508815	-	1	398	70
LNC_001503	XLOC_021448	lincRNA	Novel_lncRNA	2	27692351	27692590	-	1	240	60
LNC_002237	XLOC_033850	lincRNA	Novel_lncRNA	5	13541262	13551338	-	2	3421	107
LNC_002236	XLOC_033850	lincRNA	Novel_lncRNA	5	13541262	13551338	-	3	3058	107
LNC_002235	XLOC_033850	antisense_lncRNA	Novel_lncRNA	5	13527240	13551338	-	2	2843	107
LNC_002234	XLOC_033850	antisense_lncRNA	Novel_lncRNA	5	13527240	13551338	-	2	2846	107
LNC_001508	XLOC_021543	lincRNA	Novel_lncRNA	2	29150982	29151462	-	1	481	59
LNC_001509	XLOC_021555	lincRNA	Novel_lncRNA	2	29326438	29329322	-	1	2885	123
LNC_002231	XLOC_033764	lincRNA	Novel_lncRNA	5	10774367	10774729	-	1	363	53
LNC_002230	XLOC_033716	lincRNA	Novel_lncRNA	5	9155363	9155646	-	1	284	54
LNC_003049	XLOC_047062	lincRNA	Novel_lncRNA	9	45354931	45355250	+	1	320	85
LNC_003048	XLOC_047059	lincRNA	Novel_lncRNA	9	45315998	45316849	+	3	702	107
LNC_003047	XLOC_047059	lincRNA	Novel_lncRNA	9	45315998	45316849	+	3	708	109
LNC_003046	XLOC_047059	lincRNA	Novel_lncRNA	9	45315997	45316849	+	3	674	109
LNC_003045	XLOC_047028	lincRNA	Novel_lncRNA	9	44541422	44541665	+	1	244	51
LNC_003044	XLOC_047023	lincRNA	Novel_lncRNA	9	44349870	44350171	+	1	302	63
LNC_003043	XLOC_047022	lincRNA	Novel_lncRNA	9	44303313	44306013	+	2	1075	89
LNC_003042	XLOC_047006	lincRNA	Novel_lncRNA	9	43917088	43917701	+	1	614	58
LNC_003041	XLOC_046960	lincRNA	Novel_lncRNA	9	42025552	42026627	+	2	971	101
LNC_003040	XLOC_046922	lincRNA	Novel_lncRNA	9	39792656	39793298	+	1	643	59
LNC_002510	XLOC_039281	lincRNA	Novel_lncRNA	7	7742236	7742915	+	1	680	62
LNC_002001	XLOC_030037	lincRNA	Novel_lncRNA	4	16355237	16355567	-	2	250	44
LNC_000587	XLOC_006100	lincRNA	Novel_lncRNA	1	20422200	20429694	-	2	7273	153
LNC_000586	XLOC_006100	lincRNA	Novel_lncRNA	1	20422200	20429694	-	3	6583	153
LNC_000585	XLOC_006100	lincRNA	Novel_lncRNA	1	20422200	20429693	-	3	6106	153
LNC_000584	XLOC_006096	lincRNA	Novel_lncRNA	1	20270348	20270832	-	1	485	134
LNC_000583	XLOC_006093	lincRNA	Novel_lncRNA	1	20149963	20150219	-	1	257	74
LNC_000582	XLOC_006091	antisense_lncRNA	Novel_lncRNA	1	20055922	20056831	-	2	524	63
LNC_000581	XLOC_006091	antisense_lncRNA	Novel_lncRNA	1	20047409	20056843	-	3	835	64
LNC_000580	XLOC_006069	lincRNA	Novel_lncRNA	1	18876073	18876489	-	1	417	87
LNC_002929	XLOC_045426	lincRNA	Novel_lncRNA	8	47573138	47575436	-	2	1969	107
LNC_000589	XLOC_006100	lincRNA	Novel_lncRNA	1	20430615	20440710	-	2	4198	122
LNC_000588	XLOC_006100	lincRNA	Novel_lncRNA	1	20422200	20435602	-	3	5007	121
LNC_000741	XLOC_007963	lincRNA	Novel_lncRNA	1	81126912	81127470	-	1	559	186
LNC_000740	XLOC_007961	lincRNA	Novel_lncRNA	1	81091750	81093473	-	3	755	66
LNC_000743	XLOC_008013	lincRNA	Novel_lncRNA	1	81894285	81895333	-	1	1049	61
LNC_000742	XLOC_007992	lincRNA	Novel_lncRNA	1	81637185	81637500	-	1	316	51
LNC_000745	XLOC_008029	lincRNA	Novel_lncRNA	1	82136009	82137518	-	2	1049	69
LNC_000744	XLOC_008014	antisense_lncRNA	Novel_lncRNA	1	81912607	81916121	-	6	719	84
LNC_000747	XLOC_008049	lincRNA	Novel_lncRNA	1	82478368	82480050	-	1	1683	103
LNC_000746	XLOC_008037	lincRNA	Novel_lncRNA	1	82254633	82255048	-	1	416	74
LNC_000749	XLOC_008069	lincRNA	Novel_lncRNA	1	82822560	82834564	-	4	4680	87
LNC_000748	XLOC_008052	lincRNA	Novel_lncRNA	1	82609889	82610715	-	3	647	70
LNC_001612	XLOC_023636	lincRNA	Novel_lncRNA	3	37341499	37341977	+	1	479	65
LNC_001613	XLOC_023647	lincRNA	Novel_lncRNA	3	37452315	37452547	+	1	233	64
LNC_001614	XLOC_023653	lincRNA	Novel_lncRNA	3	37657300	37658156	+	1	857	89
LNC_001615	XLOC_023658	lincRNA	Novel_lncRNA	3	37816400	37816639	+	1	240	53
LNC_001616	XLOC_023675	lincRNA	Novel_lncRNA	3	38469860	38470380	+	1	521	108
LNC_001617	XLOC_023686	lincRNA	Novel_lncRNA	3	38741183	38741404	+	1	222	41
LNC_002523	XLOC_039379	antisense_lncRNA	Novel_lncRNA	7	12683450	12697216	+	2	1689	186
LNC_002522	XLOC_039379	antisense_lncRNA	Novel_lncRNA	7	12683450	12697216	+	3	1423	186
LNC_002521	XLOC_039379	antisense_lncRNA	Novel_lncRNA	7	12683450	12697216	+	3	1477	186
LNC_002520	XLOC_039379	antisense_lncRNA	Novel_lncRNA	7	12683450	12697216	+	3	1351	186
LNC_002527	XLOC_039407	lincRNA	Novel_lncRNA	7	13977931	13978822	+	2	644	70
LNC_002526	XLOC_039406	lincRNA	Novel_lncRNA	7	13973455	13976664	+	2	3127	86
LNC_002525	XLOC_039404	lincRNA	Novel_lncRNA	7	13943323	13946864	+	1	3542	171
LNC_002524	XLOC_039379	antisense_lncRNA	Novel_lncRNA	7	12683450	12697216	+	3	1480	186
LNC_002529	XLOC_039453	lincRNA	Novel_lncRNA	7	15952745	15955830	+	2	1966	160
LNC_002528	XLOC_039421	antisense_lncRNA	Novel_lncRNA	7	14965555	14965878	+	1	324	59
LNC_003133	XLOC_048643	lincRNA	Novel_lncRNA	9	27583773	27584036	-	1	264	50
LNC_003132	XLOC_048634	lincRNA	Novel_lncRNA	9	27035844	27036508	-	1	665	65
LNC_003131	XLOC_048615	lincRNA	Novel_lncRNA	9	25490276	25490599	-	1	324	88
LNC_003130	XLOC_048601	lincRNA	Novel_lncRNA	9	24441549	24446709	-	2	1863	133
LNC_003137	XLOC_048697	lincRNA	Novel_lncRNA	9	30543617	30544260	-	1	644	56
LNC_003136	XLOC_048668	lincRNA	Novel_lncRNA	9	28808017	28809774	-	1	1758	109
LNC_003135	XLOC_048650	lincRNA	Novel_lncRNA	9	28020555	28020790	-	1	236	30
LNC_003134	XLOC_048644	lincRNA	Novel_lncRNA	9	27585773	27586090	-	1	318	66
LNC_003139	XLOC_048759	lincRNA	Novel_lncRNA	9	33000324	33000595	-	1	272	43
LNC_003138	XLOC_048758	lincRNA	Novel_lncRNA	9	32852259	32852688	-	1	430	67
LNC_002927	XLOC_045426	lincRNA	Novel_lncRNA	8	47572682	47575435	-	3	316	58
LNC_002428	XLOC_037247	lincRNA	Novel_lncRNA	6	11254080	11254774	-	2	601	146
LNC_002429	XLOC_037285	lincRNA	Novel_lncRNA	6	13039006	13042994	-	2	3704	212
LNC_002426	XLOC_037159	antisense_lncRNA	Novel_lncRNA	6	6379062	6388784	-	2	947	120
LNC_002427	XLOC_037159	antisense_lncRNA	Novel_lncRNA	6	6383191	6388773	-	2	485	60
LNC_002424	XLOC_037157	lincRNA	Novel_lncRNA	6	6224765	6225157	-	1	393	53
LNC_002425	XLOC_037158	lincRNA	Novel_lncRNA	6	6226942	6227385	-	1	444	112
LNC_002422	XLOC_037128	lincRNA	Novel_lncRNA	6	4663276	4663721	-	1	446	75
LNC_002423	XLOC_037135	lincRNA	Novel_lncRNA	6	5124594	5124801	-	1	208	48
LNC_002420	XLOC_037077	lincRNA	Novel_lncRNA	6	3390523	3390869	-	1	347	111
LNC_002421	XLOC_037118	lincRNA	Novel_lncRNA	6	4512799	4514113	-	2	1148	64
LNC_001768	XLOC_026123	lincRNA	Novel_lncRNA	3	42777559	42777806	-	1	248	82
LNC_001769	XLOC_026141	lincRNA	Novel_lncRNA	3	43096798	43098254	-	1	1457	124
LNC_002926	XLOC_045354	lincRNA	Novel_lncRNA	8	45510318	45510711	-	1	394	54
LNC_001764	XLOC_026095	lincRNA	Novel_lncRNA	3	42609842	42610095	-	1	254	29
LNC_001765	XLOC_026099	lincRNA	Novel_lncRNA	3	42625190	42625448	-	1	259	45
LNC_001766	XLOC_026101	lincRNA	Novel_lncRNA	3	42633147	42633571	-	1	425	51
LNC_001767	XLOC_026104	lincRNA	Novel_lncRNA	3	42652162	42652707	-	1	546	46
LNC_001760	XLOC_026077	lincRNA	Novel_lncRNA	3	42359194	42359606	-	1	413	61
LNC_001761	XLOC_026078	lincRNA	Novel_lncRNA	3	42433861	42434278	-	1	418	69
LNC_001762	XLOC_026093	lincRNA	Novel_lncRNA	3	42606304	42606651	-	1	348	71
LNC_001763	XLOC_026094	lincRNA	Novel_lncRNA	3	42608326	42608596	-	1	271	55
LNC_002925	XLOC_045352	lincRNA	Novel_lncRNA	8	45501124	45501421	-	1	298	99
LNC_002848	XLOC_044315	antisense_lncRNA	Novel_lncRNA	8	3246025	3248306	-	2	397	56
LNC_000369	XLOC_002384	lincRNA	Novel_lncRNA	0	52556410	52556633	-	1	224	34
LNC_000368	XLOC_002383	lincRNA	Novel_lncRNA	0	52370435	52370661	-	1	227	75
LNC_000367	XLOC_002382	lincRNA	Novel_lncRNA	0	52364627	52364855	-	1	229	76
LNC_000366	XLOC_002379	lincRNA	Novel_lncRNA	0	51985876	51986112	-	1	237	78
LNC_000365	XLOC_002378	lincRNA	Novel_lncRNA	0	51922452	51922690	-	1	239	56
LNC_000364	XLOC_002375	lincRNA	Novel_lncRNA	0	51825559	51825795	-	1	237	43
LNC_000363	XLOC_002374	lincRNA	Novel_lncRNA	0	51802578	51802820	-	1	243	69
LNC_000362	XLOC_002371	lincRNA	Novel_lncRNA	0	51707471	51707718	-	1	248	56
LNC_000361	XLOC_002369	lincRNA	Novel_lncRNA	0	51604559	51604772	-	1	214	60
LNC_000360	XLOC_002367	lincRNA	Novel_lncRNA	0	51569385	51569607	-	1	223	54
LNC_000569	XLOC_005907	lincRNA	Novel_lncRNA	1	11411099	11412665	-	2	508	61
LNC_000568	XLOC_005901	antisense_lncRNA	Novel_lncRNA	1	11274564	11301426	-	3	763	127
LNC_002730	XLOC_042583	lincRNA	Novel_lncRNA	8	3664319	3664580	+	1	262	52
LNC_002731	XLOC_042599	lincRNA	Novel_lncRNA	8	4128022	4128734	+	1	713	54
LNC_002736	XLOC_042761	lincRNA	Novel_lncRNA	8	10250408	10250917	+	1	510	75
LNC_002737	XLOC_042765	lincRNA	Novel_lncRNA	8	10340244	10344899	+	3	2919	109
LNC_002734	XLOC_042744	lincRNA	Novel_lncRNA	8	9308292	9308849	+	1	558	86
LNC_002735	XLOC_042753	lincRNA	Novel_lncRNA	8	9608871	9609313	+	1	443	59
LNC_000561	XLOC_005833	lincRNA	Novel_lncRNA	1	7880833	7897642	-	2	3794	85
LNC_000560	XLOC_005833	lincRNA	Novel_lncRNA	1	7880833	7897614	-	3	3495	73
LNC_000563	XLOC_005849	lincRNA	Novel_lncRNA	1	8494830	8495420	-	2	437	59
LNC_000562	XLOC_005835	lincRNA	Novel_lncRNA	1	7887322	7887762	-	1	441	42
LNC_000565	XLOC_005884	lincRNA	Novel_lncRNA	1	10522724	10523101	-	1	378	62
LNC_000564	XLOC_005880	lincRNA	Novel_lncRNA	1	10351361	10351577	-	1	217	69
LNC_000567	XLOC_005901	antisense_lncRNA	Novel_lncRNA	1	11274564	11301410	-	2	747	127
LNC_000566	XLOC_005901	antisense_lncRNA	Novel_lncRNA	1	11233987	11301426	-	3	703	99
LNC_002923	XLOC_045349	lincRNA	Novel_lncRNA	8	45470564	45471383	-	1	820	84
LNC_002079	XLOC_030759	lincRNA	Novel_lncRNA	4	52976815	52977141	-	1	327	54
LNC_001829	XLOC_027391	lincRNA	Novel_lncRNA	4	4221589	4222308	+	1	720	62
LNC_001828	XLOC_027386	lincRNA	Novel_lncRNA	4	4080673	4080943	+	1	271	60
LNC_001359	XLOC_018619	lincRNA	Novel_lncRNA	12	59158564	59162926	-	2	988	77
LNC_001358	XLOC_018496	lincRNA	Novel_lncRNA	12	57326455	57328294	-	1	1840	138
LNC_001355	XLOC_018413	lincRNA	Novel_lncRNA	12	55790456	55792306	-	1	1851	94
LNC_001354	XLOC_018371	lincRNA	Novel_lncRNA	12	55018122	55018506	-	1	385	70
LNC_001357	XLOC_018459	lincRNA	Novel_lncRNA	12	56774037	56774367	-	1	331	66
LNC_001356	XLOC_018437	lincRNA	Novel_lncRNA	12	56363341	56363656	-	1	316	94
LNC_001351	XLOC_018256	lincRNA	Novel_lncRNA	12	52354495	52356693	-	2	2080	69
LNC_001350	XLOC_018247	lincRNA	Novel_lncRNA	12	51957366	51957624	-	1	259	67
LNC_001353	XLOC_018355	lincRNA	Novel_lncRNA	12	54735371	54735716	-	1	346	44
LNC_001352	XLOC_018345	lincRNA	Novel_lncRNA	12	54427685	54427933	-	1	249	73
LNC_002884	XLOC_044927	lincRNA	Novel_lncRNA	8	30545188	30558140	-	2	1041	53
LNC_002885	XLOC_044935	lincRNA	Novel_lncRNA	8	30972392	30972631	-	1	240	60
LNC_002886	XLOC_044936	lincRNA	Novel_lncRNA	8	30973919	30974685	-	1	767	85
LNC_002887	XLOC_044959	lincRNA	Novel_lncRNA	8	32701151	32705422	-	2	1261	91
LNC_002880	XLOC_044869	lincRNA	Novel_lncRNA	8	27436712	27437006	-	1	295	64
LNC_002881	XLOC_044896	lincRNA	Novel_lncRNA	8	29004743	29005065	-	1	323	45
LNC_001199	XLOC_015801	lincRNA	Novel_lncRNA	12	24616184	24616504	+	1	321	41
LNC_001198	XLOC_015792	lincRNA	Novel_lncRNA	12	23788590	23801158	+	3	1336	124
LNC_001197	XLOC_015792	lincRNA	Novel_lncRNA	12	23788590	23801158	+	3	1507	143
LNC_001196	XLOC_015792	lincRNA	Novel_lncRNA	12	23788569	23801158	+	3	1131	124
LNC_001195	XLOC_015792	lincRNA	Novel_lncRNA	12	23788569	23801158	+	4	1571	124
LNC_001194	XLOC_015786	lincRNA	Novel_lncRNA	12	23242380	23244028	+	1	1649	94
LNC_001193	XLOC_015737	lincRNA	Novel_lncRNA	12	20247274	20247690	+	1	417	37
LNC_001192	XLOC_015735	lincRNA	Novel_lncRNA	12	20218501	20218736	+	1	236	78
LNC_001191	XLOC_015734	lincRNA	Novel_lncRNA	12	20190229	20193379	+	1	3151	127
LNC_001190	XLOC_015709	lincRNA	Novel_lncRNA	12	19207028	19207238	+	1	211	70
LNC_001821	XLOC_027309	lincRNA	Novel_lncRNA	4	2856946	2857233	+	1	288	85
LNC_001820	XLOC_027295	lincRNA	Novel_lncRNA	4	2464120	2464676	+	1	557	93
LNC_000178	XLOC_001295	lincRNA	Novel_lncRNA	0	5328080	5330740	-	2	618	48
LNC_000179	XLOC_001296	lincRNA	Novel_lncRNA	0	5346099	5348320	-	2	841	68
LNC_000176	XLOC_001295	lincRNA	Novel_lncRNA	0	5327684	5330779	-	3	423	53
LNC_000177	XLOC_001295	lincRNA	Novel_lncRNA	0	5327684	5330786	-	3	429	68
LNC_000174	XLOC_001256	lincRNA	Novel_lncRNA	0	3895360	3895701	-	1	342	55
LNC_000175	XLOC_001294	lincRNA	Novel_lncRNA	0	5325671	5325975	-	1	305	36
LNC_000172	XLOC_001240	lincRNA	Novel_lncRNA	0	3276745	3276945	-	1	201	57
LNC_000173	XLOC_001250	lincRNA	Novel_lncRNA	0	3584368	3584913	-	1	546	181
LNC_000170	XLOC_001191	lincRNA	Novel_lncRNA	0	1213	2150	-	1	938	174
LNC_000171	XLOC_001192	lincRNA	Novel_lncRNA	0	2292	2936	-	1	645	215
LNC_001997	XLOC_029966	lincRNA	Novel_lncRNA	4	11258164	11259093	-	2	642	129
LNC_001996	XLOC_029954	lincRNA	Novel_lncRNA	4	11087759	11088566	-	2	555	55
LNC_001995	XLOC_029899	lincRNA	Novel_lncRNA	4	9820293	9820684	-	1	392	71
LNC_001994	XLOC_029896	lincRNA	Novel_lncRNA	4	9703676	9703942	-	1	267	39
LNC_001993	XLOC_029872	lincRNA	Novel_lncRNA	4	9250700	9251193	-	1	494	78
LNC_001992	XLOC_029839	lincRNA	Novel_lncRNA	4	8632764	8635663	-	1	2900	744
LNC_001991	XLOC_029679	lincRNA	Novel_lncRNA	4	4788331	4788779	-	1	449	108
LNC_001990	XLOC_029654	lincRNA	Novel_lncRNA	4	4167457	4169993	-	1	2537	68
LNC_001999	XLOC_030018	lincRNA	Novel_lncRNA	4	14727974	14729772	-	2	1604	114
LNC_001998	XLOC_029980	lincRNA	Novel_lncRNA	4	11834149	11834402	-	1	254	56
LNC_001283	XLOC_017410	lincRNA	Novel_lncRNA	12	11449592	11455778	-	5	614	84
LNC_001282	XLOC_017399	lincRNA	Novel_lncRNA	12	11161833	11162187	-	1	355	76
LNC_001281	XLOC_017348	lincRNA	Novel_lncRNA	12	9603634	9604413	-	1	780	71
LNC_001280	XLOC_017331	lincRNA	Novel_lncRNA	12	9082139	9087160	-	2	2492	91
LNC_001287	XLOC_017487	lincRNA	Novel_lncRNA	12	14894805	14895102	-	1	298	98
LNC_001286	XLOC_017453	lincRNA	Novel_lncRNA	12	13287813	13288038	-	1	226	63
LNC_001285	XLOC_017452	lincRNA	Novel_lncRNA	12	13286537	13286740	-	1	204	40
LNC_001284	XLOC_017420	lincRNA	Novel_lncRNA	12	11782389	11808985	-	2	295	54
LNC_002952	XLOC_046077	lincRNA	Novel_lncRNA	9	3474121	3474571	+	1	451	48
LNC_002953	XLOC_046111	lincRNA	Novel_lncRNA	9	4121422	4121821	+	1	400	42
LNC_001289	XLOC_017561	lincRNA	Novel_lncRNA	12	18913700	18914409	-	1	710	69
LNC_001288	XLOC_017509	lincRNA	Novel_lncRNA	12	16332663	16333101	-	1	439	60
LNC_002956	XLOC_046149	lincRNA	Novel_lncRNA	9	4900875	4901208	+	1	334	66
LNC_002957	XLOC_046154	lincRNA	Novel_lncRNA	9	5015785	5016260	+	1	476	62
LNC_002954	XLOC_046115	lincRNA	Novel_lncRNA	9	4262917	4264614	+	3	740	68
LNC_002955	XLOC_046115	lincRNA	Novel_lncRNA	9	4263073	4264614	+	3	376	64
LNC_001979	XLOC_029371	lincRNA	Novel_lncRNA	4	70916017	70916239	+	1	223	61
LNC_001978	XLOC_029288	lincRNA	Novel_lncRNA	4	69668166	69668629	+	2	382	85
LNC_001971	XLOC_029101	lincRNA	Novel_lncRNA	4	66120772	66121241	+	1	470	54
LNC_001970	XLOC_029024	lincRNA	Novel_lncRNA	4	64174682	64174894	+	1	213	47
LNC_001973	XLOC_029158	antisense_lncRNA	Novel_lncRNA	4	67392649	67397753	+	2	1204	69
LNC_001972	XLOC_029145	antisense_lncRNA	Novel_lncRNA	4	67148711	67152893	+	3	616	95
LNC_001975	XLOC_029208	lincRNA	Novel_lncRNA	4	68191278	68191518	+	1	241	46
LNC_001974	XLOC_029199	lincRNA	Novel_lncRNA	4	68028604	68029095	+	1	492	74
LNC_001977	XLOC_029262	lincRNA	Novel_lncRNA	4	69059370	69059965	+	1	596	133
LNC_001976	XLOC_029237	lincRNA	Novel_lncRNA	4	68659363	68659994	+	1	632	70
LNC_000521	XLOC_004949	lincRNA	Novel_lncRNA	1	80343813	80382317	+	10	2689	337
LNC_000520	XLOC_004929	lincRNA	Novel_lncRNA	1	80051525	80051836	+	1	312	90
LNC_000002	XLOC_000009	lincRNA	Novel_lncRNA	0	655119	655405	+	1	287	61
LNC_000003	XLOC_000023	lincRNA	Novel_lncRNA	0	1406933	1407178	+	1	246	50
LNC_000001	XLOC_000007	lincRNA	Novel_lncRNA	0	554326	554582	+	1	257	53
LNC_000006	XLOC_000060	lincRNA	Novel_lncRNA	0	4587856	4588123	+	1	268	50
LNC_000007	XLOC_000077	lincRNA	Novel_lncRNA	0	5658448	5658720	+	1	273	76
LNC_000004	XLOC_000044	lincRNA	Novel_lncRNA	0	3501054	3501325	+	1	272	50
LNC_000005	XLOC_000057	lincRNA	Novel_lncRNA	0	4284988	4285298	+	1	311	66
LNC_000008	XLOC_000088	antisense_lncRNA	Novel_lncRNA	0	6491566	6493399	+	2	662	146
LNC_000009	XLOC_000110	lincRNA	Novel_lncRNA	0	7194287	7194680	+	1	394	91
LNC_002801	XLOC_043447	lincRNA	Novel_lncRNA	8	42204776	42206280	+	2	432	77
LNC_002479	XLOC_038321	lincRNA	Novel_lncRNA	6	49874977	49875284	-	1	308	93
LNC_002478	XLOC_038320	antisense_lncRNA	Novel_lncRNA	6	49836106	49837105	-	1	1000	99
LNC_000529	XLOC_005148	antisense_lncRNA	Novel_lncRNA	1	83797770	83798221	+	1	452	41
LNC_001031	XLOC_012486	lincRNA	Novel_lncRNA	11	7879082	7879472	+	1	391	85
LNC_002310	XLOC_035244	lincRNA	Novel_lncRNA	6	12698338	12698685	+	1	348	47
LNC_002311	XLOC_035254	lincRNA	Novel_lncRNA	6	13646813	13649392	+	3	1001	99
LNC_001427	XLOC_019659	lincRNA	Novel_lncRNA	2	31235020	31237616	+	2	2517	147
LNC_001426	XLOC_019620	lincRNA	Novel_lncRNA	2	30033301	30039288	+	5	295	98
LNC_001425	XLOC_019592	lincRNA	Novel_lncRNA	2	29638986	29639431	+	1	446	46
LNC_001424	XLOC_019567	lincRNA	Novel_lncRNA	2	29110521	29123857	+	3	2836	87
LNC_000828	XLOC_009141	lincRNA	Novel_lncRNA	10	28550510	28551032	+	2	403	67
LNC_000829	XLOC_009183	lincRNA	Novel_lncRNA	10	30698886	30699498	+	1	613	102
LNC_001421	XLOC_019545	lincRNA	Novel_lncRNA	2	28685713	28686083	+	1	371	66
LNC_001420	XLOC_019544	lincRNA	Novel_lncRNA	2	28684760	28685195	+	1	436	101
LNC_000824	XLOC_009049	lincRNA	Novel_lncRNA	10	23161696	23162092	+	1	397	46
LNC_000825	XLOC_009071	lincRNA	Novel_lncRNA	10	24161727	24162036	+	1	310	68
LNC_000826	XLOC_009085	lincRNA	Novel_lncRNA	10	25019832	25020064	+	1	233	44
LNC_000827	XLOC_009111	lincRNA	Novel_lncRNA	10	26355290	26356113	+	1	824	113
LNC_000820	XLOC_009019	antisense_lncRNA	Novel_lncRNA	10	21112342	21115106	+	3	1345	100
LNC_000821	XLOC_009021	lincRNA	Novel_lncRNA	10	21219467	21219770	+	1	304	101
LNC_000822	XLOC_009041	lincRNA	Novel_lncRNA	10	22556667	22557469	+	1	803	74
LNC_000823	XLOC_009047	lincRNA	Novel_lncRNA	10	23154466	23184639	+	2	1938	100
LNC_002939	XLOC_045705	lincRNA	Novel_lncRNA	8	53908309	53908800	-	1	492	83
LNC_000958	XLOC_011059	lincRNA	Novel_lncRNA	10	32783588	32784122	-	1	535	47
LNC_000959	XLOC_011064	lincRNA	Novel_lncRNA	10	32855930	32857173	-	1	1244	106
LNC_000950	XLOC_010980	lincRNA	Novel_lncRNA	10	28721187	28721715	-	1	529	67
LNC_000951	XLOC_010986	lincRNA	Novel_lncRNA	10	29113894	29114123	-	1	230	69
LNC_000952	XLOC_011016	lincRNA	Novel_lncRNA	10	30589748	30589963	-	1	216	46
LNC_000953	XLOC_011017	lincRNA	Novel_lncRNA	10	30726419	30726665	-	1	247	51
LNC_000954	XLOC_011031	lincRNA	Novel_lncRNA	10	31430788	31431204	-	1	417	139
LNC_000955	XLOC_011033	lincRNA	Novel_lncRNA	10	31622429	31622641	-	1	213	68
LNC_000956	XLOC_011050	lincRNA	Novel_lncRNA	10	32558093	32561115	-	1	3023	106
LNC_000957	XLOC_011052	lincRNA	Novel_lncRNA	10	32556298	32556666	-	1	369	66
LNC_001519	XLOC_021713	lincRNA	Novel_lncRNA	2	32292125	32294763	-	2	1002	142
LNC_001518	XLOC_021713	lincRNA	Novel_lncRNA	2	32292125	32294757	-	2	1041	157
LNC_001513	XLOC_021654	lincRNA	Novel_lncRNA	2	31127441	31127924	-	1	484	72
LNC_001512	XLOC_021641	lincRNA	Novel_lncRNA	2	30790442	30790906	-	1	465	64
LNC_001511	XLOC_021634	lincRNA	Novel_lncRNA	2	30690059	30690511	-	1	453	38
LNC_001510	XLOC_021581	lincRNA	Novel_lncRNA	2	29856505	29859900	-	1	3396	138
LNC_001517	XLOC_021713	lincRNA	Novel_lncRNA	2	32292125	32294748	-	2	993	144
LNC_001516	XLOC_021696	lincRNA	Novel_lncRNA	2	31926338	31926603	-	1	266	53
LNC_001515	XLOC_021693	lincRNA	Novel_lncRNA	2	31887684	31888242	-	1	559	79
LNC_001514	XLOC_021689	lincRNA	Novel_lncRNA	2	31821117	31821605	-	1	489	50
LNC_003163	XLOC_049150	lincRNA	Novel_lncRNA	9	49147115	49149752	-	1	2638	126
LNC_002088	XLOC_030900	lincRNA	Novel_lncRNA	4	56317781	56318219	-	1	439	109
LNC_002089	XLOC_030910	lincRNA	Novel_lncRNA	4	56569880	56572760	-	2	2460	107
LNC_002084	XLOC_030860	lincRNA	Novel_lncRNA	4	55215996	55216315	-	1	320	50
LNC_002085	XLOC_030881	lincRNA	Novel_lncRNA	4	55670559	55671062	-	1	504	56
LNC_002086	XLOC_030882	lincRNA	Novel_lncRNA	4	55671849	55672139	-	1	291	80
LNC_002087	XLOC_030884	lincRNA	Novel_lncRNA	4	55779075	55779352	-	1	278	37
LNC_002080	XLOC_030790	lincRNA	Novel_lncRNA	4	53780297	53780779	-	1	483	70
LNC_002081	XLOC_030856	lincRNA	Novel_lncRNA	4	55191177	55191483	-	1	307	48
LNC_002082	XLOC_030857	lincRNA	Novel_lncRNA	4	55192129	55192430	-	1	302	71
LNC_002083	XLOC_030858	lincRNA	Novel_lncRNA	4	55193256	55195688	-	2	219	72
LNC_002846	XLOC_044270	antisense_lncRNA	Novel_lncRNA	8	2364071	2365593	-	3	647	76
LNC_001902	XLOC_028251	lincRNA	Novel_lncRNA	4	39858034	39860452	+	1	2419	106
LNC_000774	XLOC_008526	lincRNA	Novel_lncRNA	10	2321338	2324116	+	3	1982	80
LNC_000775	XLOC_008526	lincRNA	Novel_lncRNA	10	2321358	2325485	+	3	2470	143
LNC_000776	XLOC_008526	lincRNA	Novel_lncRNA	10	2321369	2324116	+	6	1214	73
LNC_000777	XLOC_008544	lincRNA	Novel_lncRNA	10	2621727	2622179	+	1	453	52
LNC_000770	XLOC_008428	lincRNA	Novel_lncRNA	10	457994	458551	+	1	558	186
LNC_000771	XLOC_008440	antisense_lncRNA	Novel_lncRNA	10	783895	784409	+	1	515	113
LNC_000772	XLOC_008526	lincRNA	Novel_lncRNA	10	2321212	2324116	+	5	1179	95
LNC_000773	XLOC_008526	lincRNA	Novel_lncRNA	10	2321212	2325485	+	3	2375	80
LNC_001607	XLOC_023570	lincRNA	Novel_lncRNA	3	35935121	35935773	+	1	653	217
LNC_001606	XLOC_023550	lincRNA	Novel_lncRNA	3	35229162	35229558	+	1	397	59
LNC_001605	XLOC_023507	lincRNA	Novel_lncRNA	3	33150649	33159344	+	7	787	80
LNC_001604	XLOC_023474	lincRNA	Novel_lncRNA	3	32093573	32093908	+	1	336	47
LNC_000778	XLOC_008557	lincRNA	Novel_lncRNA	10	2760827	2763804	+	2	691	83
LNC_000779	XLOC_008571	lincRNA	Novel_lncRNA	10	3076552	3079581	+	2	2177	91
LNC_001601	XLOC_023369	lincRNA	Novel_lncRNA	3	27351468	27351982	+	1	515	57
LNC_001600	XLOC_023335	lincRNA	Novel_lncRNA	3	25061436	25062075	+	3	320	65
LNC_002556	XLOC_039666	lincRNA	Novel_lncRNA	7	27491639	27496170	+	2	2020	128
LNC_002557	XLOC_039690	antisense_lncRNA	Novel_lncRNA	7	29093804	29099200	+	3	353	56
LNC_002554	XLOC_039663	lincRNA	Novel_lncRNA	7	27177395	27177850	+	1	456	67
LNC_002555	XLOC_039664	lincRNA	Novel_lncRNA	7	27218400	27218736	+	1	337	58
LNC_002552	XLOC_039642	lincRNA	Novel_lncRNA	7	26127956	26128562	+	1	607	201
LNC_002553	XLOC_039651	lincRNA	Novel_lncRNA	7	26711456	26711740	+	1	285	94
LNC_002550	XLOC_039632	lincRNA	Novel_lncRNA	7	25814376	25822635	+	3	432	77
LNC_002551	XLOC_039632	lincRNA	Novel_lncRNA	7	25814442	25815724	+	2	1201	139
LNC_002558	XLOC_039694	lincRNA	Novel_lncRNA	7	29306972	29313146	+	4	1520	138
LNC_002559	XLOC_039694	lincRNA	Novel_lncRNA	7	29307011	29311043	+	3	774	146
LNC_003146	XLOC_048896	lincRNA	Novel_lncRNA	9	39476615	39476899	-	1	285	60
LNC_003147	XLOC_048923	lincRNA	Novel_lncRNA	9	41035778	41036029	-	1	252	43
LNC_003144	XLOC_048886	lincRNA	Novel_lncRNA	9	38977927	38978331	-	1	405	63
LNC_003145	XLOC_048887	lincRNA	Novel_lncRNA	9	39009684	39009993	-	1	310	34
LNC_003142	XLOC_048856	lincRNA	Novel_lncRNA	9	37436708	37438144	-	1	1437	344
LNC_003143	XLOC_048857	lincRNA	Novel_lncRNA	9	37440277	37440550	-	1	274	65
LNC_003140	XLOC_048778	lincRNA	Novel_lncRNA	9	33906406	33906838	-	1	433	38
LNC_003141	XLOC_048855	lincRNA	Novel_lncRNA	9	37434937	37436115	-	1	1179	78
LNC_003148	XLOC_048936	antisense_lncRNA	Novel_lncRNA	9	41963497	41986377	-	4	694	88
LNC_003149	XLOC_048937	lincRNA	Novel_lncRNA	9	41967759	41968003	-	1	245	81
LNC_000488	XLOC_004098	lincRNA	Novel_lncRNA	1	65639578	65640606	+	1	1029	125
LNC_000489	XLOC_004099	lincRNA	Novel_lncRNA	1	65641359	65641777	+	1	419	48
LNC_000486	XLOC_004096	lincRNA	Novel_lncRNA	1	65609667	65610130	+	1	464	79
LNC_000487	XLOC_004097	lincRNA	Novel_lncRNA	1	65631296	65632125	+	1	830	117
LNC_000484	XLOC_004089	lincRNA	Novel_lncRNA	1	65560783	65561169	+	1	387	56
LNC_000485	XLOC_004095	lincRNA	Novel_lncRNA	1	65607314	65607752	+	1	439	62
LNC_000482	XLOC_004076	lincRNA	Novel_lncRNA	1	65322872	65323260	+	1	389	52
LNC_000483	XLOC_004088	lincRNA	Novel_lncRNA	1	65558446	65558865	+	1	420	55
LNC_000480	XLOC_004063	antisense_lncRNA	Novel_lncRNA	1	65168063	65174461	+	3	461	122
LNC_000481	XLOC_004074	lincRNA	Novel_lncRNA	1	65306113	65306464	+	1	352	51
LNC_002439	XLOC_037522	lincRNA	Novel_lncRNA	6	26845974	26847951	-	2	1375	80
LNC_002438	XLOC_037510	lincRNA	Novel_lncRNA	6	26105435	26105685	-	1	251	64
LNC_002435	XLOC_037388	lincRNA	Novel_lncRNA	6	19232889	19233453	-	1	565	78
LNC_002434	XLOC_037371	lincRNA	Novel_lncRNA	6	17877081	17880302	-	3	2338	105
LNC_002437	XLOC_037407	lincRNA	Novel_lncRNA	6	20086358	20086640	-	1	283	37
LNC_002436	XLOC_037389	lincRNA	Novel_lncRNA	6	19265440	19267363	-	2	392	45
LNC_002431	XLOC_037315	lincRNA	Novel_lncRNA	6	14735351	14736236	-	1	886	71
LNC_002430	XLOC_037285	lincRNA	Novel_lncRNA	6	13039006	13042994	-	2	3701	212
LNC_002433	XLOC_037345	lincRNA	Novel_lncRNA	6	16295442	16295671	-	1	230	76
LNC_002432	XLOC_037324	lincRNA	Novel_lncRNA	6	15065819	15066708	-	1	890	84
LNC_001773	XLOC_026178	lincRNA	Novel_lncRNA	3	44032325	44032552	-	1	228	75
LNC_001772	XLOC_026173	lincRNA	Novel_lncRNA	3	43912775	43914675	-	2	1097	263
LNC_001771	XLOC_026153	lincRNA	Novel_lncRNA	3	43370135	43370936	-	2	309	65
LNC_001770	XLOC_026149	lincRNA	Novel_lncRNA	3	43222971	43223696	-	1	726	87
LNC_001777	XLOC_026280	lincRNA	Novel_lncRNA	3	46603865	46606697	-	3	1780	93
LNC_001776	XLOC_026251	lincRNA	Novel_lncRNA	3	46091576	46091941	-	1	366	49
LNC_001775	XLOC_026248	lincRNA	Novel_lncRNA	3	45896687	45896938	-	1	252	35
LNC_001774	XLOC_026247	lincRNA	Novel_lncRNA	3	45894447	45894924	-	1	478	39
LNC_001779	XLOC_026280	lincRNA	Novel_lncRNA	3	46603865	46606734	-	4	1400	93
LNC_001778	XLOC_026280	lincRNA	Novel_lncRNA	3	46603865	46606726	-	4	1335	93
LNC_002602	XLOC_040509	lincRNA	Novel_lncRNA	7	53022157	53022564	+	1	408	47
LNC_002603	XLOC_040510	lincRNA	Novel_lncRNA	7	53025213	53025604	+	1	392	60
LNC_000392	XLOC_002707	antisense_lncRNA	Novel_lncRNA	1	5944966	5950009	+	2	1013	90
LNC_000393	XLOC_002742	lincRNA	Novel_lncRNA	1	7311190	7312684	+	2	617	56
LNC_000390	XLOC_002652	lincRNA	Novel_lncRNA	1	4525331	4525673	+	1	343	60
LNC_000391	XLOC_002656	lincRNA	Novel_lncRNA	1	4591912	4592768	+	1	857	141
LNC_000396	XLOC_002772	lincRNA	Novel_lncRNA	1	8497009	8497433	+	1	425	58
LNC_000397	XLOC_002832	lincRNA	Novel_lncRNA	1	10742621	10743018	+	1	398	129
LNC_000394	XLOC_002742	lincRNA	Novel_lncRNA	1	7311195	7315211	+	4	1019	102
LNC_000395	XLOC_002742	lincRNA	Novel_lncRNA	1	7311195	7315211	+	4	535	91
LNC_000398	XLOC_002907	lincRNA	Novel_lncRNA	1	13959736	13965226	+	4	5121	476
LNC_000399	XLOC_002933	lincRNA	Novel_lncRNA	1	14913385	14914270	+	2	605	81
LNC_002721	XLOC_042266	lincRNA	Novel_lncRNA	7	54475691	54483744	-	11	2844	179
LNC_002720	XLOC_042266	lincRNA	Novel_lncRNA	7	54475691	54483558	-	13	2024	293
LNC_002723	XLOC_042412	lincRNA	Novel_lncRNA	7	56555107	56568176	-	4	228	76
LNC_002722	XLOC_042266	lincRNA	Novel_lncRNA	7	54479937	54483534	-	4	806	123
LNC_000558	XLOC_005767	lincRNA	Novel_lncRNA	1	6032876	6034614	-	2	930	88
LNC_000559	XLOC_005771	lincRNA	Novel_lncRNA	1	6035881	6036833	-	2	562	50
LNC_002727	XLOC_042460	lincRNA	Novel_lncRNA	8	627709	627950	+	1	242	50
LNC_002726	XLOC_042422	lincRNA	Novel_lncRNA	7	56715516	56716968	-	6	833	277
LNC_000554	XLOC_005699	lincRNA	Novel_lncRNA	1	3866667	3867021	-	1	355	54
LNC_000555	XLOC_005703	lincRNA	Novel_lncRNA	1	3888730	3890200	-	2	1317	174
LNC_000556	XLOC_005704	lincRNA	Novel_lncRNA	1	3890825	3891292	-	1	468	118
LNC_000557	XLOC_005729	lincRNA	Novel_lncRNA	1	4602071	4602465	-	1	395	49
LNC_000550	XLOC_005469	lincRNA	Novel_lncRNA	1	88418256	88418694	+	1	439	51
LNC_000551	XLOC_005580	antisense_lncRNA	Novel_lncRNA	1	2391037	2392931	-	2	500	115
LNC_000552	XLOC_005662	lincRNA	Novel_lncRNA	1	3406734	3408755	-	1	2022	94
LNC_000553	XLOC_005678	antisense_lncRNA	Novel_lncRNA	1	3578028	3582324	-	6	538	155
LNC_002608	XLOC_040748	lincRNA	Novel_lncRNA	7	296720	297367	-	1	648	97
LNC_002057	XLOC_030466	lincRNA	Novel_lncRNA	4	40813634	40813917	-	1	284	57
LNC_002609	XLOC_040761	lincRNA	Novel_lncRNA	7	474160	477119	-	2	1483	74
LNC_002056	XLOC_030463	lincRNA	Novel_lncRNA	4	40772235	40772535	-	1	301	75
LNC_002055	XLOC_030462	lincRNA	Novel_lncRNA	4	40767978	40768365	-	1	388	56
LNC_001360	XLOC_018632	lincRNA	Novel_lncRNA	12	59338824	59340410	-	4	770	47
LNC_001361	XLOC_018632	lincRNA	Novel_lncRNA	12	59338824	59340414	-	4	737	45
LNC_001362	XLOC_018632	lincRNA	Novel_lncRNA	12	59338824	59340603	-	2	1628	88
LNC_001363	XLOC_018640	lincRNA	Novel_lncRNA	12	59535029	59535370	-	1	342	55
LNC_001364	XLOC_018672	lincRNA	Novel_lncRNA	12	60046196	60046605	-	1	410	49
LNC_001365	XLOC_018673	lincRNA	Novel_lncRNA	12	60047751	60048234	-	1	484	82
LNC_001366	XLOC_018690	lincRNA	Novel_lncRNA	12	60195634	60195888	-	1	255	54
LNC_001367	XLOC_018703	lincRNA	Novel_lncRNA	12	60343529	60344014	-	1	486	60
LNC_001368	XLOC_018704	lincRNA	Novel_lncRNA	12	60346725	60347049	-	1	325	87
LNC_001369	XLOC_018761	lincRNA	Novel_lncRNA	2	394770	395181	+	1	412	27
LNC_002891	XLOC_044979	lincRNA	Novel_lncRNA	8	33409885	33410369	-	1	485	68
LNC_002890	XLOC_044977	lincRNA	Novel_lncRNA	8	33363747	33364402	-	1	656	79
LNC_002897	XLOC_045046	lincRNA	Novel_lncRNA	8	35488738	35489360	-	1	623	60
LNC_002896	XLOC_045021	lincRNA	Novel_lncRNA	8	34793886	34796098	-	1	2213	129
LNC_002895	XLOC_045012	lincRNA	Novel_lncRNA	8	34535972	34536361	-	1	390	119
LNC_002052	XLOC_030456	lincRNA	Novel_lncRNA	4	40196900	40211950	-	4	1109	69
LNC_001162	XLOC_015396	lincRNA	Novel_lncRNA	12	6862437	6862935	+	1	499	101
LNC_001163	XLOC_015445	lincRNA	Novel_lncRNA	12	8297453	8300795	+	2	1456	94
LNC_001160	XLOC_015259	lincRNA	Novel_lncRNA	12	4221200	4221432	+	1	233	66
LNC_001161	XLOC_015261	lincRNA	Novel_lncRNA	12	4223184	4223667	+	2	240	56
LNC_001166	XLOC_015468	lincRNA	Novel_lncRNA	12	9147518	9148502	+	1	985	138
LNC_001167	XLOC_015484	lincRNA	Novel_lncRNA	12	9603644	9604405	+	1	762	71
LNC_001164	XLOC_015456	antisense_lncRNA	Novel_lncRNA	12	8684461	8686361	+	3	276	49
LNC_001165	XLOC_015456	antisense_lncRNA	Novel_lncRNA	12	8684461	8686361	+	3	269	42
LNC_001168	XLOC_015487	lincRNA	Novel_lncRNA	12	9660567	9662155	+	1	1589	127
LNC_001169	XLOC_015490	lincRNA	Novel_lncRNA	12	9672682	9672987	+	1	306	64
LNC_000169	XLOC_001176	lincRNA	Novel_lncRNA	0	53442939	53443143	+	1	205	36
LNC_000168	XLOC_001174	lincRNA	Novel_lncRNA	0	52608303	52608519	+	1	217	59
LNC_000165	XLOC_001167	lincRNA	Novel_lncRNA	0	51988085	51988322	+	1	238	72
LNC_000164	XLOC_001166	lincRNA	Novel_lncRNA	0	51802666	51825777	+	2	339	78
LNC_000167	XLOC_001169	lincRNA	Novel_lncRNA	0	52081439	52081661	+	1	223	38
LNC_000166	XLOC_001168	lincRNA	Novel_lncRNA	0	52051340	52051571	+	1	232	77
LNC_000161	XLOC_001161	lincRNA	Novel_lncRNA	0	50803073	50803343	+	1	271	37
LNC_000160	XLOC_001160	lincRNA	Novel_lncRNA	0	50527912	50528185	+	1	274	67
LNC_000163	XLOC_001165	lincRNA	Novel_lncRNA	0	51668750	51668978	+	1	229	69
LNC_000162	XLOC_001164	lincRNA	Novel_lncRNA	0	51456841	51457096	+	1	256	85
LNC_002949	XLOC_046051	lincRNA	Novel_lncRNA	9	2779369	2779732	+	1	364	64
LNC_002948	XLOC_046032	lincRNA	Novel_lncRNA	9	2468595	2468840	+	1	246	42
LNC_002941	XLOC_045838	lincRNA	Novel_lncRNA	8	55943669	55944465	-	1	797	60
LNC_002940	XLOC_045835	lincRNA	Novel_lncRNA	8	55933152	55934799	-	2	1058	164
LNC_002943	XLOC_045870	lincRNA	Novel_lncRNA	8	56434066	56434625	-	1	560	59
LNC_002942	XLOC_045862	lincRNA	Novel_lncRNA	8	56327550	56328154	-	1	605	106
LNC_002945	XLOC_045969	lincRNA	Novel_lncRNA	9	1299928	1300410	+	1	483	66
LNC_002944	XLOC_045968	lincRNA	Novel_lncRNA	9	1292071	1292787	+	1	717	56
LNC_002947	XLOC_046016	lincRNA	Novel_lncRNA	9	2299878	2301164	+	2	1009	74
LNC_002946	XLOC_045973	lincRNA	Novel_lncRNA	9	1396746	1397065	+	1	320	67
LNC_001948	XLOC_028744	lincRNA	Novel_lncRNA	4	57670923	57671845	+	1	923	57
LNC_001949	XLOC_028746	antisense_lncRNA	Novel_lncRNA	4	57729490	57732953	+	2	475	59
LNC_001944	XLOC_028737	lincRNA	Novel_lncRNA	4	57582135	57589117	+	6	2554	100
LNC_001945	XLOC_028737	lincRNA	Novel_lncRNA	4	57582742	57588514	+	4	3473	107
LNC_001946	XLOC_028737	lincRNA	Novel_lncRNA	4	57585191	57588514	+	2	2837	107
LNC_001947	XLOC_028737	lincRNA	Novel_lncRNA	4	57585233	57589117	+	4	2691	107
LNC_001940	XLOC_028737	lincRNA	Novel_lncRNA	4	57581505	57589117	+	6	3189	107
LNC_001941	XLOC_028737	lincRNA	Novel_lncRNA	4	57581513	57589117	+	6	3229	100
LNC_001942	XLOC_028737	lincRNA	Novel_lncRNA	4	57581522	57589117	+	6	5634	113
LNC_001943	XLOC_028737	lincRNA	Novel_lncRNA	4	57581522	57589117	+	6	5639	113
LNC_002924	XLOC_045350	lincRNA	Novel_lncRNA	8	45479630	45480081	-	1	452	58
LNC_000011	XLOC_000151	antisense_lncRNA	Novel_lncRNA	0	8813096	8813856	+	1	761	59
LNC_000010	XLOC_000117	lincRNA	Novel_lncRNA	0	7577521	7577813	+	1	293	73
LNC_000013	XLOC_000155	lincRNA	Novel_lncRNA	0	8883744	8884051	+	1	308	80
LNC_000012	XLOC_000154	lincRNA	Novel_lncRNA	0	8882992	8883300	+	1	309	75
LNC_000015	XLOC_000174	lincRNA	Novel_lncRNA	0	9506044	9506796	+	1	753	81
LNC_000014	XLOC_000160	lincRNA	Novel_lncRNA	0	8961358	8962636	+	1	1279	85
LNC_000017	XLOC_000223	antisense_lncRNA	Novel_lncRNA	0	12336327	12336768	+	1	442	57
LNC_000016	XLOC_000202	lincRNA	Novel_lncRNA	0	10803487	10803696	+	1	210	36
LNC_000019	XLOC_000257	lincRNA	Novel_lncRNA	0	13564923	13580790	+	7	13620	143
LNC_000018	XLOC_000257	lincRNA	Novel_lncRNA	0	13564923	13569105	+	3	3754	143
LNC_001388	XLOC_019053	lincRNA	Novel_lncRNA	2	15746806	15761238	+	6	2299	455
LNC_001389	XLOC_019062	lincRNA	Novel_lncRNA	2	15924661	15925031	+	1	371	74
LNC_001382	XLOC_018992	lincRNA	Novel_lncRNA	2	13241928	13242139	+	1	212	48
LNC_001383	XLOC_019006	antisense_lncRNA	Novel_lncRNA	2	14013065	14013670	+	1	606	75
LNC_001380	XLOC_018981	antisense_lncRNA	Novel_lncRNA	2	12538398	12540636	+	2	1408	60
LNC_001381	XLOC_018983	lincRNA	Novel_lncRNA	2	12548013	12548427	+	1	415	65
LNC_001386	XLOC_019026	lincRNA	Novel_lncRNA	2	14621801	14622297	+	2	419	94
LNC_001387	XLOC_019053	lincRNA	Novel_lncRNA	2	15746806	15761238	+	7	1600	365
LNC_001384	XLOC_019022	lincRNA	Novel_lncRNA	2	14526122	14526403	+	1	282	40
LNC_001385	XLOC_019025	antisense_lncRNA	Novel_lncRNA	2	14609151	14614955	+	3	536	167
LNC_003152	XLOC_049000	lincRNA	Novel_lncRNA	9	44374472	44374947	-	1	476	46
LNC_001961	XLOC_028901	lincRNA	Novel_lncRNA	4	61640432	61640831	+	1	400	82
LNC_000833	XLOC_009206	lincRNA	Novel_lncRNA	10	31821297	31821664	+	1	368	75
LNC_000832	XLOC_009198	lincRNA	Novel_lncRNA	10	31520164	31520395	+	1	232	45
LNC_000831	XLOC_009188	lincRNA	Novel_lncRNA	10	30944152	30944493	+	1	342	54
LNC_000830	XLOC_009184	lincRNA	Novel_lncRNA	10	30700711	30701413	+	1	703	105
LNC_000837	XLOC_009253	antisense_lncRNA	Novel_lncRNA	10	33918721	33919220	+	1	500	45
LNC_000836	XLOC_009243	lincRNA	Novel_lncRNA	10	33237302	33237613	+	1	312	80
LNC_000835	XLOC_009232	lincRNA	Novel_lncRNA	10	32742136	32742360	+	1	225	43
LNC_000834	XLOC_009223	lincRNA	Novel_lncRNA	10	32336688	32336962	+	1	275	58
LNC_000839	XLOC_009299	lincRNA	Novel_lncRNA	10	36066326	36069583	+	3	586	69
LNC_000838	XLOC_009289	lincRNA	Novel_lncRNA	10	35690646	35691051	+	1	406	60
LNC_000949	XLOC_010977	lincRNA	Novel_lncRNA	10	28549038	28550105	-	1	1068	75
LNC_000948	XLOC_010976	lincRNA	Novel_lncRNA	10	28513950	28517500	-	3	329	78
LNC_000947	XLOC_010976	lincRNA	Novel_lncRNA	10	28510746	28517523	-	3	2175	125
LNC_000946	XLOC_010976	lincRNA	Novel_lncRNA	10	28510746	28517517	-	4	2204	125
LNC_000945	XLOC_010973	lincRNA	Novel_lncRNA	10	28444057	28444503	-	1	447	84
LNC_000944	XLOC_010950	lincRNA	Novel_lncRNA	10	27054933	27058931	-	1	3999	200
LNC_000943	XLOC_010945	lincRNA	Novel_lncRNA	10	26630456	26630762	-	1	307	35
LNC_000942	XLOC_010939	lincRNA	Novel_lncRNA	10	26266555	26266775	-	1	221	41
LNC_000941	XLOC_010938	lincRNA	Novel_lncRNA	10	26257986	26258259	-	1	274	65
LNC_000940	XLOC_010929	lincRNA	Novel_lncRNA	10	25495092	25495441	-	1	350	116
LNC_001568	XLOC_022919	lincRNA	Novel_lncRNA	3	5586725	5587074	+	1	350	70
LNC_001569	XLOC_022931	lincRNA	Novel_lncRNA	3	6036062	6037070	+	1	1009	70
LNC_001566	XLOC_022868	antisense_lncRNA	Novel_lncRNA	3	3991006	4000159	+	2	523	173
LNC_001567	XLOC_022910	lincRNA	Novel_lncRNA	3	5486296	5493901	+	3	1526	83
LNC_001564	XLOC_022868	lincRNA	Novel_lncRNA	3	3990760	3996294	+	2	983	67
LNC_001565	XLOC_022868	antisense_lncRNA	Novel_lncRNA	3	3990927	4000159	+	3	617	173
LNC_001562	XLOC_022824	lincRNA	Novel_lncRNA	3	3098823	3099580	+	2	251	39
LNC_001563	XLOC_022839	lincRNA	Novel_lncRNA	3	3348018	3348291	+	1	274	60
LNC_001560	XLOC_022809	lincRNA	Novel_lncRNA	3	2780988	2782039	+	2	312	40
LNC_001561	XLOC_022815	lincRNA	Novel_lncRNA	3	2940458	2940674	+	1	217	71
LNC_002093	XLOC_030943	lincRNA	Novel_lncRNA	4	57825484	57825979	-	1	496	61
LNC_002092	XLOC_030928	antisense_lncRNA	Novel_lncRNA	4	57522783	57523368	-	1	586	71
LNC_002091	XLOC_030925	lincRNA	Novel_lncRNA	4	57258485	57260583	-	2	2011	105
LNC_002090	XLOC_030910	lincRNA	Novel_lncRNA	4	56569880	56573700	-	2	3734	107
LNC_002097	XLOC_031019	lincRNA	Novel_lncRNA	4	59813413	59813900	-	1	488	59
LNC_002096	XLOC_031018	lincRNA	Novel_lncRNA	4	59809040	59809584	-	1	545	57
LNC_002095	XLOC_031011	lincRNA	Novel_lncRNA	4	59670774	59673495	-	2	2498	152
LNC_002094	XLOC_030999	lincRNA	Novel_lncRNA	4	59157724	59157955	-	1	232	44
LNC_002099	XLOC_031039	lincRNA	Novel_lncRNA	4	60644458	60645099	-	1	642	93
LNC_002098	XLOC_031021	lincRNA	Novel_lncRNA	4	60005178	60006054	-	2	573	55
LNC_001430	XLOC_019660	antisense_lncRNA	Novel_lncRNA	2	31244836	31265207	+	2	1150	91
LNC_000769	XLOC_008399	lincRNA	Novel_lncRNA	1	88630933	88631677	-	1	745	65
LNC_000768	XLOC_008369	antisense_lncRNA	Novel_lncRNA	1	88023069	88025599	-	2	1151	110
LNC_001431	XLOC_019699	lincRNA	Novel_lncRNA	2	31887682	31888242	+	1	561	79
LNC_000763	XLOC_008309	lincRNA	Novel_lncRNA	1	86866892	86867509	-	1	618	60
LNC_000762	XLOC_008277	lincRNA	Novel_lncRNA	1	86106126	86107163	-	2	503	56
LNC_000761	XLOC_008242	lincRNA	Novel_lncRNA	1	85634204	85634772	-	2	474	55
LNC_000760	XLOC_008229	lincRNA	Novel_lncRNA	1	85371870	85373021	-	1	1152	109
LNC_000767	XLOC_008369	antisense_lncRNA	Novel_lncRNA	1	88021329	88025624	-	4	614	111
LNC_000766	XLOC_008369	antisense_lncRNA	Novel_lncRNA	1	88021329	88025624	-	5	661	105
LNC_000765	XLOC_008369	antisense_lncRNA	Novel_lncRNA	1	88021329	88025617	-	4	597	108
LNC_000764	XLOC_008360	lincRNA	Novel_lncRNA	1	87820347	87820986	-	1	640	105
LNC_002545	XLOC_039621	lincRNA	Novel_lncRNA	7	25321951	25322281	+	1	331	109
LNC_002544	XLOC_039608	lincRNA	Novel_lncRNA	7	24352252	24355890	+	1	3639	112
LNC_002547	XLOC_039626	lincRNA	Novel_lncRNA	7	25698469	25702815	+	3	680	97
LNC_002546	XLOC_039622	lincRNA	Novel_lncRNA	7	25323403	25323686	+	1	284	94
LNC_002541	XLOC_039551	lincRNA	Novel_lncRNA	7	20455519	20457590	+	2	2000	88
LNC_002540	XLOC_039551	lincRNA	Novel_lncRNA	7	20454087	20457590	+	4	995	64
LNC_002543	XLOC_039580	lincRNA	Novel_lncRNA	7	22677086	22677767	+	1	682	88
LNC_002542	XLOC_039560	lincRNA	Novel_lncRNA	7	20665829	20666355	+	1	527	108
LNC_002549	XLOC_039629	lincRNA	Novel_lncRNA	7	25701588	25701945	+	1	358	48
LNC_002548	XLOC_039628	lincRNA	Novel_lncRNA	7	25700630	25700920	+	1	291	88
LNC_003155	XLOC_049058	lincRNA	Novel_lncRNA	9	46758678	46760481	-	1	1804	106
LNC_001438	XLOC_020126	lincRNA	Novel_lncRNA	2	39289620	39292363	+	2	712	54
LNC_003157	XLOC_049093	lincRNA	Novel_lncRNA	9	47870089	47870502	-	1	414	111
LNC_003156	XLOC_049084	lincRNA	Novel_lncRNA	9	47618054	47619291	-	1	1238	101
LNC_003151	XLOC_048994	lincRNA	Novel_lncRNA	9	44281512	44281821	-	1	310	88
LNC_003150	XLOC_048938	lincRNA	Novel_lncRNA	9	41969223	41969533	-	1	311	103
LNC_003153	XLOC_049002	lincRNA	Novel_lncRNA	9	44411301	44411529	-	1	229	76
LNC_001439	XLOC_020126	lincRNA	Novel_lncRNA	2	39289620	39294862	+	3	424	54
LNC_003159	XLOC_049106	lincRNA	Novel_lncRNA	9	48027506	48037603	-	6	1698	129
LNC_003158	XLOC_049106	lincRNA	Novel_lncRNA	9	48027506	48037603	-	5	1859	129
LNC_001669	XLOC_024609	lincRNA	Novel_lncRNA	3	57629326	57631692	+	1	2367	80
LNC_000499	XLOC_004328	lincRNA	Novel_lncRNA	1	69884548	69884833	+	1	286	47
LNC_000498	XLOC_004283	lincRNA	Novel_lncRNA	1	69031339	69031670	+	1	332	45
LNC_001668	XLOC_024554	lincRNA	Novel_lncRNA	3	56773556	56773798	+	1	243	80
LNC_000495	XLOC_004228	lincRNA	Novel_lncRNA	1	67823466	67823947	+	1	482	48
LNC_000494	XLOC_004223	lincRNA	Novel_lncRNA	1	67705704	67706007	+	1	304	65
LNC_000497	XLOC_004244	lincRNA	Novel_lncRNA	1	68267664	68268069	+	1	406	71
LNC_000496	XLOC_004242	antisense_lncRNA	Novel_lncRNA	1	68182312	68183623	+	2	401	61
LNC_000491	XLOC_004108	lincRNA	Novel_lncRNA	1	65767771	65768005	+	1	235	51
LNC_000490	XLOC_004101	lincRNA	Novel_lncRNA	1	65647374	65647645	+	1	272	59
LNC_000493	XLOC_004173	lincRNA	Novel_lncRNA	1	67000793	67003033	+	2	722	66
LNC_000492	XLOC_004172	lincRNA	Novel_lncRNA	1	66993656	66993882	+	1	227	67
LNC_002400	XLOC_036537	lincRNA	Novel_lncRNA	6	53399135	53399414	+	1	280	63
LNC_002401	XLOC_036565	lincRNA	Novel_lncRNA	6	53735340	53736245	+	1	906	62
LNC_002402	XLOC_036687	lincRNA	Novel_lncRNA	6	55942251	55942473	+	1	223	63
LNC_002403	XLOC_036700	lincRNA	Novel_lncRNA	6	56375405	56376025	+	1	621	60
LNC_002404	XLOC_036845	lincRNA	Novel_lncRNA	6	58335608	58339640	+	2	588	84
LNC_002405	XLOC_036893	lincRNA	Novel_lncRNA	6	59118448	59118854	+	1	407	50
LNC_002406	XLOC_036915	lincRNA	Novel_lncRNA	6	59427365	59427685	+	1	321	56
LNC_002407	XLOC_036916	lincRNA	Novel_lncRNA	6	59429157	59429461	+	1	305	63
LNC_002408	XLOC_036939	lincRNA	Novel_lncRNA	6	417016	417346	-	1	331	77
LNC_002409	XLOC_036948	lincRNA	Novel_lncRNA	6	575342	576985	-	2	870	290
LNC_001706	XLOC_025476	lincRNA	Novel_lncRNA	3	18034598	18035114	-	1	517	56
LNC_001707	XLOC_025477	lincRNA	Novel_lncRNA	3	18036369	18037174	-	1	806	93
LNC_001704	XLOC_025429	lincRNA	Novel_lncRNA	3	15664711	15665171	-	1	461	73
LNC_001705	XLOC_025458	lincRNA	Novel_lncRNA	3	17317404	17317630	-	1	227	56
LNC_001702	XLOC_025412	lincRNA	Novel_lncRNA	3	14998841	14999262	-	1	422	68
LNC_001703	XLOC_025417	lincRNA	Novel_lncRNA	3	15219048	15219273	-	1	226	46
LNC_001700	XLOC_025400	lincRNA	Novel_lncRNA	3	14884857	14885129	-	1	273	90
LNC_001701	XLOC_025410	lincRNA	Novel_lncRNA	3	14995715	15002436	-	2	1083	102
LNC_001708	XLOC_025497	lincRNA	Novel_lncRNA	3	18850322	18850537	-	1	216	71
LNC_001709	XLOC_025503	lincRNA	Novel_lncRNA	3	18898591	18898916	-	1	326	108
LNC_002918	XLOC_045279	lincRNA	Novel_lncRNA	8	44019605	44021714	-	3	353	63
LNC_000381	XLOC_002507	lincRNA	Novel_lncRNA	1	1690722	1695626	+	2	1439	100
LNC_000380	XLOC_002475	lincRNA	Novel_lncRNA	1	1204513	1241826	+	5	727	209
LNC_000383	XLOC_002525	lincRNA	Novel_lncRNA	1	2254344	2254788	+	1	445	132
LNC_000382	XLOC_002522	lincRNA	Novel_lncRNA	1	2100104	2100539	+	1	436	89
LNC_000385	XLOC_002527	lincRNA	Novel_lncRNA	1	2342165	2342732	+	1	568	83
LNC_000384	XLOC_002526	lincRNA	Novel_lncRNA	1	2255384	2255869	+	1	486	47
LNC_000387	XLOC_002624	lincRNA	Novel_lncRNA	1	4027139	4027441	+	1	303	73
LNC_000386	XLOC_002571	lincRNA	Novel_lncRNA	1	3162538	3162853	+	1	316	43
LNC_000389	XLOC_002631	lincRNA	Novel_lncRNA	1	4251914	4252366	+	3	254	84
LNC_000388	XLOC_002628	antisense_lncRNA	Novel_lncRNA	1	4087994	4098144	+	2	2028	80
LNC_001666	XLOC_024467	lincRNA	Novel_lncRNA	3	55211946	55212318	+	1	373	66
LNC_000543	XLOC_005260	lincRNA	Novel_lncRNA	1	85316566	85317338	+	1	773	76
LNC_000542	XLOC_005259	lincRNA	Novel_lncRNA	1	85314693	85315159	+	1	467	85
LNC_001018	XLOC_012280	antisense_lncRNA	Novel_lncRNA	11	3958515	3959506	+	1	992	71
LNC_001019	XLOC_012292	lincRNA	Novel_lncRNA	11	4252397	4254787	+	2	1351	421
LNC_000547	XLOC_005452	lincRNA	Novel_lncRNA	1	88277137	88278375	+	1	1239	74
LNC_000546	XLOC_005288	antisense_lncRNA	Novel_lncRNA	1	85754688	85757815	+	4	1345	91
LNC_000545	XLOC_005288	antisense_lncRNA	Novel_lncRNA	1	85754688	85757815	+	3	1650	125
LNC_000544	XLOC_005288	antisense_lncRNA	Novel_lncRNA	1	85754688	85757815	+	3	1664	93
LNC_001012	XLOC_012079	lincRNA	Novel_lncRNA	11	649290	650012	+	1	723	162
LNC_001013	XLOC_012127	lincRNA	Novel_lncRNA	11	1208896	1209671	+	1	776	258
LNC_001010	XLOC_012056	lincRNA	Novel_lncRNA	11	330558	333186	+	3	581	112
LNC_001011	XLOC_012068	lincRNA	Novel_lncRNA	11	513329	514321	+	2	451	110
LNC_001016	XLOC_012247	lincRNA	Novel_lncRNA	11	3412820	3413293	+	2	377	76
LNC_001017	XLOC_012279	lincRNA	Novel_lncRNA	11	3947775	3948113	+	1	339	43
LNC_001014	XLOC_012128	lincRNA	Novel_lncRNA	11	1210593	1211126	+	1	534	81
LNC_001015	XLOC_012207	lincRNA	Novel_lncRNA	11	2634814	2635361	+	1	548	66
LNC_001377	XLOC_018933	lincRNA	Novel_lncRNA	2	9498616	9501132	+	1	2517	104
LNC_001376	XLOC_018912	lincRNA	Novel_lncRNA	2	8288584	8288886	+	1	303	48
LNC_001375	XLOC_018908	lincRNA	Novel_lncRNA	2	8201576	8202027	+	1	452	81
LNC_001374	XLOC_018900	lincRNA	Novel_lncRNA	2	7849788	7852691	+	2	570	103
LNC_001373	XLOC_018866	lincRNA	Novel_lncRNA	2	6732584	6733112	+	1	529	111
LNC_001372	XLOC_018854	antisense_lncRNA	Novel_lncRNA	2	6101152	6102751	+	2	498	61
LNC_001371	XLOC_018847	lincRNA	Novel_lncRNA	2	5655491	5655758	+	1	268	83
LNC_001370	XLOC_018843	lincRNA	Novel_lncRNA	2	5383344	5383751	+	1	408	136
LNC_001379	XLOC_018968	lincRNA	Novel_lncRNA	2	11870006	11873318	+	5	1150	96
LNC_001378	XLOC_018968	lincRNA	Novel_lncRNA	2	11869960	11873318	+	4	1875	96
LNC_001171	XLOC_015497	lincRNA	Novel_lncRNA	12	9781641	9781895	+	1	255	73
LNC_001170	XLOC_015496	lincRNA	Novel_lncRNA	12	9780567	9780907	+	1	341	51
LNC_001173	XLOC_015525	antisense_lncRNA	Novel_lncRNA	12	10748387	10773955	+	2	389	71
LNC_001172	XLOC_015509	lincRNA	Novel_lncRNA	12	10189438	10189647	+	1	210	69
LNC_001175	XLOC_015550	lincRNA	Novel_lncRNA	12	11287767	11288489	+	1	723	116
LNC_001174	XLOC_015527	lincRNA	Novel_lncRNA	12	10778914	10779367	+	1	454	95
LNC_001177	XLOC_015586	lincRNA	Novel_lncRNA	12	12709265	12709864	+	1	600	66
LNC_001176	XLOC_015566	lincRNA	Novel_lncRNA	12	11780175	11780447	+	1	273	51
LNC_001179	XLOC_015609	lincRNA	Novel_lncRNA	12	13818519	13818901	+	1	383	60
LNC_001178	XLOC_015591	lincRNA	Novel_lncRNA	12	12866062	12869905	+	1	3844	127
LNC_000150	XLOC_001147	lincRNA	Novel_lncRNA	0	49341735	49342048	+	1	314	101
LNC_000151	XLOC_001148	lincRNA	Novel_lncRNA	0	49395855	49396097	+	1	243	80
LNC_000152	XLOC_001151	lincRNA	Novel_lncRNA	0	49665705	49666005	+	1	301	34
LNC_000153	XLOC_001152	lincRNA	Novel_lncRNA	0	49717894	49718209	+	1	316	41
LNC_000154	XLOC_001154	lincRNA	Novel_lncRNA	0	49780514	49780794	+	1	281	57
LNC_000155	XLOC_001155	lincRNA	Novel_lncRNA	0	49902620	49902918	+	1	299	45
LNC_000156	XLOC_001156	lincRNA	Novel_lncRNA	0	50008703	50009003	+	1	301	69
LNC_000157	XLOC_001157	lincRNA	Novel_lncRNA	0	50307841	50308118	+	1	278	50
LNC_000158	XLOC_001158	lincRNA	Novel_lncRNA	0	50329945	50330232	+	1	288	46
LNC_000159	XLOC_001159	lincRNA	Novel_lncRNA	0	50502085	50502367	+	1	283	39
LNC_002978	XLOC_046346	lincRNA	Novel_lncRNA	9	9966533	9967284	+	1	752	104
LNC_002979	XLOC_046347	lincRNA	Novel_lncRNA	9	9984803	9985061	+	1	259	63
LNC_002974	XLOC_046309	lincRNA	Novel_lncRNA	9	8737507	8737852	+	2	231	39
LNC_002975	XLOC_046310	lincRNA	Novel_lncRNA	9	8739809	8740470	+	1	662	89
LNC_002976	XLOC_046325	lincRNA	Novel_lncRNA	9	9060563	9061960	+	2	832	55
LNC_002977	XLOC_046343	lincRNA	Novel_lncRNA	9	9918764	9919547	+	1	784	79
LNC_002970	XLOC_046288	lincRNA	Novel_lncRNA	9	8155094	8158439	+	7	861	94
LNC_002971	XLOC_046298	lincRNA	Novel_lncRNA	9	8640326	8641514	+	3	1015	146
LNC_002972	XLOC_046298	lincRNA	Novel_lncRNA	9	8640371	8649344	+	4	461	71
LNC_002973	XLOC_046298	lincRNA	Novel_lncRNA	9	8640371	8649871	+	4	502	71
LNC_001953	XLOC_028768	lincRNA	Novel_lncRNA	4	58460043	58460299	+	1	257	56
LNC_001952	XLOC_028757	lincRNA	Novel_lncRNA	4	58091379	58091736	+	1	358	119
LNC_001951	XLOC_028755	lincRNA	Novel_lncRNA	4	58047019	58047294	+	1	276	92
LNC_001950	XLOC_028754	lincRNA	Novel_lncRNA	4	58045071	58045781	+	1	711	236
LNC_001957	XLOC_028834	lincRNA	Novel_lncRNA	4	59851085	59851417	+	1	333	81
LNC_001956	XLOC_028821	lincRNA	Novel_lncRNA	4	59547803	59550816	+	2	867	125
LNC_001955	XLOC_028811	lincRNA	Novel_lncRNA	4	59372696	59374869	+	2	1009	82
LNC_001954	XLOC_028805	lincRNA	Novel_lncRNA	4	59082161	59082731	+	1	571	59
LNC_001959	XLOC_028897	lincRNA	Novel_lncRNA	4	61501346	61502257	+	1	912	113
LNC_001958	XLOC_028846	lincRNA	Novel_lncRNA	4	60094514	60095310	+	2	384	116
LNC_000024	XLOC_000259	lincRNA	Novel_lncRNA	0	13582524	13591697	+	4	8084	145
LNC_000025	XLOC_000259	lincRNA	Novel_lncRNA	0	13585781	13598205	+	4	7794	115
LNC_000026	XLOC_000262	antisense_lncRNA	Novel_lncRNA	0	13657634	13661943	+	3	2085	95
LNC_000027	XLOC_000262	antisense_lncRNA	Novel_lncRNA	0	13657634	13665764	+	4	2069	107
LNC_000020	XLOC_000257	lincRNA	Novel_lncRNA	0	13564923	13580790	+	3	15516	143
LNC_000021	XLOC_000257	lincRNA	Novel_lncRNA	0	13564923	13580790	+	3	2649	143
LNC_000022	XLOC_000257	lincRNA	Novel_lncRNA	0	13565001	13580790	+	3	2576	137
LNC_000023	XLOC_000257	lincRNA	Novel_lncRNA	0	13565001	13580790	+	4	12794	138
LNC_000028	XLOC_000262	antisense_lncRNA	Novel_lncRNA	0	13657699	13665800	+	4	231	46
LNC_000029	XLOC_000262	lincRNA	Novel_lncRNA	0	13658608	13661943	+	2	2212	95
LNC_001399	XLOC_019127	lincRNA	Novel_lncRNA	2	18251240	18252941	+	3	715	74
LNC_001398	XLOC_019127	lincRNA	Novel_lncRNA	2	18251174	18255731	+	5	522	96
LNC_001391	XLOC_019081	lincRNA	Novel_lncRNA	2	17001082	17001384	+	1	303	45
LNC_001390	XLOC_019077	lincRNA	Novel_lncRNA	2	16839993	16840518	+	2	461	86
LNC_001393	XLOC_019114	lincRNA	Novel_lncRNA	2	18124479	18125177	+	1	699	88
LNC_001392	XLOC_019113	lincRNA	Novel_lncRNA	2	18119279	18119867	+	1	589	92
LNC_001395	XLOC_019118	lincRNA	Novel_lncRNA	2	18170213	18170572	+	1	360	71
LNC_001394	XLOC_019117	lincRNA	Novel_lncRNA	2	18167768	18168151	+	1	384	54
LNC_001397	XLOC_019127	lincRNA	Novel_lncRNA	2	18251174	18255731	+	5	1382	104
LNC_001396	XLOC_019120	lincRNA	Novel_lncRNA	2	18171945	18172461	+	1	517	73
LNC_002655	XLOC_041303	lincRNA	Novel_lncRNA	7	18539353	18539672	-	1	320	51
LNC_002654	XLOC_041300	antisense_lncRNA	Novel_lncRNA	7	18456457	18458373	-	2	812	84
LNC_002657	XLOC_041304	lincRNA	Novel_lncRNA	7	18649123	18651643	-	3	1095	122
LNC_002656	XLOC_041304	lincRNA	Novel_lncRNA	7	18649123	18651643	-	3	1086	119
LNC_002651	XLOC_041298	lincRNA	Novel_lncRNA	7	18420287	18422733	-	2	1095	98
LNC_002828	XLOC_043797	lincRNA	Novel_lncRNA	8	50625459	50625671	+	1	213	34
LNC_002650	XLOC_041257	lincRNA	Novel_lncRNA	7	16478261	16478733	-	1	473	103
LNC_002829	XLOC_043805	lincRNA	Novel_lncRNA	8	50803692	50809573	+	4	2352	90
LNC_002653	XLOC_041300	antisense_lncRNA	Novel_lncRNA	7	18456457	18458365	-	2	780	76
LNC_002652	XLOC_041300	antisense_lncRNA	Novel_lncRNA	7	18455827	18458373	-	2	569	101
LNC_000846	XLOC_009393	lincRNA	Novel_lncRNA	10	40792001	40794793	+	1	2793	179
LNC_000847	XLOC_009403	lincRNA	Novel_lncRNA	10	41141212	41141822	+	1	611	71
LNC_000844	XLOC_009375	antisense_lncRNA	Novel_lncRNA	10	39977727	39979170	+	3	445	114
LNC_000845	XLOC_009391	lincRNA	Novel_lncRNA	10	40657610	40660699	+	1	3090	159
LNC_000842	XLOC_009356	lincRNA	Novel_lncRNA	10	39444472	39445655	+	2	1099	366
LNC_000843	XLOC_009375	antisense_lncRNA	Novel_lncRNA	10	39977724	39979170	+	2	384	123
LNC_000840	XLOC_009299	lincRNA	Novel_lncRNA	10	36066326	36069583	+	2	2895	69
LNC_000841	XLOC_009339	lincRNA	Novel_lncRNA	10	38647937	38648154	+	1	218	38
LNC_002398	XLOC_036473	lincRNA	Novel_lncRNA	6	52434553	52435383	+	1	831	68
LNC_002399	XLOC_036523	lincRNA	Novel_lncRNA	6	53205951	53207207	+	2	767	59
LNC_000541	XLOC_005255	lincRNA	Novel_lncRNA	1	85282547	85284307	+	3	847	89
LNC_000848	XLOC_009406	lincRNA	Novel_lncRNA	10	41181842	41182129	+	1	288	96
LNC_000849	XLOC_009415	lincRNA	Novel_lncRNA	10	41319745	41320075	+	1	331	75
LNC_002152	XLOC_032273	lincRNA	Novel_lncRNA	5	16055950	16058458	+	3	1055	98
LNC_002153	XLOC_032274	lincRNA	Novel_lncRNA	5	16126088	16126351	+	1	264	86
LNC_002150	XLOC_032272	antisense_lncRNA	Novel_lncRNA	5	15986653	15989672	+	2	1189	88
LNC_000540	XLOC_005254	lincRNA	Novel_lncRNA	1	85279218	85279737	+	1	520	90
LNC_002156	XLOC_032303	lincRNA	Novel_lncRNA	5	18286840	18287102	+	1	263	87
LNC_002157	XLOC_032312	antisense_lncRNA	Novel_lncRNA	5	18610620	18610936	+	1	317	63
LNC_002154	XLOC_032290	lincRNA	Novel_lncRNA	5	17370909	17371156	+	1	248	69
LNC_002155	XLOC_032296	lincRNA	Novel_lncRNA	5	17814031	17815726	+	1	1696	66
LNC_002710	XLOC_041944	lincRNA	Novel_lncRNA	7	47911860	47913333	-	2	770	160
LNC_002158	XLOC_032329	lincRNA	Novel_lncRNA	5	19098325	19098681	+	1	357	57
LNC_002159	XLOC_032330	lincRNA	Novel_lncRNA	5	19100506	19100976	+	1	471	64
LNC_002711	XLOC_041960	lincRNA	Novel_lncRNA	7	48511689	48511961	-	1	273	53
LNC_002712	XLOC_041963	antisense_lncRNA	Novel_lncRNA	7	48536883	48544703	-	4	512	58
LNC_002054	XLOC_030459	lincRNA	Novel_lncRNA	4	40457055	40457367	-	1	313	78
LNC_002498	XLOC_038887	lincRNA	Novel_lncRNA	6	58595168	58595420	-	1	253	53
LNC_000549	XLOC_005464	lincRNA	Novel_lncRNA	1	88401856	88404484	+	2	1470	72
LNC_000548	XLOC_005464	lincRNA	Novel_lncRNA	1	88401856	88404484	+	2	1485	72
LNC_001579	XLOC_023042	lincRNA	Novel_lncRNA	3	10773945	10774236	+	1	292	54
LNC_001578	XLOC_023012	lincRNA	Novel_lncRNA	3	9402090	9403377	+	1	1288	141
LNC_001575	XLOC_022986	lincRNA	Novel_lncRNA	3	8355595	8356649	+	3	857	69
LNC_001574	XLOC_022986	lincRNA	Novel_lncRNA	3	8355590	8359420	+	4	728	96
LNC_001577	XLOC_023009	lincRNA	Novel_lncRNA	3	9284025	9284426	+	1	402	78
LNC_001576	XLOC_022995	lincRNA	Novel_lncRNA	3	8643046	8643283	+	1	238	42
LNC_001571	XLOC_022943	lincRNA	Novel_lncRNA	3	6322961	6324751	+	4	618	85
LNC_001570	XLOC_022938	lincRNA	Novel_lncRNA	3	6224913	6225389	+	1	477	48
LNC_001573	XLOC_022959	lincRNA	Novel_lncRNA	3	6778390	6778860	+	1	471	156
LNC_001572	XLOC_022949	lincRNA	Novel_lncRNA	3	6667904	6690262	+	3	352	57
LNC_003094	XLOC_048130	lincRNA	Novel_lncRNA	9	5473278	5473620	-	1	343	51
LNC_003095	XLOC_048132	antisense_lncRNA	Novel_lncRNA	9	5481102	5483604	-	3	1759	122
LNC_003096	XLOC_048132	lincRNA	Novel_lncRNA	9	5481686	5486838	-	2	2792	116
LNC_003097	XLOC_048136	lincRNA	Novel_lncRNA	9	5542835	5545853	-	2	800	73
LNC_003090	XLOC_048068	lincRNA	Novel_lncRNA	9	4120042	4120263	-	1	222	60
LNC_003091	XLOC_048096	lincRNA	Novel_lncRNA	9	4709280	4709618	-	1	339	79
LNC_003092	XLOC_048097	lincRNA	Novel_lncRNA	9	4757968	4758582	-	1	615	204
LNC_003093	XLOC_048116	lincRNA	Novel_lncRNA	9	5149565	5149976	-	2	297	82
LNC_002233	XLOC_033816	lincRNA	Novel_lncRNA	5	12359004	12359243	-	1	240	56
LNC_003098	XLOC_048136	lincRNA	Novel_lncRNA	9	5545056	5545971	-	2	576	66
LNC_003099	XLOC_048136	lincRNA	Novel_lncRNA	9	5545056	5546062	-	2	465	66
LNC_002232	XLOC_033778	lincRNA	Novel_lncRNA	5	10998665	10998946	-	1	282	55
LNC_002051	XLOC_030456	lincRNA	Novel_lncRNA	4	40196900	40211947	-	4	1054	69
LNC_000718	XLOC_007582	lincRNA	Novel_lncRNA	1	74267091	74267401	-	1	311	52
LNC_000719	XLOC_007583	lincRNA	Novel_lncRNA	1	74269384	74269972	-	1	589	57
LNC_000716	XLOC_007525	lincRNA	Novel_lncRNA	1	73255945	73256622	-	1	678	68
LNC_000717	XLOC_007565	lincRNA	Novel_lncRNA	1	73885426	73887435	-	2	1568	85
LNC_000714	XLOC_007516	lincRNA	Novel_lncRNA	1	73134746	73135156	-	1	411	69
LNC_000715	XLOC_007519	lincRNA	Novel_lncRNA	1	73201136	73201565	-	1	430	61
LNC_000712	XLOC_007459	lincRNA	Novel_lncRNA	1	72169978	72170393	-	1	416	55
LNC_000713	XLOC_007490	lincRNA	Novel_lncRNA	1	72771574	72771957	-	1	384	75
LNC_000710	XLOC_007457	lincRNA	Novel_lncRNA	1	72165655	72166562	-	1	908	61
LNC_000711	XLOC_007458	lincRNA	Novel_lncRNA	1	72168588	72169344	-	1	757	102
LNC_002578	XLOC_039957	lincRNA	Novel_lncRNA	7	41330352	41330576	+	1	225	32
LNC_002484	XLOC_038420	antisense_lncRNA	Novel_lncRNA	6	51590046	51592132	-	3	1339	100
LNC_002570	XLOC_039827	lincRNA	Novel_lncRNA	7	36991465	36991777	+	1	313	63
LNC_002571	XLOC_039843	lincRNA	Novel_lncRNA	7	37399032	37401193	+	1	2162	90
LNC_002572	XLOC_039858	lincRNA	Novel_lncRNA	7	38012708	38013097	+	1	390	59
LNC_002573	XLOC_039878	lincRNA	Novel_lncRNA	7	38622784	38623134	+	1	351	116
LNC_002574	XLOC_039882	lincRNA	Novel_lncRNA	7	38735712	38736069	+	1	358	49
LNC_002575	XLOC_039891	lincRNA	Novel_lncRNA	7	38953533	38953849	+	1	317	53
LNC_002050	XLOC_030456	lincRNA	Novel_lncRNA	4	40196900	40211940	-	4	1116	69
LNC_002577	XLOC_039947	lincRNA	Novel_lncRNA	7	41115554	41115900	+	1	347	60
LNC_003168	XLOC_049272	lincRNA	Novel_lncRNA	9	52219695	52219962	-	1	268	47
LNC_003169	XLOC_049328	lincRNA	Novel_lncRNA	9	53094587	53095015	-	1	429	98
LNC_002378	XLOC_035964	lincRNA	Novel_lncRNA	6	41643186	41645750	+	1	2565	112
LNC_002379	XLOC_035996	antisense_lncRNA	Novel_lncRNA	6	42976979	42984924	+	2	386	86
LNC_002372	XLOC_035944	lincRNA	Novel_lncRNA	6	41254196	41254538	+	1	343	73
LNC_002373	XLOC_035945	lincRNA	Novel_lncRNA	6	41255679	41255972	+	1	294	49
LNC_002370	XLOC_035942	lincRNA	Novel_lncRNA	6	41251565	41252049	+	1	485	113
LNC_002371	XLOC_035943	lincRNA	Novel_lncRNA	6	41252853	41253628	+	1	776	62
LNC_002376	XLOC_035948	lincRNA	Novel_lncRNA	6	41270220	41270947	+	1	728	48
LNC_002377	XLOC_035949	lincRNA	Novel_lncRNA	6	41271755	41272302	+	1	548	48
LNC_002374	XLOC_035946	lincRNA	Novel_lncRNA	6	41265672	41267549	+	1	1878	83
LNC_002375	XLOC_035947	lincRNA	Novel_lncRNA	6	41269113	41269363	+	1	251	48
LNC_000622	XLOC_006396	lincRNA	Novel_lncRNA	1	35920538	35925328	-	5	3121	106
LNC_000623	XLOC_006396	lincRNA	Novel_lncRNA	1	35920538	35925328	-	4	2997	106
LNC_000620	XLOC_006396	lincRNA	Novel_lncRNA	1	35918340	35925328	-	7	1607	74
LNC_000621	XLOC_006396	lincRNA	Novel_lncRNA	1	35918340	35925382	-	7	1224	73
LNC_000626	XLOC_006424	lincRNA	Novel_lncRNA	1	37520758	37526200	-	2	5195	119
LNC_000627	XLOC_006426	lincRNA	Novel_lncRNA	1	37518776	37519167	-	1	392	47
LNC_000624	XLOC_006396	lincRNA	Novel_lncRNA	1	35922093	35925359	-	4	2054	106
LNC_000625	XLOC_006400	lincRNA	Novel_lncRNA	1	35996643	35996927	-	1	285	52
LNC_000628	XLOC_006453	lincRNA	Novel_lncRNA	1	39506390	39506873	-	1	484	81
LNC_000629	XLOC_006498	lincRNA	Novel_lncRNA	1	42046680	42066650	-	7	14124	139
LNC_002419	XLOC_037063	lincRNA	Novel_lncRNA	6	2967891	2985731	-	2	387	54
LNC_002418	XLOC_037024	lincRNA	Novel_lncRNA	6	1910103	1910429	-	1	327	65
LNC_001715	XLOC_025563	lincRNA	Novel_lncRNA	3	22304897	22305383	-	2	289	92
LNC_001714	XLOC_025562	antisense_lncRNA	Novel_lncRNA	3	22299836	22300206	-	2	256	69
LNC_001717	XLOC_025568	lincRNA	Novel_lncRNA	3	22386565	22391974	-	3	3026	81
LNC_001716	XLOC_025568	lincRNA	Novel_lncRNA	3	22385304	22391974	-	4	1351	80
LNC_001711	XLOC_025533	lincRNA	Novel_lncRNA	3	20078174	20083110	-	3	1137	72
LNC_001710	XLOC_025517	lincRNA	Novel_lncRNA	3	19669151	19669464	-	1	314	77
LNC_001713	XLOC_025553	lincRNA	Novel_lncRNA	3	21927117	21927390	-	1	274	62
LNC_001712	XLOC_025533	lincRNA	Novel_lncRNA	3	20078174	20083176	-	3	1259	72
LNC_002530	XLOC_039453	lincRNA	Novel_lncRNA	7	15952755	15955830	+	2	1971	165
LNC_001719	XLOC_025576	lincRNA	Novel_lncRNA	3	22658213	22661312	-	4	902	86
LNC_001718	XLOC_025568	lincRNA	Novel_lncRNA	3	22390313	22391811	-	2	433	60
LNC_003171	XLOC_049432	lincRNA	Novel_lncRNA	9	55271729	55272308	-	1	580	193
LNC_002531	XLOC_039456	lincRNA	Novel_lncRNA	7	16223195	16223414	+	1	220	57
LNC_002709	XLOC_041922	lincRNA	Novel_lncRNA	7	47560461	47561091	-	1	631	80
LNC_002708	XLOC_041906	lincRNA	Novel_lncRNA	7	47149848	47152074	-	2	1050	108
LNC_002703	XLOC_041766	lincRNA	Novel_lncRNA	7	43315906	43318325	-	2	1182	82
LNC_002702	XLOC_041757	lincRNA	Novel_lncRNA	7	43104453	43106808	-	1	2356	116
LNC_002701	XLOC_041733	lincRNA	Novel_lncRNA	7	42126118	42126592	-	1	475	53
LNC_002700	XLOC_041709	lincRNA	Novel_lncRNA	7	41114171	41114478	-	1	308	42
LNC_002707	XLOC_041896	lincRNA	Novel_lncRNA	7	46828012	46829662	-	2	704	64
LNC_002706	XLOC_041888	lincRNA	Novel_lncRNA	7	46667682	46667886	-	1	205	67
LNC_002705	XLOC_041822	lincRNA	Novel_lncRNA	7	44816229	44816521	-	1	293	49
LNC_002704	XLOC_041778	lincRNA	Novel_lncRNA	7	43559098	43559618	-	1	521	75
LNC_000536	XLOC_005234	lincRNA	Novel_lncRNA	1	85038513	85041483	+	2	2855	115
LNC_000537	XLOC_005237	lincRNA	Novel_lncRNA	1	85053281	85056181	+	2	1993	88
LNC_000534	XLOC_005233	lincRNA	Novel_lncRNA	1	85030956	85031840	+	1	885	130
LNC_000535	XLOC_005234	lincRNA	Novel_lncRNA	1	85037303	85041483	+	4	1565	83
LNC_000532	XLOC_005179	lincRNA	Novel_lncRNA	1	84293159	84293811	+	1	653	50
LNC_000533	XLOC_005186	lincRNA	Novel_lncRNA	1	84372594	84373194	+	1	601	85
LNC_000530	XLOC_005157	lincRNA	Novel_lncRNA	1	83950869	83951652	+	1	784	50
LNC_000531	XLOC_005165	lincRNA	Novel_lncRNA	1	84083454	84084956	+	2	623	60
LNC_001001	XLOC_011613	lincRNA	Novel_lncRNA	10	52964821	52966461	-	2	1073	91
LNC_001000	XLOC_011612	lincRNA	Novel_lncRNA	10	52958427	52958855	-	1	429	58
LNC_001003	XLOC_011758	lincRNA	Novel_lncRNA	10	55539783	55540012	-	1	230	39
LNC_001002	XLOC_011696	lincRNA	Novel_lncRNA	10	54504979	54505260	-	1	282	42
LNC_001005	XLOC_011855	lincRNA	Novel_lncRNA	10	57023537	57023903	-	1	367	54
LNC_001004	XLOC_011849	lincRNA	Novel_lncRNA	10	56931480	56931901	-	2	295	98
LNC_000538	XLOC_005242	lincRNA	Novel_lncRNA	1	85122076	85122379	+	1	304	42
LNC_000539	XLOC_005253	lincRNA	Novel_lncRNA	1	85275317	85276800	+	1	1484	96
LNC_002757	XLOC_042916	lincRNA	Novel_lncRNA	8	18241661	18241918	+	1	258	86
LNC_002392	XLOC_036402	lincRNA	Novel_lncRNA	6	51331013	51331487	+	1	475	79
LNC_001144	XLOC_014711	lincRNA	Novel_lncRNA	11	39018824	39019234	-	1	411	50
LNC_001145	XLOC_014717	lincRNA	Novel_lncRNA	11	39178209	39178524	-	1	316	84
LNC_001146	XLOC_014726	lincRNA	Novel_lncRNA	11	39291452	39291759	-	1	308	57
LNC_001147	XLOC_014896	lincRNA	Novel_lncRNA	11	43168320	43169720	-	2	323	45
LNC_001140	XLOC_014668	lincRNA	Novel_lncRNA	11	37944441	37944874	-	2	230	64
LNC_001141	XLOC_014669	lincRNA	Novel_lncRNA	11	37956058	37956444	-	1	387	66
LNC_001142	XLOC_014679	lincRNA	Novel_lncRNA	11	38150791	38152629	-	1	1839	612
LNC_001143	XLOC_014699	lincRNA	Novel_lncRNA	11	38799667	38801257	-	2	1478	96
LNC_000442	XLOC_003360	lincRNA	Novel_lncRNA	1	37621212	37621523	+	1	312	60
LNC_000443	XLOC_003387	lincRNA	Novel_lncRNA	1	39906964	39907381	+	1	418	71
LNC_000440	XLOC_003347	lincRNA	Novel_lncRNA	1	36878802	36879352	+	1	551	81
LNC_000441	XLOC_003351	lincRNA	Novel_lncRNA	1	37171579	37174425	+	1	2847	99
LNC_000446	XLOC_003505	lincRNA	Novel_lncRNA	1	45530238	45530620	+	1	383	63
LNC_000447	XLOC_003510	lincRNA	Novel_lncRNA	1	45678420	45684973	+	2	5586	164
LNC_000444	XLOC_003436	lincRNA	Novel_lncRNA	1	42852088	42852481	+	1	394	91
LNC_000445	XLOC_003451	lincRNA	Novel_lncRNA	1	43352043	43353414	+	2	535	105
LNC_002239	XLOC_033852	lincRNA	Novel_lncRNA	5	13651098	13651428	-	1	331	110
LNC_000147	XLOC_001139	lincRNA	Novel_lncRNA	0	48861397	48861753	+	1	357	78
LNC_000146	XLOC_001138	lincRNA	Novel_lncRNA	0	48839048	48839346	+	1	299	70
LNC_000145	XLOC_001134	lincRNA	Novel_lncRNA	0	48646334	48646669	+	1	336	56
LNC_000144	XLOC_001133	lincRNA	Novel_lncRNA	0	48605178	48605456	+	1	279	88
LNC_000143	XLOC_001132	lincRNA	Novel_lncRNA	0	48577087	48577322	+	1	236	56
LNC_000142	XLOC_001130	lincRNA	Novel_lncRNA	0	48555068	48555452	+	1	385	62
LNC_000141	XLOC_001127	lincRNA	Novel_lncRNA	0	48385686	48385959	+	1	274	54
LNC_000140	XLOC_001125	lincRNA	Novel_lncRNA	0	48163670	48164081	+	1	412	51
LNC_000149	XLOC_001146	lincRNA	Novel_lncRNA	0	49207165	49207443	+	1	279	55
LNC_000148	XLOC_001144	lincRNA	Novel_lncRNA	0	48974515	48974845	+	1	331	67
LNC_001618	XLOC_023728	lincRNA	Novel_lncRNA	3	40531537	40531753	+	1	217	72
LNC_002847	XLOC_044287	antisense_lncRNA	Novel_lncRNA	8	2560242	2560743	-	1	502	78
LNC_001619	XLOC_023739	lincRNA	Novel_lncRNA	3	40683553	40683761	+	1	209	69
LNC_002963	XLOC_046194	lincRNA	Novel_lncRNA	9	5790403	5791124	+	1	722	98
LNC_002962	XLOC_046181	lincRNA	Novel_lncRNA	9	5473270	5473619	+	1	350	51
LNC_002961	XLOC_046180	lincRNA	Novel_lncRNA	9	5468991	5469416	+	1	426	64
LNC_002960	XLOC_046169	lincRNA	Novel_lncRNA	9	5291184	5292078	+	1	895	83
LNC_002967	XLOC_046241	lincRNA	Novel_lncRNA	9	6884903	6890189	+	1	5287	153
LNC_002966	XLOC_046234	lincRNA	Novel_lncRNA	9	6557258	6557610	+	1	353	74
LNC_002965	XLOC_046202	lincRNA	Novel_lncRNA	9	6241251	6242097	+	1	847	94
LNC_002964	XLOC_046199	lincRNA	Novel_lncRNA	9	5909241	5910012	+	1	772	101
LNC_002969	XLOC_046243	lincRNA	Novel_lncRNA	9	6912399	6912613	+	1	215	64
LNC_002968	XLOC_046242	lincRNA	Novel_lncRNA	9	6890541	6891483	+	1	943	97
LNC_001926	XLOC_028589	antisense_lncRNA	Novel_lncRNA	4	53777611	53779054	+	2	1348	82
LNC_001927	XLOC_028599	lincRNA	Novel_lncRNA	4	53913717	53914498	+	1	782	57
LNC_001924	XLOC_028565	lincRNA	Novel_lncRNA	4	52813526	52814889	+	1	1364	99
LNC_001925	XLOC_028569	lincRNA	Novel_lncRNA	4	52976895	52977140	+	1	246	54
LNC_001922	XLOC_028510	lincRNA	Novel_lncRNA	4	51005691	51005968	+	1	278	54
LNC_001923	XLOC_028550	lincRNA	Novel_lncRNA	4	52352852	52354846	+	1	1995	109
LNC_001920	XLOC_028496	lincRNA	Novel_lncRNA	4	50472438	50476038	+	2	1639	89
LNC_001921	XLOC_028499	lincRNA	Novel_lncRNA	4	50702217	50702893	+	3	378	50
LNC_001928	XLOC_028620	lincRNA	Novel_lncRNA	4	54462819	54464916	+	2	1988	128
LNC_001929	XLOC_028620	lincRNA	Novel_lncRNA	4	54462826	54466134	+	3	738	66
LNC_001610	XLOC_023627	lincRNA	Novel_lncRNA	3	37157943	37158500	+	1	558	47
LNC_000039	XLOC_000542	lincRNA	Novel_lncRNA	0	24976089	24976307	+	1	219	38
LNC_000038	XLOC_000534	lincRNA	Novel_lncRNA	0	24523762	24524187	+	1	426	106
LNC_002397	XLOC_036451	lincRNA	Novel_lncRNA	6	52253969	52254351	+	1	383	127
LNC_001611	XLOC_023635	lincRNA	Novel_lncRNA	3	37340551	37341265	+	1	715	87
LNC_000033	XLOC_000403	lincRNA	Novel_lncRNA	0	20455040	20455299	+	1	260	58
LNC_000032	XLOC_000387	lincRNA	Novel_lncRNA	0	19906512	19906934	+	1	423	34
LNC_000031	XLOC_000356	lincRNA	Novel_lncRNA	0	18478007	18478605	+	1	599	56
LNC_000030	XLOC_000328	lincRNA	Novel_lncRNA	0	16527234	16527858	+	1	625	97
LNC_000037	XLOC_000497	lincRNA	Novel_lncRNA	0	23426267	23426622	+	1	356	60
LNC_000036	XLOC_000436	lincRNA	Novel_lncRNA	0	21338383	21338642	+	1	260	33
LNC_000035	XLOC_000428	lincRNA	Novel_lncRNA	0	21183862	21197174	+	2	550	44
LNC_000034	XLOC_000421	lincRNA	Novel_lncRNA	0	20947599	20947931	+	1	333	40
LNC_001812	XLOC_027178	lincRNA	Novel_lncRNA	3	62047700	62050650	-	3	1292	92
LNC_001813	XLOC_027178	lincRNA	Novel_lncRNA	3	62047700	62050650	-	3	1123	92
LNC_001810	XLOC_027174	lincRNA	Novel_lncRNA	3	61969413	61969950	-	1	538	71
LNC_001811	XLOC_027178	lincRNA	Novel_lncRNA	3	62047700	62050645	-	3	1714	69
LNC_001816	XLOC_027203	lincRNA	Novel_lncRNA	4	275970	279071	+	2	344	114
LNC_001817	XLOC_027203	lincRNA	Novel_lncRNA	4	275970	280293	+	2	406	120
LNC_001814	XLOC_027178	lincRNA	Novel_lncRNA	3	62047700	62050650	-	2	1690	92
LNC_001815	XLOC_027203	lincRNA	Novel_lncRNA	4	275970	277562	+	2	386	124
LNC_001818	XLOC_027204	lincRNA	Novel_lncRNA	4	279362	279697	+	1	336	52
LNC_001819	XLOC_027252	lincRNA	Novel_lncRNA	4	1519161	1519556	+	1	396	132
LNC_002077	XLOC_030740	lincRNA	Novel_lncRNA	4	52479893	52480134	-	1	242	55
LNC_002076	XLOC_030721	lincRNA	Novel_lncRNA	4	51558125	51558673	-	1	549	109
LNC_002248	XLOC_033945	lincRNA	Novel_lncRNA	5	18010094	18010309	-	1	216	49
LNC_002249	XLOC_033967	antisense_lncRNA	Novel_lncRNA	5	18963685	18964490	-	1	806	86
LNC_002072	XLOC_030671	lincRNA	Novel_lncRNA	4	50071650	50071987	-	1	338	87
LNC_002240	XLOC_033865	lincRNA	Novel_lncRNA	5	14426693	14427112	-	1	420	50
LNC_000855	XLOC_009514	lincRNA	Novel_lncRNA	10	45115545	45115745	+	1	201	45
LNC_000854	XLOC_009465	lincRNA	Novel_lncRNA	10	43604489	43604820	+	1	332	71
LNC_000857	XLOC_009547	lincRNA	Novel_lncRNA	10	46710781	46711106	+	1	326	50
LNC_000856	XLOC_009546	lincRNA	Novel_lncRNA	10	46709974	46710203	+	1	230	38
LNC_000851	XLOC_009431	antisense_lncRNA	Novel_lncRNA	10	42193047	42197895	+	2	4780	707
LNC_000850	XLOC_009416	lincRNA	Novel_lncRNA	10	41341600	41341854	+	1	255	56
LNC_000853	XLOC_009449	lincRNA	Novel_lncRNA	10	42833209	42834302	+	1	1094	75
LNC_000852	XLOC_009439	lincRNA	Novel_lncRNA	10	42525981	42526234	+	1	254	84
LNC_000859	XLOC_009579	lincRNA	Novel_lncRNA	10	47995606	48003786	+	2	897	82
LNC_000858	XLOC_009579	lincRNA	Novel_lncRNA	10	47995601	48003786	+	3	974	82
LNC_002389	XLOC_036335	lincRNA	Novel_lncRNA	6	50038868	50045578	+	3	491	56
LNC_002388	XLOC_036323	lincRNA	Novel_lncRNA	6	49954986	49955537	+	1	552	51
LNC_002141	XLOC_032177	lincRNA	Novel_lncRNA	5	12113203	12113720	+	1	518	95
LNC_002140	XLOC_032128	lincRNA	Novel_lncRNA	5	10821541	10822136	+	1	596	102
LNC_002143	XLOC_032204	lincRNA	Novel_lncRNA	5	13117036	13119607	+	1	2572	174
LNC_002142	XLOC_032195	lincRNA	Novel_lncRNA	5	12588649	12589026	+	1	378	50
LNC_002145	XLOC_032232	lincRNA	Novel_lncRNA	5	14201130	14202274	+	1	1145	87
LNC_002144	XLOC_032205	lincRNA	Novel_lncRNA	5	13123337	13123767	+	1	431	89
LNC_002147	XLOC_032246	lincRNA	Novel_lncRNA	5	14581341	14582060	+	1	720	83
LNC_002146	XLOC_032242	lincRNA	Novel_lncRNA	5	14470365	14470803	+	1	439	38
LNC_002149	XLOC_032272	antisense_lncRNA	Novel_lncRNA	5	15986653	15989672	+	2	1122	88
LNC_002148	XLOC_032249	lincRNA	Novel_lncRNA	5	14585663	14621926	+	2	3914	109
LNC_002358	XLOC_035726	antisense_lncRNA	Novel_lncRNA	6	35955873	35971810	+	3	864	114
LNC_001540	XLOC_022231	lincRNA	Novel_lncRNA	2	41823637	41823920	-	1	284	59
LNC_001541	XLOC_022266	lincRNA	Novel_lncRNA	2	42617267	42617932	-	1	666	63
LNC_001542	XLOC_022285	lincRNA	Novel_lncRNA	2	42966381	42970503	-	2	2851	145
LNC_001543	XLOC_022285	lincRNA	Novel_lncRNA	2	42968683	42970503	-	2	1305	104
LNC_001544	XLOC_022289	lincRNA	Novel_lncRNA	2	43067905	43069072	-	1	1168	77
LNC_001545	XLOC_022343	lincRNA	Novel_lncRNA	2	44177286	44177534	-	1	249	70
LNC_001546	XLOC_022344	lincRNA	Novel_lncRNA	2	44179346	44179666	-	1	321	44
LNC_001547	XLOC_022350	lincRNA	Novel_lncRNA	2	44308334	44309583	-	2	1135	83
LNC_001548	XLOC_022350	lincRNA	Novel_lncRNA	2	44314766	44315784	-	2	897	114
LNC_001549	XLOC_022355	lincRNA	Novel_lncRNA	2	44422681	44440252	-	3	1758	419
LNC_003089	XLOC_047942	lincRNA	Novel_lncRNA	9	1683608	1688009	-	2	3869	117
LNC_003088	XLOC_047942	lincRNA	Novel_lncRNA	9	1683608	1688003	-	2	2712	117
LNC_002043	XLOC_030408	lincRNA	Novel_lncRNA	4	37452464	37452847	-	1	384	68
LNC_003083	XLOC_047914	lincRNA	Novel_lncRNA	9	1393842	1394057	-	1	216	44
LNC_003082	XLOC_047852	lincRNA	Novel_lncRNA	9	474599	476580	-	2	1200	80
LNC_003081	XLOC_047827	lincRNA	Novel_lncRNA	9	61332832	61333058	+	1	227	63
LNC_003080	XLOC_047805	lincRNA	Novel_lncRNA	9	61106864	61107460	+	1	597	90
LNC_003087	XLOC_047941	lincRNA	Novel_lncRNA	9	1680111	1683472	-	2	2189	107
LNC_003086	XLOC_047935	lincRNA	Novel_lncRNA	9	1668153	1669620	-	2	781	128
LNC_003085	XLOC_047935	lincRNA	Novel_lncRNA	9	1667323	1669620	-	2	628	128
LNC_003084	XLOC_047917	lincRNA	Novel_lncRNA	9	1397493	1398013	-	1	521	152
LNC_003031	XLOC_046815	lincRNA	Novel_lncRNA	9	34782570	34791271	+	5	1309	155
LNC_002044	XLOC_030436	lincRNA	Novel_lncRNA	4	39361541	39362129	-	1	589	80
LNC_002999	XLOC_046510	lincRNA	Novel_lncRNA	9	18871775	18872404	+	1	630	60
LNC_002928	XLOC_045426	lincRNA	Novel_lncRNA	8	47573138	47575435	-	3	1235	107
LNC_000709	XLOC_007455	lincRNA	Novel_lncRNA	1	72140748	72142793	-	2	1479	79
LNC_000708	XLOC_007447	lincRNA	Novel_lncRNA	1	72029474	72030593	-	1	1120	69
LNC_000705	XLOC_007388	lincRNA	Novel_lncRNA	1	70985778	70987847	-	2	602	62
LNC_000704	XLOC_007388	lincRNA	Novel_lncRNA	1	70985778	70987821	-	2	770	68
LNC_000707	XLOC_007440	antisense_lncRNA	Novel_lncRNA	1	71940834	71941490	-	1	657	81
LNC_000706	XLOC_007396	lincRNA	Novel_lncRNA	1	71124757	71125230	-	1	474	55
LNC_000701	XLOC_007321	lincRNA	Novel_lncRNA	1	69357775	69358238	-	1	464	46
LNC_000700	XLOC_007304	antisense_lncRNA	Novel_lncRNA	1	69159462	69159978	-	1	517	106
LNC_000703	XLOC_007386	lincRNA	Novel_lncRNA	1	70938597	70938880	-	1	284	42
LNC_000702	XLOC_007324	lincRNA	Novel_lncRNA	1	69441842	69444081	-	2	1886	102
LNC_002045	XLOC_030442	lincRNA	Novel_lncRNA	4	39371230	39378977	-	2	944	136
LNC_002569	XLOC_039811	lincRNA	Novel_lncRNA	7	35787302	35787776	+	1	475	64
LNC_002568	XLOC_039793	lincRNA	Novel_lncRNA	7	34782846	34783203	+	1	358	87
LNC_002567	XLOC_039785	lincRNA	Novel_lncRNA	7	34352082	34352410	+	1	329	47
LNC_002566	XLOC_039770	lincRNA	Novel_lncRNA	7	33296582	33297856	+	1	1275	68
LNC_002565	XLOC_039769	lincRNA	Novel_lncRNA	7	33295707	33295980	+	1	274	55
LNC_002564	XLOC_039746	lincRNA	Novel_lncRNA	7	31933808	31934156	+	1	349	52
LNC_002563	XLOC_039731	lincRNA	Novel_lncRNA	7	31414278	31414496	+	1	219	54
LNC_002562	XLOC_039709	lincRNA	Novel_lncRNA	7	29612095	29612589	+	1	495	110
LNC_002561	XLOC_039705	lincRNA	Novel_lncRNA	7	29566772	29567033	+	1	262	75
LNC_002560	XLOC_039700	lincRNA	Novel_lncRNA	7	29594005	29601571	+	4	1852	112
LNC_001496	XLOC_021249	lincRNA	Novel_lncRNA	2	23666028	23666250	-	1	223	38
LNC_001497	XLOC_021269	lincRNA	Novel_lncRNA	2	24362185	24365211	-	1	3027	93
LNC_001494	XLOC_021180	lincRNA	Novel_lncRNA	2	21665411	21665634	-	1	224	51
LNC_001495	XLOC_021243	lincRNA	Novel_lncRNA	2	23474212	23477421	-	1	3210	122
LNC_001492	XLOC_021151	lincRNA	Novel_lncRNA	2	20983451	20985251	-	2	1292	98
LNC_001493	XLOC_021176	lincRNA	Novel_lncRNA	2	21606674	21606967	-	1	294	72
LNC_001490	XLOC_021074	antisense_lncRNA	Novel_lncRNA	2	19295089	19295351	-	1	263	70
LNC_001491	XLOC_021132	lincRNA	Novel_lncRNA	2	20771829	20772289	-	1	461	68
LNC_002361	XLOC_035749	lincRNA	Novel_lncRNA	6	36716027	36717262	+	2	1085	69
LNC_002360	XLOC_035737	lincRNA	Novel_lncRNA	6	36011044	36011361	+	1	318	88
LNC_002363	XLOC_035817	lincRNA	Novel_lncRNA	6	38524119	38524418	+	1	300	44
LNC_002362	XLOC_035811	lincRNA	Novel_lncRNA	6	38399019	38399304	+	1	286	58
LNC_002365	XLOC_035869	lincRNA	Novel_lncRNA	6	39989859	39992172	+	1	2314	107
LNC_002364	XLOC_035829	lincRNA	Novel_lncRNA	6	38938906	38941158	+	1	2253	95
LNC_001498	XLOC_021316	lincRNA	Novel_lncRNA	2	25398892	25400185	-	2	624	78
LNC_001499	XLOC_021332	lincRNA	Novel_lncRNA	2	25599460	25599801	-	1	342	48
LNC_003154	XLOC_049014	lincRNA	Novel_lncRNA	9	45015342	45016056	-	1	715	85
LNC_001870	XLOC_027939	lincRNA	Novel_lncRNA	4	24079410	24096293	+	4	449	48
LNC_001871	XLOC_027939	lincRNA	Novel_lncRNA	4	24079421	24099283	+	4	429	48
LNC_002047	XLOC_030446	lincRNA	Novel_lncRNA	4	39374511	39381479	-	3	1074	113
LNC_001872	XLOC_027942	lincRNA	Novel_lncRNA	4	24090290	24090770	+	1	481	69
LNC_000631	XLOC_006498	lincRNA	Novel_lncRNA	1	42046680	42067957	-	6	18287	139
LNC_000630	XLOC_006498	lincRNA	Novel_lncRNA	1	42046680	42067947	-	3	20442	139
LNC_000633	XLOC_006498	lincRNA	Novel_lncRNA	1	42046680	42067976	-	4	20818	139
LNC_000632	XLOC_006498	lincRNA	Novel_lncRNA	1	42046680	42067970	-	7	17521	139
LNC_000635	XLOC_006523	lincRNA	Novel_lncRNA	1	44090672	44091847	-	1	1176	335
LNC_000634	XLOC_006498	lincRNA	Novel_lncRNA	1	42046680	42067977	-	6	17366	139
LNC_000637	XLOC_006546	lincRNA	Novel_lncRNA	1	44910510	44917526	-	2	1232	58
LNC_000636	XLOC_006528	lincRNA	Novel_lncRNA	1	44224961	44225648	-	1	688	48
LNC_000639	XLOC_006597	lincRNA	Novel_lncRNA	1	46732110	46733156	-	3	423	70
LNC_000638	XLOC_006597	lincRNA	Novel_lncRNA	1	46732110	46733156	-	2	382	98
LNC_001722	XLOC_025577	lincRNA	Novel_lncRNA	3	22674941	22675389	-	1	449	63
LNC_001723	XLOC_025595	lincRNA	Novel_lncRNA	3	24408405	24409114	-	1	710	72
LNC_001724	XLOC_025700	lincRNA	Novel_lncRNA	3	31178336	31178761	-	1	426	56
LNC_001725	XLOC_025715	lincRNA	Novel_lncRNA	3	31806319	31806533	-	1	215	53
LNC_001726	XLOC_025723	lincRNA	Novel_lncRNA	3	32011645	32011859	-	1	215	46
LNC_001727	XLOC_025726	antisense_lncRNA	Novel_lncRNA	3	32024811	32028116	-	2	890	65
LNC_002747	XLOC_042851	lincRNA	Novel_lncRNA	8	14670953	14672984	+	2	1677	74
LNC_001876	XLOC_028000	lincRNA	Novel_lncRNA	4	26672602	26673458	+	1	857	104
LNC_001877	XLOC_028001	lincRNA	Novel_lncRNA	4	26687439	26687916	+	1	478	43
LNC_001879	XLOC_028003	lincRNA	Novel_lncRNA	4	27006421	27009081	+	2	1908	98
LNC_002742	XLOC_042806	lincRNA	Novel_lncRNA	8	12491524	12492019	+	1	496	60
LNC_002294	XLOC_035043	lincRNA	Novel_lncRNA	6	3466433	3466678	+	1	246	81
LNC_002778	XLOC_043200	lincRNA	Novel_lncRNA	8	34232974	34233239	+	1	266	53
LNC_002779	XLOC_043218	lincRNA	Novel_lncRNA	8	34705907	34706269	+	1	363	44
LNC_002776	XLOC_043197	lincRNA	Novel_lncRNA	8	34227231	34228358	+	1	1128	121
LNC_002777	XLOC_043198	lincRNA	Novel_lncRNA	8	34229813	34230293	+	1	481	51
LNC_002774	XLOC_043186	lincRNA	Novel_lncRNA	8	33564014	33569764	+	2	447	50
LNC_002775	XLOC_043187	lincRNA	Novel_lncRNA	8	33598438	33598848	+	1	411	46
LNC_002772	XLOC_043154	lincRNA	Novel_lncRNA	8	31793462	31793938	+	1	477	86
LNC_002773	XLOC_043184	antisense_lncRNA	Novel_lncRNA	8	33482144	33484866	+	1	2723	129
LNC_002770	XLOC_043075	lincRNA	Novel_lncRNA	8	27106761	27107465	+	1	705	89
LNC_002771	XLOC_043098	lincRNA	Novel_lncRNA	8	28235601	28236104	+	2	368	65
LNC_000525	XLOC_005044	antisense_lncRNA	Novel_lncRNA	1	82078883	82090671	+	4	566	124
LNC_000524	XLOC_005044	lincRNA	Novel_lncRNA	1	82078778	82086949	+	3	5746	161
LNC_000527	XLOC_005068	lincRNA	Novel_lncRNA	1	82600015	82600333	+	1	319	62
LNC_000526	XLOC_005064	lincRNA	Novel_lncRNA	1	82443863	82444085	+	1	223	42
LNC_001038	XLOC_012658	lincRNA	Novel_lncRNA	11	13568976	13572252	+	2	2693	96
LNC_001039	XLOC_012658	lincRNA	Novel_lncRNA	11	13570742	13572252	+	2	862	96
LNC_000523	XLOC_005022	antisense_lncRNA	Novel_lncRNA	1	81644327	81646156	+	3	366	78
LNC_000522	XLOC_005008	lincRNA	Novel_lncRNA	1	81491088	81491349	+	1	262	49
LNC_001034	XLOC_012565	lincRNA	Novel_lncRNA	11	9692335	9693145	+	1	811	70
LNC_001035	XLOC_012573	lincRNA	Novel_lncRNA	11	9967562	9968605	+	2	959	99
LNC_001036	XLOC_012593	lincRNA	Novel_lncRNA	11	10688955	10689452	+	1	498	83
LNC_001037	XLOC_012602	lincRNA	Novel_lncRNA	11	10958836	10959089	+	1	254	59
LNC_001030	XLOC_012474	lincRNA	Novel_lncRNA	11	7439322	7439741	+	1	420	55
LNC_000528	XLOC_005086	lincRNA	Novel_lncRNA	1	82939411	82940332	+	1	922	124
LNC_001032	XLOC_012517	lincRNA	Novel_lncRNA	11	8350162	8350620	+	1	459	81
LNC_001033	XLOC_012535	lincRNA	Novel_lncRNA	11	8662832	8663307	+	1	476	58
LNC_002748	XLOC_042873	lincRNA	Novel_lncRNA	8	15955420	15956022	+	1	603	63
LNC_002872	XLOC_044654	lincRNA	Novel_lncRNA	8	16618737	16619100	-	1	364	82
LNC_001159	XLOC_015217	lincRNA	Novel_lncRNA	12	3440348	3440719	+	1	372	57
LNC_001158	XLOC_015216	lincRNA	Novel_lncRNA	12	3436865	3437230	+	1	366	38
LNC_002280	XLOC_034582	lincRNA	Novel_lncRNA	5	46920817	46921891	-	1	1075	50
LNC_001153	XLOC_015127	lincRNA	Novel_lncRNA	12	1793368	1793931	+	1	564	61
LNC_001152	XLOC_015076	lincRNA	Novel_lncRNA	12	767387	767805	+	1	419	139
LNC_001151	XLOC_015000	lincRNA	Novel_lncRNA	11	45228238	45228659	-	1	422	59
LNC_001150	XLOC_014975	lincRNA	Novel_lncRNA	11	44746449	44746653	-	1	205	37
LNC_001157	XLOC_015209	lincRNA	Novel_lncRNA	12	3291681	3292043	+	1	363	69
LNC_001156	XLOC_015188	lincRNA	Novel_lncRNA	12	2989046	2989494	+	1	449	52
LNC_001155	XLOC_015151	lincRNA	Novel_lncRNA	12	2297218	2299851	+	1	2634	114
LNC_001154	XLOC_015150	lincRNA	Novel_lncRNA	12	2221983	2225878	+	4	605	63
LNC_000459	XLOC_003679	lincRNA	Novel_lncRNA	1	54389070	54391172	+	2	1675	72
LNC_000458	XLOC_003666	lincRNA	Novel_lncRNA	1	53825952	53826936	+	1	985	230
LNC_002600	XLOC_040423	lincRNA	Novel_lncRNA	7	51760756	51764583	+	2	1194	87
LNC_002601	XLOC_040508	lincRNA	Novel_lncRNA	7	53020574	53021304	+	1	731	60
LNC_002606	XLOC_040738	lincRNA	Novel_lncRNA	7	56705703	56706006	+	1	304	41
LNC_002607	XLOC_040740	lincRNA	Novel_lncRNA	7	56757209	56757597	+	1	389	72
LNC_002604	XLOC_040585	lincRNA	Novel_lncRNA	7	54259695	54260691	+	1	997	79
LNC_002605	XLOC_040673	lincRNA	Novel_lncRNA	7	55612124	55612432	+	1	309	81
LNC_000451	XLOC_003615	lincRNA	Novel_lncRNA	1	50926402	50927233	+	2	766	85
LNC_000450	XLOC_003594	lincRNA	Novel_lncRNA	1	50193966	50201046	+	2	426	141
LNC_000453	XLOC_003643	lincRNA	Novel_lncRNA	1	52455306	52459921	+	2	4428	83
LNC_000452	XLOC_003630	lincRNA	Novel_lncRNA	1	51482001	51482286	+	1	286	61
LNC_000455	XLOC_003643	lincRNA	Novel_lncRNA	1	52455306	52464034	+	2	1096	144
LNC_000454	XLOC_003643	lincRNA	Novel_lncRNA	1	52455306	52459921	+	2	4501	83
LNC_000457	XLOC_003649	lincRNA	Novel_lncRNA	1	52982146	52982435	+	1	290	84
LNC_000456	XLOC_003643	lincRNA	Novel_lncRNA	1	52455342	52466318	+	2	298	59
LNC_002446	XLOC_037587	lincRNA	Novel_lncRNA	6	29751880	29753442	-	1	1563	75
LNC_001874	XLOC_027998	lincRNA	Novel_lncRNA	4	26667546	26668673	+	1	1128	174
LNC_002916	XLOC_045262	lincRNA	Novel_lncRNA	8	43597640	43599754	-	1	2115	92
LNC_002917	XLOC_045264	lincRNA	Novel_lncRNA	8	43680637	43680838	-	1	202	51
LNC_002914	XLOC_045218	lincRNA	Novel_lncRNA	8	42265468	42266056	-	1	589	68
LNC_002915	XLOC_045254	lincRNA	Novel_lncRNA	8	43241097	43241811	-	1	715	74
LNC_002912	XLOC_045196	lincRNA	Novel_lncRNA	8	41273017	41273334	-	1	318	46
LNC_002913	XLOC_045204	lincRNA	Novel_lncRNA	8	41462455	41462738	-	1	284	66
LNC_002910	XLOC_045165	lincRNA	Novel_lncRNA	8	40671575	40671896	-	1	322	53
LNC_002911	XLOC_045169	lincRNA	Novel_lncRNA	8	40766031	40767212	-	1	1182	90
LNC_002292	XLOC_034960	lincRNA	Novel_lncRNA	6	1830580	1831476	+	1	897	298
LNC_002919	XLOC_045296	lincRNA	Novel_lncRNA	8	44332214	44333363	-	1	1150	77
LNC_001935	XLOC_028681	lincRNA	Novel_lncRNA	4	56056273	56056613	+	1	341	50
LNC_001934	XLOC_028680	lincRNA	Novel_lncRNA	4	56054925	56055339	+	1	415	71
LNC_001937	XLOC_028700	lincRNA	Novel_lncRNA	4	56472626	56473163	+	1	538	43
LNC_001936	XLOC_028699	lincRNA	Novel_lncRNA	4	56470639	56471137	+	1	499	61
LNC_001931	XLOC_028653	lincRNA	Novel_lncRNA	4	55436652	55439216	+	2	2476	99
LNC_001930	XLOC_028620	lincRNA	Novel_lncRNA	4	54462826	54466134	+	3	743	58
LNC_001933	XLOC_028679	lincRNA	Novel_lncRNA	4	56048396	56048895	+	1	500	77
LNC_001932	XLOC_028655	lincRNA	Novel_lncRNA	4	55478977	55479452	+	2	386	85
LNC_001939	XLOC_028736	lincRNA	Novel_lncRNA	4	57579694	57580144	+	1	451	46
LNC_001938	XLOC_028723	lincRNA	Novel_lncRNA	4	57048726	57049154	+	1	429	61
LNC_000048	XLOC_000666	lincRNA	Novel_lncRNA	0	30862770	30863435	+	1	666	98
LNC_000049	XLOC_000687	lincRNA	Novel_lncRNA	0	31428593	31428898	+	1	306	46
LNC_000046	XLOC_000636	lincRNA	Novel_lncRNA	0	30204458	30204681	+	1	224	53
LNC_000047	XLOC_000637	lincRNA	Novel_lncRNA	0	30306849	30307076	+	1	228	33
LNC_000044	XLOC_000602	antisense_lncRNA	Novel_lncRNA	0	28232242	28243685	+	2	317	86
LNC_000045	XLOC_000635	antisense_lncRNA	Novel_lncRNA	0	30202205	30202724	+	1	520	69
LNC_000042	XLOC_000594	lincRNA	Novel_lncRNA	0	27845463	27846112	+	1	650	57
LNC_000043	XLOC_000601	lincRNA	Novel_lncRNA	0	28137878	28138095	+	1	218	54
LNC_000040	XLOC_000547	lincRNA	Novel_lncRNA	0	25062587	25063912	+	1	1326	84
LNC_000041	XLOC_000593	lincRNA	Novel_lncRNA	0	27842045	27842467	+	1	423	82
LNC_000288	XLOC_002238	lincRNA	Novel_lncRNA	0	44569562	44570370	-	1	809	73
LNC_000289	XLOC_002239	lincRNA	Novel_lncRNA	0	44634804	44635064	-	1	261	52
LNC_000280	XLOC_002213	lincRNA	Novel_lncRNA	0	43252076	43252716	-	1	641	77
LNC_000281	XLOC_002214	lincRNA	Novel_lncRNA	0	43356197	43356693	-	1	497	165
LNC_000282	XLOC_002215	lincRNA	Novel_lncRNA	0	43445280	43446160	-	2	628	54
LNC_000283	XLOC_002219	lincRNA	Novel_lncRNA	0	43480899	43481154	-	1	256	66
LNC_000284	XLOC_002221	lincRNA	Novel_lncRNA	0	43516065	43516825	-	1	761	92
LNC_000285	XLOC_002228	lincRNA	Novel_lncRNA	0	43914709	43915400	-	1	692	94
LNC_000286	XLOC_002230	lincRNA	Novel_lncRNA	0	43951018	43951498	-	1	481	55
LNC_000287	XLOC_002231	lincRNA	Novel_lncRNA	0	44100132	44100478	-	1	347	81
LNC_001801	XLOC_026989	lincRNA	Novel_lncRNA	3	59153808	59154216	-	1	409	57
LNC_001800	XLOC_026958	lincRNA	Novel_lncRNA	3	58785741	58788835	-	3	534	90
LNC_001803	XLOC_026992	lincRNA	Novel_lncRNA	3	59178547	59186020	-	4	1666	82
LNC_001802	XLOC_026991	lincRNA	Novel_lncRNA	3	59176176	59178395	-	2	2116	83
LNC_001805	XLOC_026996	lincRNA	Novel_lncRNA	3	59201292	59201965	-	1	674	62
LNC_001804	XLOC_026995	lincRNA	Novel_lncRNA	3	59200244	59200647	-	1	404	45
LNC_001807	XLOC_027130	lincRNA	Novel_lncRNA	3	61226726	61227817	-	2	710	78
LNC_001806	XLOC_027012	antisense_lncRNA	Novel_lncRNA	3	59440278	59441984	-	2	1058	77
LNC_001809	XLOC_027169	lincRNA	Novel_lncRNA	3	61878052	61881891	-	1	3840	149
LNC_001808	XLOC_027155	lincRNA	Novel_lncRNA	3	61678037	61679216	-	5	610	113
LNC_002820	XLOC_043715	lincRNA	Novel_lncRNA	8	48972185	48978258	+	6	1612	125
LNC_002821	XLOC_043715	lincRNA	Novel_lncRNA	8	48972216	48978258	+	5	2415	125
LNC_002826	XLOC_043787	lincRNA	Novel_lncRNA	8	50339112	50339355	+	1	244	81
LNC_002827	XLOC_043793	lincRNA	Novel_lncRNA	8	50530899	50531365	+	1	467	76
LNC_002824	XLOC_043782	lincRNA	Novel_lncRNA	8	50292921	50293704	+	1	784	60
LNC_002825	XLOC_043784	lincRNA	Novel_lncRNA	8	50298838	50299589	+	1	752	62
LNC_002137	XLOC_032032	lincRNA	Novel_lncRNA	5	8329968	8331250	+	1	1283	104
LNC_001867	XLOC_027891	lincRNA	Novel_lncRNA	4	21603751	21604063	+	1	313	39
LNC_001866	XLOC_027890	lincRNA	Novel_lncRNA	4	21602218	21602878	+	1	661	56
LNC_000198	XLOC_001467	lincRNA	Novel_lncRNA	0	13152360	13156410	-	7	614	70
LNC_000199	XLOC_001470	lincRNA	Novel_lncRNA	0	13191878	13195499	-	2	543	64
LNC_000194	XLOC_001467	lincRNA	Novel_lncRNA	0	13150864	13156410	-	8	1248	70
LNC_000195	XLOC_001467	lincRNA	Novel_lncRNA	0	13152360	13156405	-	6	2257	106
LNC_000196	XLOC_001467	lincRNA	Novel_lncRNA	0	13152360	13156405	-	7	666	118
LNC_000197	XLOC_001467	lincRNA	Novel_lncRNA	0	13152360	13156405	-	6	2185	106
LNC_000190	XLOC_001374	lincRNA	Novel_lncRNA	0	9300731	9301102	-	1	372	68
LNC_000191	XLOC_001423	lincRNA	Novel_lncRNA	0	12028020	12028679	-	1	660	60
LNC_000192	XLOC_001442	lincRNA	Novel_lncRNA	0	12466891	12469915	-	2	649	84
LNC_000193	XLOC_001467	lincRNA	Novel_lncRNA	0	13150864	13156410	-	7	2824	106
LNC_001865	XLOC_027884	lincRNA	Novel_lncRNA	4	21313397	21317339	+	4	1536	93
LNC_002174	XLOC_032544	antisense_lncRNA	Novel_lncRNA	5	30470906	30471594	+	1	689	80
LNC_002175	XLOC_032549	lincRNA	Novel_lncRNA	5	30672433	30672760	+	1	328	38
LNC_002176	XLOC_032555	lincRNA	Novel_lncRNA	5	31152739	31152959	+	1	221	43
LNC_002177	XLOC_032569	lincRNA	Novel_lncRNA	5	32013760	32014451	+	1	692	57
LNC_002170	XLOC_032479	lincRNA	Novel_lncRNA	5	27305698	27306515	+	1	818	134
LNC_002171	XLOC_032503	antisense_lncRNA	Novel_lncRNA	5	28572340	28578013	+	4	674	79
LNC_002172	XLOC_032503	lincRNA	Novel_lncRNA	5	28572344	28573585	+	2	1165	62
LNC_002173	XLOC_032519	lincRNA	Novel_lncRNA	5	29269272	29269555	+	1	284	41
LNC_002178	XLOC_032588	lincRNA	Novel_lncRNA	5	33090602	33090916	+	1	315	71
LNC_002179	XLOC_032592	lincRNA	Novel_lncRNA	5	33384869	33385262	+	1	394	87
LNC_002639	XLOC_041103	lincRNA	Novel_lncRNA	7	9011530	9011737	-	1	208	68
LNC_000994	XLOC_011454	lincRNA	Novel_lncRNA	10	48371738	48372109	-	1	372	58
LNC_000995	XLOC_011488	lincRNA	Novel_lncRNA	10	49281663	49283426	-	1	1764	112
LNC_000996	XLOC_011489	lincRNA	Novel_lncRNA	10	49372419	49373275	-	1	857	79
LNC_000997	XLOC_011571	lincRNA	Novel_lncRNA	10	51540106	51542115	-	2	994	85
LNC_000990	XLOC_011431	lincRNA	Novel_lncRNA	10	47901924	47902200	-	1	277	67
LNC_000991	XLOC_011432	lincRNA	Novel_lncRNA	10	47915819	47916178	-	1	360	86
LNC_000992	XLOC_011445	lincRNA	Novel_lncRNA	10	48216031	48217676	-	1	1646	88
LNC_000993	XLOC_011453	lincRNA	Novel_lncRNA	10	48369933	48370784	-	1	852	114
LNC_000998	XLOC_011584	lincRNA	Novel_lncRNA	10	52230569	52231691	-	1	1123	78
LNC_000999	XLOC_011607	lincRNA	Novel_lncRNA	10	52876357	52876697	-	1	341	45
LNC_001557	XLOC_022762	lincRNA	Novel_lncRNA	3	2046175	2046394	+	1	220	48
LNC_001556	XLOC_022742	lincRNA	Novel_lncRNA	3	1773324	1773650	+	1	327	94
LNC_001555	XLOC_022727	lincRNA	Novel_lncRNA	3	1419583	1420044	+	1	462	82
LNC_001554	XLOC_022667	antisense_lncRNA	Novel_lncRNA	3	401945	402271	+	1	327	61
LNC_001553	XLOC_022529	lincRNA	Novel_lncRNA	2	46870660	46872289	-	4	1228	242
LNC_001552	XLOC_022506	lincRNA	Novel_lncRNA	2	46605746	46606121	-	1	376	77
LNC_001551	XLOC_022412	lincRNA	Novel_lncRNA	2	45207939	45208422	-	1	484	48
LNC_001550	XLOC_022402	lincRNA	Novel_lncRNA	2	45102281	45110934	-	3	5752	178
LNC_002286	XLOC_034640	lincRNA	Novel_lncRNA	5	48061990	48062210	-	1	221	73
LNC_002287	XLOC_034689	lincRNA	Novel_lncRNA	5	49087705	49087958	-	1	254	84
LNC_002284	XLOC_034612	lincRNA	Novel_lncRNA	5	47514903	47518044	-	3	345	69
LNC_002285	XLOC_034618	antisense_lncRNA	Novel_lncRNA	5	47673328	47674278	-	2	403	65
LNC_002282	XLOC_034595	antisense_lncRNA	Novel_lncRNA	5	47188235	47193223	-	2	3359	533
LNC_002283	XLOC_034612	lincRNA	Novel_lncRNA	5	47514903	47518030	-	3	337	71
LNC_001559	XLOC_022799	lincRNA	Novel_lncRNA	3	2624835	2625137	+	1	303	61
LNC_001558	XLOC_022793	lincRNA	Novel_lncRNA	3	2610506	2610709	+	1	204	49
LNC_002633	XLOC_041075	lincRNA	Novel_lncRNA	7	7973063	7973641	-	1	579	104
LNC_002632	XLOC_041071	lincRNA	Novel_lncRNA	7	7907393	7907704	-	1	312	41
LNC_000868	XLOC_009794	antisense_lncRNA	Novel_lncRNA	10	52940917	52941308	+	1	392	88
LNC_000869	XLOC_009801	lincRNA	Novel_lncRNA	10	53191011	53200520	+	2	1271	303
LNC_000860	XLOC_009579	lincRNA	Novel_lncRNA	10	48002210	48003786	+	2	1373	82
LNC_000861	XLOC_009583	lincRNA	Novel_lncRNA	10	48083081	48083340	+	1	260	41
LNC_000862	XLOC_009688	lincRNA	Novel_lncRNA	10	50624744	50625068	+	1	325	60
LNC_000863	XLOC_009689	lincRNA	Novel_lncRNA	10	50626069	50626281	+	1	213	32
LNC_000864	XLOC_009723	lincRNA	Novel_lncRNA	10	51140017	51140234	+	1	218	37
LNC_000865	XLOC_009732	antisense_lncRNA	Novel_lncRNA	10	51326446	51330144	+	4	609	106
LNC_000866	XLOC_009742	lincRNA	Novel_lncRNA	10	51691697	51691999	+	1	303	29
LNC_000867	XLOC_009793	lincRNA	Novel_lncRNA	10	52928398	52928785	+	1	388	63
LNC_000730	XLOC_007752	lincRNA	Novel_lncRNA	1	77545089	77545391	-	1	303	64
LNC_000731	XLOC_007782	lincRNA	Novel_lncRNA	1	78024836	78025200	-	1	365	51
LNC_000732	XLOC_007830	lincRNA	Novel_lncRNA	1	78961370	78962294	-	3	305	64
LNC_000733	XLOC_007855	antisense_lncRNA	Novel_lncRNA	1	79296415	79301065	-	2	1504	74
LNC_000734	XLOC_007855	antisense_lncRNA	Novel_lncRNA	1	79297415	79301088	-	2	550	63
LNC_000735	XLOC_007855	antisense_lncRNA	Novel_lncRNA	1	79297415	79301327	-	2	789	75
LNC_000736	XLOC_007857	lincRNA	Novel_lncRNA	1	79301522	79302462	-	2	753	107
LNC_000737	XLOC_007858	lincRNA	Novel_lncRNA	1	79302530	79304056	-	2	375	85
LNC_000738	XLOC_007925	lincRNA	Novel_lncRNA	1	80713997	80714652	-	1	656	72
LNC_000739	XLOC_007933	lincRNA	Novel_lncRNA	1	80843399	80844424	-	2	662	81
LNC_002592	XLOC_040124	lincRNA	Novel_lncRNA	7	45872930	45873313	+	1	384	128
LNC_002593	XLOC_040127	lincRNA	Novel_lncRNA	7	46091735	46092239	+	1	505	75
LNC_002590	XLOC_040104	lincRNA	Novel_lncRNA	7	45332662	45333038	+	1	377	100
LNC_002591	XLOC_040105	lincRNA	Novel_lncRNA	7	45334613	45334823	+	1	211	70
LNC_002596	XLOC_040154	lincRNA	Novel_lncRNA	7	46664930	46666312	+	2	650	63
LNC_002597	XLOC_040270	lincRNA	Novel_lncRNA	7	48822444	48822708	+	1	265	69
LNC_002594	XLOC_040130	lincRNA	Novel_lncRNA	7	46119746	46120598	+	1	853	81
LNC_002595	XLOC_040145	lincRNA	Novel_lncRNA	7	46514360	46515017	+	2	519	89
LNC_002598	XLOC_040423	lincRNA	Novel_lncRNA	7	51760747	51764583	+	2	1255	79
LNC_002599	XLOC_040423	lincRNA	Novel_lncRNA	7	51760747	51767636	+	2	1395	70
LNC_001485	XLOC_021021	lincRNA	Novel_lncRNA	2	17582838	17583176	-	1	339	63
LNC_001484	XLOC_021020	lincRNA	Novel_lncRNA	2	17581536	17581836	-	1	301	75
LNC_001487	XLOC_021066	lincRNA	Novel_lncRNA	2	18979186	18979491	-	1	306	40
LNC_001486	XLOC_021047	lincRNA	Novel_lncRNA	2	18172977	18173316	-	1	340	51
LNC_001481	XLOC_020961	lincRNA	Novel_lncRNA	2	14643101	14643572	-	1	472	52
LNC_001480	XLOC_020960	lincRNA	Novel_lncRNA	2	14633768	14634175	-	1	408	85
LNC_001483	XLOC_020985	lincRNA	Novel_lncRNA	2	15802849	15803224	-	1	376	44
LNC_001482	XLOC_020970	lincRNA	Novel_lncRNA	2	15151598	15151994	-	1	397	97
LNC_002354	XLOC_035660	lincRNA	Novel_lncRNA	6	33715646	33717036	+	2	1303	92
LNC_002355	XLOC_035678	lincRNA	Novel_lncRNA	6	34284793	34285732	+	1	940	76
LNC_002356	XLOC_035681	lincRNA	Novel_lncRNA	6	34325305	34325750	+	1	446	148
LNC_002357	XLOC_035698	lincRNA	Novel_lncRNA	6	35046621	35046843	+	1	223	73
LNC_001489	XLOC_021073	lincRNA	Novel_lncRNA	2	19290488	19290706	-	1	219	73
LNC_001488	XLOC_021072	antisense_lncRNA	Novel_lncRNA	2	19289638	19289954	-	1	317	104
LNC_002352	XLOC_035655	lincRNA	Novel_lncRNA	6	33486315	33486707	+	1	393	44
LNC_002353	XLOC_035659	lincRNA	Novel_lncRNA	6	33703745	33706853	+	2	2341	150
LNC_002738	XLOC_042765	lincRNA	Novel_lncRNA	8	10340266	10343581	+	4	736	58
LNC_002078	XLOC_030758	lincRNA	Novel_lncRNA	4	52967941	52968204	-	1	264	71
LNC_002739	XLOC_042765	lincRNA	Novel_lncRNA	8	10340266	10347189	+	7	2537	92
LNC_000604	XLOC_006214	lincRNA	Novel_lncRNA	1	27480547	27481232	-	2	346	78
LNC_000605	XLOC_006246	lincRNA	Novel_lncRNA	1	29223421	29223758	-	1	338	56
LNC_000606	XLOC_006253	lincRNA	Novel_lncRNA	1	29643175	29643476	-	1	302	62
LNC_000607	XLOC_006255	lincRNA	Novel_lncRNA	1	29669817	29671307	-	1	1491	112
LNC_000600	XLOC_006168	lincRNA	Novel_lncRNA	1	24767715	24772939	-	5	2427	123
LNC_000601	XLOC_006168	lincRNA	Novel_lncRNA	1	24767715	24772940	-	8	1499	118
LNC_000602	XLOC_006169	lincRNA	Novel_lncRNA	1	24794454	24794667	-	1	214	48
LNC_000603	XLOC_006198	lincRNA	Novel_lncRNA	1	26831597	26832378	-	1	782	132
LNC_001737	XLOC_025874	lincRNA	Novel_lncRNA	3	36607758	36608005	-	1	248	58
LNC_001736	XLOC_025872	lincRNA	Novel_lncRNA	3	36604344	36605261	-	2	779	59
LNC_001735	XLOC_025844	lincRNA	Novel_lncRNA	3	35557631	35558112	-	1	482	57
LNC_001734	XLOC_025827	lincRNA	Novel_lncRNA	3	35084600	35085001	-	1	402	134
LNC_000608	XLOC_006282	lincRNA	Novel_lncRNA	1	31022247	31024818	-	2	2265	126
LNC_000609	XLOC_006294	lincRNA	Novel_lncRNA	1	31224229	31224512	-	1	284	42
LNC_001731	XLOC_025802	lincRNA	Novel_lncRNA	3	34708033	34708716	-	1	684	44
LNC_001730	XLOC_025794	lincRNA	Novel_lncRNA	3	34593897	34594113	-	1	217	40
LNC_002289	XLOC_034826	lincRNA	Novel_lncRNA	5	51467270	51467980	-	1	711	57
LNC_000518	XLOC_004838	lincRNA	Novel_lncRNA	1	78534390	78536975	+	5	1164	199
LNC_000519	XLOC_004927	lincRNA	Novel_lncRNA	1	80040206	80040702	+	1	497	117
LNC_002769	XLOC_043066	lincRNA	Novel_lncRNA	8	26737868	26738203	+	1	336	40
LNC_002768	XLOC_043055	lincRNA	Novel_lncRNA	8	26168393	26168700	+	1	308	60
LNC_000510	XLOC_004709	lincRNA	Novel_lncRNA	1	76193532	76195708	+	2	1975	120
LNC_000511	XLOC_004714	lincRNA	Novel_lncRNA	1	76256352	76256664	+	1	313	58
LNC_000512	XLOC_004742	lincRNA	Novel_lncRNA	1	76803585	76804002	+	1	418	61
LNC_000513	XLOC_004754	lincRNA	Novel_lncRNA	1	77030198	77030614	+	1	417	53
LNC_000514	XLOC_004763	lincRNA	Novel_lncRNA	1	77176755	77177367	+	1	613	103
LNC_000515	XLOC_004764	lincRNA	Novel_lncRNA	1	77179066	77179376	+	1	311	53
LNC_000516	XLOC_004765	lincRNA	Novel_lncRNA	1	77180573	77180912	+	1	340	91
LNC_000517	XLOC_004796	lincRNA	Novel_lncRNA	1	77757155	77757422	+	1	268	55
LNC_001023	XLOC_012338	lincRNA	Novel_lncRNA	11	4986121	4986345	+	1	225	74
LNC_001022	XLOC_012328	lincRNA	Novel_lncRNA	11	4814542	4814800	+	1	259	54
LNC_001021	XLOC_012318	lincRNA	Novel_lncRNA	11	4652732	4655831	+	4	2003	84
LNC_001020	XLOC_012318	lincRNA	Novel_lncRNA	11	4652732	4655831	+	3	2224	84
LNC_001027	XLOC_012405	lincRNA	Novel_lncRNA	11	6271547	6271849	+	1	303	50
LNC_001026	XLOC_012404	lincRNA	Novel_lncRNA	11	6270034	6270548	+	1	515	74
LNC_001025	XLOC_012366	lincRNA	Novel_lncRNA	11	5402604	5402807	+	1	204	67
LNC_001024	XLOC_012348	lincRNA	Novel_lncRNA	11	5145113	5145589	+	1	477	88
LNC_001029	XLOC_012428	antisense_lncRNA	Novel_lncRNA	11	6563948	6564404	+	1	457	67
LNC_001028	XLOC_012422	lincRNA	Novel_lncRNA	11	6523011	6523431	+	1	421	54
LNC_002074	XLOC_030680	lincRNA	Novel_lncRNA	4	50267437	50267894	-	1	458	77
LNC_002350	XLOC_035653	lincRNA	Novel_lncRNA	6	33285163	33285459	+	1	297	45
LNC_002351	XLOC_035654	lincRNA	Novel_lncRNA	6	33383881	33384882	+	1	1002	115
LNC_001128	XLOC_014401	lincRNA	Novel_lncRNA	11	27050903	27077367	-	14	1437	400
LNC_001129	XLOC_014436	lincRNA	Novel_lncRNA	11	29274549	29275512	-	1	964	117
LNC_001126	XLOC_014393	lincRNA	Novel_lncRNA	11	26673065	26673465	-	2	254	61
LNC_001127	XLOC_014393	lincRNA	Novel_lncRNA	11	26673065	26673502	-	2	287	59
LNC_001124	XLOC_014335	lincRNA	Novel_lncRNA	11	23797813	23798168	-	1	356	51
LNC_001125	XLOC_014373	lincRNA	Novel_lncRNA	11	25505843	25506401	-	1	559	86
LNC_001122	XLOC_014282	lincRNA	Novel_lncRNA	11	20591290	20597069	-	3	1111	83
LNC_001123	XLOC_014330	antisense_lncRNA	Novel_lncRNA	11	23464881	23478653	-	2	630	58
LNC_001120	XLOC_014282	antisense_lncRNA	Novel_lncRNA	11	20584398	20597069	-	5	775	83
LNC_001121	XLOC_014282	lincRNA	Novel_lncRNA	11	20591290	20597046	-	4	1392	172
LNC_002611	XLOC_040766	antisense_lncRNA	Novel_lncRNA	7	489693	492122	-	3	2083	108
LNC_002610	XLOC_040762	lincRNA	Novel_lncRNA	7	480637	480962	-	1	326	59
LNC_002613	XLOC_040769	lincRNA	Novel_lncRNA	7	515462	517171	-	1	1710	82
LNC_002612	XLOC_040767	lincRNA	Novel_lncRNA	7	493405	493655	-	1	251	71
LNC_000468	XLOC_003789	antisense_lncRNA	Novel_lncRNA	1	58519924	58520226	+	1	303	69
LNC_000469	XLOC_003790	lincRNA	Novel_lncRNA	1	58522651	58523139	+	1	489	59
LNC_002617	XLOC_040803	lincRNA	Novel_lncRNA	7	1043453	1044666	-	1	1214	75
LNC_002616	XLOC_040800	lincRNA	Novel_lncRNA	7	1032819	1033166	-	1	348	70
LNC_000464	XLOC_003754	lincRNA	Novel_lncRNA	1	57712595	57714174	+	2	1310	80
LNC_000465	XLOC_003772	lincRNA	Novel_lncRNA	1	58197106	58197945	+	1	840	238
LNC_000466	XLOC_003784	lincRNA	Novel_lncRNA	1	58463699	58464005	+	1	307	57
LNC_000467	XLOC_003785	lincRNA	Novel_lncRNA	1	58464959	58466362	+	1	1404	89
LNC_000460	XLOC_003708	lincRNA	Novel_lncRNA	1	55605543	55606165	+	1	623	94
LNC_000461	XLOC_003730	lincRNA	Novel_lncRNA	1	56932523	56934925	+	2	2109	95
LNC_000462	XLOC_003731	lincRNA	Novel_lncRNA	1	56997809	56998021	+	1	213	54
LNC_000463	XLOC_003733	lincRNA	Novel_lncRNA	1	57064191	57065686	+	2	1355	106
LNC_002367	XLOC_035895	lincRNA	Novel_lncRNA	6	40530325	40530809	+	1	485	72
LNC_002366	XLOC_035881	lincRNA	Novel_lncRNA	6	40223193	40224551	+	2	539	53
LNC_001232	XLOC_016216	lincRNA	Novel_lncRNA	12	48227855	48228285	+	1	431	82
LNC_001233	XLOC_016225	lincRNA	Novel_lncRNA	12	48249141	48249605	+	1	465	58
LNC_001230	XLOC_016214	lincRNA	Novel_lncRNA	12	48221123	48221461	+	1	339	71
LNC_001231	XLOC_016215	lincRNA	Novel_lncRNA	12	48223393	48223607	+	1	215	71
LNC_001236	XLOC_016231	lincRNA	Novel_lncRNA	12	48256284	48257057	+	1	774	79
LNC_001237	XLOC_016233	lincRNA	Novel_lncRNA	12	48309474	48310378	+	1	905	76
LNC_001234	XLOC_016229	lincRNA	Novel_lncRNA	12	48253114	48253385	+	1	272	71
LNC_001235	XLOC_016230	lincRNA	Novel_lncRNA	12	48255113	48255572	+	1	460	61
LNC_003170	XLOC_049413	lincRNA	Novel_lncRNA	9	54853161	54853373	-	1	213	48
LNC_001238	XLOC_016246	lincRNA	Novel_lncRNA	12	49220616	49221256	+	1	641	113
LNC_001239	XLOC_016281	lincRNA	Novel_lncRNA	12	50270875	50271095	+	1	221	39
LNC_002905	XLOC_045118	lincRNA	Novel_lncRNA	8	38705892	38708585	-	3	1008	87
LNC_002904	XLOC_045117	lincRNA	Novel_lncRNA	8	38704877	38705212	-	1	336	70
LNC_002907	XLOC_045142	lincRNA	Novel_lncRNA	8	39550333	39552591	-	1	2259	124
LNC_002906	XLOC_045134	lincRNA	Novel_lncRNA	8	39194871	39195351	-	1	481	56
LNC_002901	XLOC_045094	lincRNA	Novel_lncRNA	8	37390823	37391372	-	1	550	78
LNC_002900	XLOC_045077	lincRNA	Novel_lncRNA	8	36908217	36908438	-	1	222	62
LNC_002903	XLOC_045115	antisense_lncRNA	Novel_lncRNA	8	38508542	38509003	-	1	462	63
LNC_002902	XLOC_045104	lincRNA	Novel_lncRNA	8	37871923	37872182	-	1	260	59
LNC_002909	XLOC_045155	lincRNA	Novel_lncRNA	8	39919595	39919945	-	1	351	63
LNC_002908	XLOC_045145	lincRNA	Novel_lncRNA	8	39596296	39596639	-	1	344	114
LNC_000059	XLOC_000799	lincRNA	Novel_lncRNA	0	35265703	35266049	+	1	347	50
LNC_000058	XLOC_000795	antisense_lncRNA	Novel_lncRNA	0	35167572	35167848	+	1	277	38
LNC_000055	XLOC_000756	lincRNA	Novel_lncRNA	0	33660975	33664502	+	2	2154	144
LNC_000054	XLOC_000742	lincRNA	Novel_lncRNA	0	32927978	32928422	+	1	445	52
LNC_000057	XLOC_000783	lincRNA	Novel_lncRNA	0	34641582	34641837	+	1	256	61
LNC_000056	XLOC_000774	lincRNA	Novel_lncRNA	0	34309886	34310422	+	1	537	109
LNC_000051	XLOC_000710	lincRNA	Novel_lncRNA	0	32273642	32273934	+	1	293	60
LNC_000050	XLOC_000698	lincRNA	Novel_lncRNA	0	31742053	31742463	+	1	411	66
LNC_000053	XLOC_000729	lincRNA	Novel_lncRNA	0	32668152	32668499	+	1	348	81
LNC_000052	XLOC_000728	lincRNA	Novel_lncRNA	0	32664495	32664702	+	1	208	40
LNC_000299	XLOC_002270	lincRNA	Novel_lncRNA	0	46317401	46317927	-	1	527	75
LNC_000298	XLOC_002268	lincRNA	Novel_lncRNA	0	46151917	46152381	-	1	465	55
LNC_000297	XLOC_002267	lincRNA	Novel_lncRNA	0	46134455	46134951	-	1	497	94
LNC_000296	XLOC_002266	lincRNA	Novel_lncRNA	0	46120250	46120845	-	1	596	52
LNC_000295	XLOC_002265	lincRNA	Novel_lncRNA	0	46099497	46100027	-	3	280	65
LNC_000294	XLOC_002262	lincRNA	Novel_lncRNA	0	45991338	45991926	-	1	589	106
LNC_000293	XLOC_002260	lincRNA	Novel_lncRNA	0	45929226	45929470	-	1	245	66
LNC_000292	XLOC_002253	lincRNA	Novel_lncRNA	0	45499526	45500190	-	1	665	52
LNC_000291	XLOC_002246	lincRNA	Novel_lncRNA	0	45052389	45052726	-	1	338	31
LNC_000290	XLOC_002245	lincRNA	Novel_lncRNA	0	45037287	45037720	-	2	268	62
LNC_001834	XLOC_027487	lincRNA	Novel_lncRNA	4	6124108	6124556	+	2	316	58
LNC_001835	XLOC_027521	lincRNA	Novel_lncRNA	4	6940036	6944027	+	3	1023	101
LNC_001836	XLOC_027547	lincRNA	Novel_lncRNA	4	7338890	7339120	+	1	231	45
LNC_001837	XLOC_027548	lincRNA	Novel_lncRNA	4	7339751	7356154	+	2	325	39
LNC_001830	XLOC_027400	lincRNA	Novel_lncRNA	4	4462733	4462948	+	1	216	34
LNC_001831	XLOC_027435	lincRNA	Novel_lncRNA	4	5070617	5073209	+	2	454	56
LNC_001832	XLOC_027437	lincRNA	Novel_lncRNA	4	5082365	5082655	+	1	291	49
LNC_001833	XLOC_027441	lincRNA	Novel_lncRNA	4	5094240	5094714	+	1	475	109
LNC_002831	XLOC_043808	lincRNA	Novel_lncRNA	8	50927880	50928130	+	1	251	67
LNC_002830	XLOC_043805	lincRNA	Novel_lncRNA	8	50803752	50809573	+	4	1577	95
LNC_002833	XLOC_043868	lincRNA	Novel_lncRNA	8	52361352	52371836	+	4	881	111
LNC_002832	XLOC_043841	lincRNA	Novel_lncRNA	8	51593299	51593640	+	1	342	53
LNC_001838	XLOC_027550	lincRNA	Novel_lncRNA	4	7354487	7363042	+	2	1883	114
LNC_001839	XLOC_027574	lincRNA	Novel_lncRNA	4	7812844	7814894	+	1	2051	132
LNC_002837	XLOC_043986	lincRNA	Novel_lncRNA	8	54218896	54219447	+	1	552	62
LNC_002836	XLOC_043985	lincRNA	Novel_lncRNA	8	54216518	54216959	+	1	442	65
LNC_001216	XLOC_015981	lincRNA	Novel_lncRNA	12	33888398	33890383	+	2	1865	95
LNC_001217	XLOC_015984	lincRNA	Novel_lncRNA	12	33963657	33964137	+	1	481	83
LNC_002679	XLOC_041490	lincRNA	Novel_lncRNA	7	29205261	29252348	-	4	599	60
LNC_002882	XLOC_044897	lincRNA	Novel_lncRNA	8	29063533	29063787	-	1	255	77
LNC_002883	XLOC_044909	antisense_lncRNA	Novel_lncRNA	8	29839075	29843888	-	2	1923	68
LNC_000183	XLOC_001334	antisense_lncRNA	Novel_lncRNA	0	7275133	7289868	-	8	830	91
LNC_000182	XLOC_001334	antisense_lncRNA	Novel_lncRNA	0	7275133	7289854	-	8	1977	134
LNC_000181	XLOC_001314	lincRNA	Novel_lncRNA	0	6091537	6093089	-	3	1046	91
LNC_000180	XLOC_001298	lincRNA	Novel_lncRNA	0	5348486	5349873	-	2	903	66
LNC_000187	XLOC_001334	antisense_lncRNA	Novel_lncRNA	0	7276195	7289811	-	7	1173	101
LNC_000186	XLOC_001334	antisense_lncRNA	Novel_lncRNA	0	7276195	7288858	-	8	1310	69
LNC_000185	XLOC_001334	antisense_lncRNA	Novel_lncRNA	0	7275133	7289869	-	8	868	79
LNC_000184	XLOC_001334	antisense_lncRNA	Novel_lncRNA	0	7275133	7289869	-	8	802	91
LNC_001900	XLOC_028188	lincRNA	Novel_lncRNA	4	35306221	35306680	+	1	460	56
LNC_001901	XLOC_028213	lincRNA	Novel_lncRNA	4	37196865	37197253	+	1	389	38
LNC_000189	XLOC_001362	lincRNA	Novel_lncRNA	0	8881165	8881802	-	1	638	78
LNC_000188	XLOC_001334	antisense_lncRNA	Novel_lncRNA	0	7276195	7289854	-	7	1907	134
LNC_001904	XLOC_028261	lincRNA	Novel_lncRNA	4	40707230	40708222	+	1	993	109
LNC_001905	XLOC_028290	lincRNA	Novel_lncRNA	4	41813965	41814378	+	1	414	78
LNC_001906	XLOC_028324	lincRNA	Novel_lncRNA	4	44035783	44036005	+	1	223	67
LNC_001907	XLOC_028369	lincRNA	Novel_lncRNA	4	46347855	46351875	+	5	1245	105
LNC_002678	XLOC_041484	lincRNA	Novel_lncRNA	7	29180643	29184913	-	2	1755	86
LNC_002390	XLOC_036335	lincRNA	Novel_lncRNA	6	50038895	50045578	+	3	469	56
LNC_002169	XLOC_032466	lincRNA	Novel_lncRNA	5	26500929	26508961	+	2	6495	130
LNC_002168	XLOC_032466	lincRNA	Novel_lncRNA	5	26500929	26508961	+	2	6501	130
LNC_001739	XLOC_025896	lincRNA	Novel_lncRNA	3	37174216	37174894	-	1	679	83
LNC_002391	XLOC_036371	lincRNA	Novel_lncRNA	6	50725758	50730888	+	2	305	50
LNC_002163	XLOC_032380	lincRNA	Novel_lncRNA	5	21919747	21920389	+	1	643	92
LNC_001218	XLOC_015994	lincRNA	Novel_lncRNA	12	34647928	34648271	+	1	344	57
LNC_002161	XLOC_032360	lincRNA	Novel_lncRNA	5	20907913	20908400	+	1	488	162
LNC_001738	XLOC_025893	antisense_lncRNA	Novel_lncRNA	3	37125045	37136504	-	3	1394	89
LNC_002167	XLOC_032440	lincRNA	Novel_lncRNA	5	24693710	24694743	+	2	411	53
LNC_002166	XLOC_032440	lincRNA	Novel_lncRNA	5	24693362	24694743	+	2	760	76
LNC_002165	XLOC_032438	lincRNA	Novel_lncRNA	5	24691282	24693193	+	3	882	95
LNC_001219	XLOC_016001	lincRNA	Novel_lncRNA	12	35111268	35111643	+	1	376	53
LNC_002393	XLOC_036403	lincRNA	Novel_lncRNA	6	51332133	51332433	+	1	301	60
LNC_002921	XLOC_045339	lincRNA	Novel_lncRNA	8	45368145	45368472	-	1	328	86
LNC_002394	XLOC_036442	lincRNA	Novel_lncRNA	6	52099105	52101625	+	3	1449	66
LNC_002920	XLOC_045338	lincRNA	Novel_lncRNA	8	45365229	45365518	-	1	290	96
LNC_002241	XLOC_033867	lincRNA	Novel_lncRNA	5	14466543	14468549	-	2	1792	62
LNC_002395	XLOC_036442	lincRNA	Novel_lncRNA	6	52099129	52101625	+	3	1379	101
LNC_000989	XLOC_011413	lincRNA	Novel_lncRNA	10	47417307	47419630	-	1	2324	91
LNC_000988	XLOC_011405	lincRNA	Novel_lncRNA	10	47007658	47007886	-	1	229	42
LNC_002396	XLOC_036442	lincRNA	Novel_lncRNA	6	52099129	52101625	+	2	1741	66
LNC_000983	XLOC_011334	lincRNA	Novel_lncRNA	10	45375083	45377266	-	1	2184	103
LNC_000982	XLOC_011325	lincRNA	Novel_lncRNA	10	45066119	45071085	-	2	4845	128
LNC_000981	XLOC_011300	lincRNA	Novel_lncRNA	10	44386870	44391316	-	3	2338	103
LNC_000980	XLOC_011300	lincRNA	Novel_lncRNA	10	44386870	44391316	-	3	743	68
LNC_000987	XLOC_011369	lincRNA	Novel_lncRNA	10	46082462	46084748	-	2	1894	84
LNC_000986	XLOC_011362	lincRNA	Novel_lncRNA	10	45907268	45909731	-	1	2464	82
LNC_000985	XLOC_011351	lincRNA	Novel_lncRNA	10	45785844	45786922	-	2	720	53
LNC_000984	XLOC_011336	lincRNA	Novel_lncRNA	10	45399606	45399821	-	1	216	41
LNC_002013	XLOC_030176	lincRNA	Novel_lncRNA	4	25339037	25340121	-	1	1085	128
LNC_002012	XLOC_030152	lincRNA	Novel_lncRNA	4	24422082	24422641	-	1	560	89
LNC_002011	XLOC_030150	lincRNA	Novel_lncRNA	4	24012048	24012447	-	1	400	124
LNC_002509	XLOC_039209	lincRNA	Novel_lncRNA	7	5366712	5367290	+	1	579	115
LNC_002010	XLOC_030119	lincRNA	Novel_lncRNA	4	21593816	21597126	-	1	3311	136
LNC_002299	XLOC_035101	antisense_lncRNA	Novel_lncRNA	6	5465952	5486016	+	2	434	66
LNC_002298	XLOC_035101	lincRNA	Novel_lncRNA	6	5465925	5485261	+	2	735	59
LNC_002508	XLOC_039205	lincRNA	Novel_lncRNA	7	5233716	5234066	+	1	351	96
LNC_002295	XLOC_035066	lincRNA	Novel_lncRNA	6	4291160	4291842	+	1	683	63
LNC_002017	XLOC_030241	lincRNA	Novel_lncRNA	4	29745606	29746219	-	1	614	116
LNC_002297	XLOC_035083	lincRNA	Novel_lncRNA	6	4841232	4842314	+	1	1083	89
LNC_002296	XLOC_035067	lincRNA	Novel_lncRNA	6	4293139	4293458	+	1	320	68
LNC_002291	XLOC_034905	lincRNA	Novel_lncRNA	6	577223	578284	+	1	1062	63
LNC_002290	XLOC_034870	lincRNA	Novel_lncRNA	5	51948914	51950474	-	2	1245	167
LNC_002293	XLOC_035009	lincRNA	Novel_lncRNA	6	2774910	2775167	+	1	258	67
LNC_002016	XLOC_030186	lincRNA	Novel_lncRNA	4	26079690	26080350	-	1	661	61
LNC_002015	XLOC_030185	lincRNA	Novel_lncRNA	4	26077695	26077955	-	1	261	41
LNC_001873	XLOC_027981	lincRNA	Novel_lncRNA	4	25787466	25787744	+	1	279	51
LNC_002014	XLOC_030182	lincRNA	Novel_lncRNA	4	25902316	25903912	-	4	221	50
LNC_002151	XLOC_032273	lincRNA	Novel_lncRNA	5	16054973	16058458	+	4	599	107
LNC_000879	XLOC_009972	lincRNA	Novel_lncRNA	10	55759968	55761662	+	2	884	50
LNC_000878	XLOC_009972	lincRNA	Novel_lncRNA	10	55759968	55761662	+	2	882	70
LNC_000877	XLOC_009961	lincRNA	Novel_lncRNA	10	55600947	55601358	+	1	412	46
LNC_000876	XLOC_009959	lincRNA	Novel_lncRNA	10	55581260	55583359	+	2	1193	73
LNC_000875	XLOC_009957	lincRNA	Novel_lncRNA	10	55579470	55579810	+	1	341	69
LNC_000874	XLOC_009956	lincRNA	Novel_lncRNA	10	55576145	55576624	+	1	480	59
LNC_000873	XLOC_009882	lincRNA	Novel_lncRNA	10	54396788	54397544	+	1	757	105
LNC_000872	XLOC_009853	lincRNA	Novel_lncRNA	10	54040943	54041799	+	1	857	59
LNC_000871	XLOC_009850	lincRNA	Novel_lncRNA	10	53987170	53988279	+	2	1001	278
LNC_000870	XLOC_009836	lincRNA	Novel_lncRNA	10	53670757	53671088	+	1	332	61
LNC_000727	XLOC_007687	lincRNA	Novel_lncRNA	1	76256344	76256672	-	1	329	59
LNC_000726	XLOC_007685	lincRNA	Novel_lncRNA	1	76182810	76183028	-	1	219	51
LNC_000725	XLOC_007675	lincRNA	Novel_lncRNA	1	76010475	76016972	-	3	5597	94
LNC_000724	XLOC_007675	lincRNA	Novel_lncRNA	1	76010475	76016307	-	3	4927	113
LNC_000723	XLOC_007587	lincRNA	Novel_lncRNA	1	74297331	74297637	-	1	307	76
LNC_000722	XLOC_007586	lincRNA	Novel_lncRNA	1	74296457	74296823	-	1	367	65
LNC_000721	XLOC_007585	lincRNA	Novel_lncRNA	1	74280238	74280759	-	1	522	53
LNC_000720	XLOC_007584	lincRNA	Novel_lncRNA	1	74271761	74272459	-	1	699	194
LNC_003166	XLOC_049222	lincRNA	Novel_lncRNA	9	50987619	50989319	-	2	896	75
LNC_000729	XLOC_007729	lincRNA	Novel_lncRNA	1	77118883	77119290	-	1	408	76
LNC_000728	XLOC_007712	lincRNA	Novel_lncRNA	1	76624114	76625958	-	1	1845	99
LNC_002581	XLOC_039989	lincRNA	Novel_lncRNA	7	42373755	42374013	+	1	259	33
LNC_002580	XLOC_039984	lincRNA	Novel_lncRNA	7	42180401	42180718	+	1	318	36
LNC_002583	XLOC_040005	lincRNA	Novel_lncRNA	7	42688058	42688405	+	1	348	58
LNC_002582	XLOC_040001	lincRNA	Novel_lncRNA	7	42653714	42654093	+	1	380	73
LNC_002585	XLOC_040066	lincRNA	Novel_lncRNA	7	44421392	44427475	+	2	1002	222
LNC_001875	XLOC_027999	lincRNA	Novel_lncRNA	4	26669342	26670344	+	1	1003	154
LNC_002587	XLOC_040066	lincRNA	Novel_lncRNA	7	44421401	44427475	+	2	995	217
LNC_002586	XLOC_040066	lincRNA	Novel_lncRNA	7	44421400	44426528	+	2	489	63
LNC_002589	XLOC_040096	lincRNA	Novel_lncRNA	7	45207166	45207434	+	1	269	48
LNC_002588	XLOC_040081	lincRNA	Novel_lncRNA	7	44816197	44817139	+	1	943	104
LNC_002506	XLOC_039145	lincRNA	Novel_lncRNA	7	3798714	3800384	+	1	1671	87
LNC_002343	XLOC_035577	lincRNA	Novel_lncRNA	6	30316827	30317495	+	1	669	66
LNC_002342	XLOC_035574	lincRNA	Novel_lncRNA	6	30184177	30185959	+	2	600	52
LNC_002341	XLOC_035570	lincRNA	Novel_lncRNA	6	30107661	30108123	+	1	463	65
LNC_002340	XLOC_035552	lincRNA	Novel_lncRNA	6	28922926	28923495	+	1	570	53
LNC_002347	XLOC_035639	lincRNA	Novel_lncRNA	6	32692839	32693060	+	1	222	45
LNC_002346	XLOC_035619	lincRNA	Novel_lncRNA	6	31716373	31716721	+	1	349	65
LNC_002345	XLOC_035589	lincRNA	Novel_lncRNA	6	30739363	30739760	+	1	398	76
LNC_002344	XLOC_035578	lincRNA	Novel_lncRNA	6	30330164	30330854	+	2	370	67
LNC_002349	XLOC_035641	lincRNA	Novel_lncRNA	6	32699001	32699203	+	1	203	61
LNC_002348	XLOC_035640	lincRNA	Novel_lncRNA	6	32695112	32695367	+	1	256	84
LNC_000619	XLOC_006387	lincRNA	Novel_lncRNA	1	35626414	35632319	-	3	1995	241
LNC_000618	XLOC_006387	lincRNA	Novel_lncRNA	1	35623502	35632331	-	4	885	89
LNC_000613	XLOC_006387	lincRNA	Novel_lncRNA	1	35623502	35624349	-	2	710	76
LNC_000612	XLOC_006386	antisense_lncRNA	Novel_lncRNA	1	35622477	35623383	-	1	907	102
LNC_000611	XLOC_006357	lincRNA	Novel_lncRNA	1	34126165	34127510	-	2	983	75
LNC_000610	XLOC_006307	lincRNA	Novel_lncRNA	1	32042794	32043750	-	1	957	65
LNC_000617	XLOC_006387	lincRNA	Novel_lncRNA	1	35623502	35632331	-	4	895	89
LNC_000616	XLOC_006387	lincRNA	Novel_lncRNA	1	35623502	35632319	-	3	655	63
LNC_000615	XLOC_006387	lincRNA	Novel_lncRNA	1	35623502	35632306	-	4	625	70
LNC_000614	XLOC_006387	lincRNA	Novel_lncRNA	1	35623502	35632292	-	3	623	63
LNC_001588	XLOC_023154	lincRNA	Novel_lncRNA	3	15086288	15087604	+	1	1317	110
LNC_001589	XLOC_023192	lincRNA	Novel_lncRNA	3	17317385	17317626	+	1	242	55
LNC_001584	XLOC_023144	lincRNA	Novel_lncRNA	3	14716116	14725396	+	6	3042	83
LNC_001585	XLOC_023144	lincRNA	Novel_lncRNA	3	14719816	14725396	+	4	2227	83
LNC_001586	XLOC_023146	lincRNA	Novel_lncRNA	3	14723476	14724522	+	1	1047	87
LNC_001587	XLOC_023150	lincRNA	Novel_lncRNA	3	14878530	14879093	+	1	564	187
LNC_001580	XLOC_023066	lincRNA	Novel_lncRNA	3	12084738	12084981	+	1	244	50
LNC_001581	XLOC_023117	lincRNA	Novel_lncRNA	3	13437177	13440374	+	2	1943	54
LNC_001582	XLOC_023142	lincRNA	Novel_lncRNA	3	14450622	14450844	+	1	223	74
LNC_001583	XLOC_023144	lincRNA	Novel_lncRNA	3	14716116	14725396	+	6	3035	83
LNC_002414	XLOC_037010	lincRNA	Novel_lncRNA	6	1751925	1752397	-	1	473	78
LNC_002750	XLOC_042877	lincRNA	Novel_lncRNA	8	15987143	15988259	+	2	488	57
LNC_002751	XLOC_042881	lincRNA	Novel_lncRNA	8	16049550	16049784	+	1	235	59
LNC_002752	XLOC_042885	lincRNA	Novel_lncRNA	8	16721380	16722138	+	1	759	66
LNC_002753	XLOC_042888	lincRNA	Novel_lncRNA	8	16858603	16858821	+	1	219	53
LNC_002754	XLOC_042893	lincRNA	Novel_lncRNA	8	17125777	17126827	+	2	970	111
LNC_002755	XLOC_042893	lincRNA	Novel_lncRNA	8	17125780	17127084	+	3	945	111
LNC_000509	XLOC_004641	lincRNA	Novel_lncRNA	1	75305065	75305507	+	1	443	76
LNC_000508	XLOC_004621	antisense_lncRNA	Novel_lncRNA	1	75122191	75125086	+	2	407	59
LNC_000507	XLOC_004563	lincRNA	Novel_lncRNA	1	74033074	74033551	+	1	478	73
LNC_000506	XLOC_004553	antisense_lncRNA	Novel_lncRNA	1	73803404	73803922	+	2	324	89
LNC_000505	XLOC_004525	lincRNA	Novel_lncRNA	1	73320101	73320456	+	1	356	62
LNC_000504	XLOC_004518	lincRNA	Novel_lncRNA	1	73255794	73256665	+	2	781	68
LNC_000503	XLOC_004512	lincRNA	Novel_lncRNA	1	73134732	73135156	+	1	425	69
LNC_000502	XLOC_004497	lincRNA	Novel_lncRNA	1	72862782	72863926	+	1	1145	76
LNC_000501	XLOC_004485	lincRNA	Novel_lncRNA	1	72779817	72781472	+	1	1656	81
LNC_000500	XLOC_004400	lincRNA	Novel_lncRNA	1	71336260	71337820	+	2	736	88
LNC_001056	XLOC_012909	antisense_lncRNA	Novel_lncRNA	11	25901227	25915478	+	4	612	68
LNC_001057	XLOC_012920	lincRNA	Novel_lncRNA	11	26617274	26617626	+	1	353	79
LNC_001054	XLOC_012909	antisense_lncRNA	Novel_lncRNA	11	25901223	25926597	+	4	536	57
LNC_001055	XLOC_012909	antisense_lncRNA	Novel_lncRNA	11	25901224	25946922	+	4	569	56
LNC_001052	XLOC_012889	lincRNA	Novel_lncRNA	11	24663038	24663763	+	1	726	60
LNC_001053	XLOC_012906	lincRNA	Novel_lncRNA	11	25652741	25685439	+	18	6016	218
LNC_001050	XLOC_012833	lincRNA	Novel_lncRNA	11	22047841	22048953	+	2	831	113
LNC_001051	XLOC_012845	lincRNA	Novel_lncRNA	11	22416066	22416555	+	1	490	53
LNC_001058	XLOC_012963	lincRNA	Novel_lncRNA	11	29617151	29617413	+	1	263	57
LNC_001059	XLOC_012966	lincRNA	Novel_lncRNA	11	29719432	29721849	+	2	1940	64
LNC_001139	XLOC_014664	lincRNA	Novel_lncRNA	11	37855121	37855389	-	1	269	40
LNC_001138	XLOC_014618	lincRNA	Novel_lncRNA	11	35827336	35827858	-	1	523	83
LNC_001135	XLOC_014580	lincRNA	Novel_lncRNA	11	34866667	34866911	-	1	245	66
LNC_001134	XLOC_014578	lincRNA	Novel_lncRNA	11	34851375	34851745	-	1	371	41
LNC_001137	XLOC_014612	lincRNA	Novel_lncRNA	11	35618059	35618984	-	1	926	60
LNC_001136	XLOC_014599	lincRNA	Novel_lncRNA	11	35381524	35384254	-	1	2731	118
LNC_001131	XLOC_014492	lincRNA	Novel_lncRNA	11	31671598	31671877	-	1	280	62
LNC_001130	XLOC_014474	lincRNA	Novel_lncRNA	11	30942966	30943264	-	1	299	51
LNC_001133	XLOC_014577	lincRNA	Novel_lncRNA	11	34850482	34850754	-	1	273	50
LNC_001132	XLOC_014561	lincRNA	Novel_lncRNA	11	34526409	34526777	-	1	369	56
LNC_000473	XLOC_003929	lincRNA	Novel_lncRNA	1	62420631	62421562	+	1	932	53
LNC_000472	XLOC_003815	lincRNA	Novel_lncRNA	1	59158023	59161333	+	2	1644	83
LNC_000471	XLOC_003801	antisense_lncRNA	Novel_lncRNA	1	58694199	58695317	+	1	1119	83
LNC_000470	XLOC_003791	lincRNA	Novel_lncRNA	1	58532262	58534504	+	2	464	74
LNC_000477	XLOC_004003	lincRNA	Novel_lncRNA	1	63844580	63844999	+	1	420	52
LNC_000476	XLOC_004001	lincRNA	Novel_lncRNA	1	63837892	63840872	+	2	367	79
LNC_000475	XLOC_003931	lincRNA	Novel_lncRNA	1	62424331	62424741	+	1	411	56
LNC_000474	XLOC_003930	lincRNA	Novel_lncRNA	1	62423155	62423543	+	1	389	45
LNC_000479	XLOC_004058	lincRNA	Novel_lncRNA	1	65113579	65116294	+	1	2716	145
LNC_000478	XLOC_004055	lincRNA	Novel_lncRNA	1	65043261	65043567	+	1	307	33
LNC_002628	XLOC_041015	antisense_lncRNA	Novel_lncRNA	7	6067075	6068831	-	2	1696	97
LNC_002629	XLOC_041022	lincRNA	Novel_lncRNA	7	6355314	6355600	-	1	287	95
LNC_001856	XLOC_027809	antisense_lncRNA	Novel_lncRNA	4	15364077	15369558	+	3	669	173
LNC_001857	XLOC_027809	antisense_lncRNA	Novel_lncRNA	4	15364371	15370187	+	3	692	159
LNC_001788	XLOC_026566	lincRNA	Novel_lncRNA	3	52185886	52187086	-	2	591	73
LNC_002765	XLOC_043001	lincRNA	Novel_lncRNA	8	22879249	22879733	+	1	485	49
LNC_002764	XLOC_042987	lincRNA	Novel_lncRNA	8	21829409	21830137	+	1	729	125
LNC_001789	XLOC_026654	lincRNA	Novel_lncRNA	3	53888205	53888828	-	1	624	72
LNC_002767	XLOC_043052	lincRNA	Novel_lncRNA	8	26137814	26138186	+	1	373	67
LNC_001221	XLOC_016058	lincRNA	Novel_lncRNA	12	39002803	39003130	+	1	328	75
LNC_001220	XLOC_016052	lincRNA	Novel_lncRNA	12	38457738	38458048	+	1	311	103
LNC_001223	XLOC_016104	lincRNA	Novel_lncRNA	12	41820088	41821682	+	1	1595	69
LNC_001222	XLOC_016092	lincRNA	Novel_lncRNA	12	41108314	41108808	+	1	495	96
LNC_001225	XLOC_016155	lincRNA	Novel_lncRNA	12	45000592	45001056	+	1	465	51
LNC_001224	XLOC_016134	lincRNA	Novel_lncRNA	12	43742717	43745625	+	1	2909	72
LNC_001227	XLOC_016205	lincRNA	Novel_lncRNA	12	48199626	48200034	+	1	409	111
LNC_001226	XLOC_016178	lincRNA	Novel_lncRNA	12	45894097	45894456	+	1	360	52
LNC_001229	XLOC_016209	lincRNA	Novel_lncRNA	12	48206096	48206659	+	1	564	93
LNC_001228	XLOC_016207	lincRNA	Novel_lncRNA	12	48201502	48202044	+	1	543	108
LNC_002932	XLOC_045486	lincRNA	Novel_lncRNA	8	48624317	48624789	-	1	473	68
LNC_002933	XLOC_045495	lincRNA	Novel_lncRNA	8	48743217	48743588	-	1	372	60
LNC_002934	XLOC_045502	lincRNA	Novel_lncRNA	8	48808226	48808686	-	1	461	54
LNC_002935	XLOC_045523	lincRNA	Novel_lncRNA	8	49266930	49267226	-	1	297	72
LNC_002936	XLOC_045611	lincRNA	Novel_lncRNA	8	51457043	51457945	-	1	903	72
LNC_002760	XLOC_042937	lincRNA	Novel_lncRNA	8	19055770	19056908	+	2	1036	72
LNC_002959	XLOC_046168	lincRNA	Novel_lncRNA	9	5282881	5283195	+	1	315	74
LNC_002763	XLOC_042986	lincRNA	Novel_lncRNA	8	21826711	21828468	+	1	1758	77
LNC_002762	XLOC_042937	lincRNA	Novel_lncRNA	8	19057066	19058817	+	2	1164	88
LNC_002444	XLOC_037569	antisense_lncRNA	Novel_lncRNA	6	28768335	28769038	-	1	704	129
LNC_002445	XLOC_037583	lincRNA	Novel_lncRNA	6	29623959	29624464	-	1	506	61
LNC_001748	XLOC_026015	lincRNA	Novel_lncRNA	3	40761948	40764769	-	4	546	102
LNC_000060	XLOC_000815	lincRNA	Novel_lncRNA	0	35757990	35760581	+	1	2592	142
LNC_000061	XLOC_000827	lincRNA	Novel_lncRNA	0	36194490	36197391	+	2	586	102
LNC_000062	XLOC_000845	lincRNA	Novel_lncRNA	0	36765512	36768382	+	1	2871	171
LNC_000063	XLOC_000861	lincRNA	Novel_lncRNA	0	37212873	37213125	+	1	253	46
LNC_000064	XLOC_000864	lincRNA	Novel_lncRNA	0	37243664	37243957	+	1	294	71
LNC_000065	XLOC_000869	lincRNA	Novel_lncRNA	0	37444483	37447393	+	3	1164	89
LNC_000066	XLOC_000871	lincRNA	Novel_lncRNA	0	37471395	37471651	+	1	257	46
LNC_000067	XLOC_000872	lincRNA	Novel_lncRNA	0	37585017	37589281	+	3	671	103
LNC_000068	XLOC_000872	lincRNA	Novel_lncRNA	0	37585073	37587615	+	2	2344	69
LNC_000069	XLOC_000874	lincRNA	Novel_lncRNA	0	37672175	37672411	+	1	237	78
LNC_002950	XLOC_046054	lincRNA	Novel_lncRNA	9	2807376	2807651	+	1	276	48
LNC_002441	XLOC_037548	lincRNA	Novel_lncRNA	6	27901157	27901434	-	1	278	45
LNC_000262	XLOC_002114	lincRNA	Novel_lncRNA	0	38639156	38639373	-	1	218	43
LNC_000263	XLOC_002125	lincRNA	Novel_lncRNA	0	39031705	39032161	-	1	457	57
LNC_000260	XLOC_002084	lincRNA	Novel_lncRNA	0	37322205	37322415	-	1	211	42
LNC_000261	XLOC_002093	antisense_lncRNA	Novel_lncRNA	0	37763773	37764600	-	2	707	201
LNC_000266	XLOC_002148	lincRNA	Novel_lncRNA	0	40098608	40099035	-	1	428	76
LNC_000267	XLOC_002151	lincRNA	Novel_lncRNA	0	40216265	40216912	-	1	648	216
LNC_000264	XLOC_002126	lincRNA	Novel_lncRNA	0	39087523	39088314	-	1	792	240
LNC_000265	XLOC_002130	lincRNA	Novel_lncRNA	0	39195615	39195920	-	1	306	101
LNC_001823	XLOC_027316	lincRNA	Novel_lncRNA	4	3027072	3030932	+	2	1100	63
LNC_001822	XLOC_027315	antisense_lncRNA	Novel_lncRNA	4	2988215	2996463	+	2	4145	113
LNC_000268	XLOC_002166	lincRNA	Novel_lncRNA	0	40952614	40952936	-	1	323	71
LNC_000269	XLOC_002167	lincRNA	Novel_lncRNA	0	40997319	40997660	-	1	342	114
LNC_001827	XLOC_027382	lincRNA	Novel_lncRNA	4	3996750	3997108	+	1	359	73
LNC_001826	XLOC_027372	lincRNA	Novel_lncRNA	4	3856752	3856994	+	1	243	32
LNC_001825	XLOC_027369	lincRNA	Novel_lncRNA	4	3813554	3814137	+	1	584	92
LNC_001824	XLOC_027364	lincRNA	Novel_lncRNA	4	3767310	3767608	+	1	299	72
LNC_002808	XLOC_043485	lincRNA	Novel_lncRNA	8	43253073	43253509	+	1	437	57
LNC_002809	XLOC_043554	lincRNA	Novel_lncRNA	8	45003411	45003712	+	1	302	69
LNC_002804	XLOC_043447	lincRNA	Novel_lncRNA	8	42205563	42213917	+	3	1563	83
LNC_002805	XLOC_043449	lincRNA	Novel_lncRNA	8	42212447	42212964	+	1	518	44
LNC_002806	XLOC_043450	lincRNA	Novel_lncRNA	8	42214661	42214941	+	1	281	41
LNC_002807	XLOC_043469	lincRNA	Novel_lncRNA	8	42742276	42742652	+	1	377	66
LNC_002800	XLOC_043447	lincRNA	Novel_lncRNA	8	42204776	42206280	+	2	239	48
LNC_001740	XLOC_025900	antisense_lncRNA	Novel_lncRNA	3	37180481	37181003	-	1	523	57
LNC_002802	XLOC_043447	lincRNA	Novel_lncRNA	8	42204776	42213917	+	3	599	77
LNC_002803	XLOC_043447	lincRNA	Novel_lncRNA	8	42204776	42213917	+	3	823	77
LNC_002519	XLOC_039374	antisense_lncRNA	Novel_lncRNA	7	12617594	12623051	+	2	5374	111
LNC_001741	XLOC_025901	antisense_lncRNA	Novel_lncRNA	3	37181384	37181655	-	1	272	58
LNC_002065	XLOC_030520	antisense_lncRNA	Novel_lncRNA	4	43914017	43917893	-	3	2912	163
LNC_002309	XLOC_035231	lincRNA	Novel_lncRNA	6	11642699	11647376	+	2	3063	85
LNC_002448	XLOC_037629	antisense_lncRNA	Novel_lncRNA	6	30890348	30892530	-	2	452	99
LNC_001749	XLOC_026028	antisense_lncRNA	Novel_lncRNA	3	41100943	41103864	-	4	509	95
LNC_002449	XLOC_037638	lincRNA	Novel_lncRNA	6	31799719	31800636	-	1	918	268
LNC_001667	XLOC_024533	lincRNA	Novel_lncRNA	3	56428982	56429491	+	1	510	75
LNC_002303	XLOC_035148	lincRNA	Novel_lncRNA	6	7555505	7555761	+	1	257	54
LNC_002302	XLOC_035110	lincRNA	Novel_lncRNA	6	5845919	5847482	+	3	858	79
LNC_001919	XLOC_028492	lincRNA	Novel_lncRNA	4	50267438	50267897	+	1	460	78
LNC_001918	XLOC_028485	lincRNA	Novel_lncRNA	4	50072191	50072521	+	1	331	64
LNC_001917	XLOC_028484	lincRNA	Novel_lncRNA	4	50071652	50072016	+	1	365	87
LNC_001916	XLOC_028464	lincRNA	Novel_lncRNA	4	49553925	49554196	+	1	272	75
LNC_001915	XLOC_028463	lincRNA	Novel_lncRNA	4	49502251	49503073	+	1	823	75
LNC_001914	XLOC_028405	lincRNA	Novel_lncRNA	4	47427476	47428231	+	1	756	140
LNC_001913	XLOC_028399	lincRNA	Novel_lncRNA	4	47416182	47417389	+	3	727	69
LNC_001912	XLOC_028391	lincRNA	Novel_lncRNA	4	46981391	46981742	+	1	352	68
LNC_001911	XLOC_028390	lincRNA	Novel_lncRNA	4	46973503	46973916	+	1	414	68
LNC_001910	XLOC_028383	lincRNA	Novel_lncRNA	4	46744439	46744750	+	1	312	65
LNC_002118	XLOC_031351	lincRNA	Novel_lncRNA	4	67452217	67453080	-	2	402	59
LNC_002119	XLOC_031373	antisense_lncRNA	Novel_lncRNA	4	68154579	68156070	-	2	286	95
LNC_002116	XLOC_031286	lincRNA	Novel_lncRNA	4	66315308	66315591	-	1	284	65
LNC_002117	XLOC_031290	lincRNA	Novel_lncRNA	4	66380493	66384309	-	2	262	61
LNC_002114	XLOC_031251	lincRNA	Novel_lncRNA	4	65330606	65331017	-	1	412	81
LNC_002115	XLOC_031256	lincRNA	Novel_lncRNA	4	65434422	65434682	-	1	261	53
LNC_002112	XLOC_031250	lincRNA	Novel_lncRNA	4	65325738	65329399	-	4	340	87
LNC_002113	XLOC_031250	lincRNA	Novel_lncRNA	4	65325738	65329424	-	3	327	64
LNC_002110	XLOC_031245	lincRNA	Novel_lncRNA	4	65258060	65258450	-	1	391	41
LNC_002111	XLOC_031246	lincRNA	Novel_lncRNA	4	65259234	65259486	-	1	253	53
LNC_000088	XLOC_000965	lincRNA	Novel_lncRNA	0	40932841	40933176	+	1	336	86
LNC_000089	XLOC_000972	lincRNA	Novel_lncRNA	0	41199387	41201169	+	1	1783	103
LNC_000082	XLOC_000949	lincRNA	Novel_lncRNA	0	40495826	40496787	+	1	962	66
LNC_000083	XLOC_000950	lincRNA	Novel_lncRNA	0	40502519	40503352	+	1	834	61
LNC_000080	XLOC_000916	lincRNA	Novel_lncRNA	0	39059938	39060164	+	1	227	55
LNC_000081	XLOC_000941	lincRNA	Novel_lncRNA	0	40131460	40132018	+	1	559	88
LNC_000086	XLOC_000960	lincRNA	Novel_lncRNA	0	40832496	40832966	+	1	471	63
LNC_000087	XLOC_000962	lincRNA	Novel_lncRNA	0	40838047	40838644	+	2	334	44
LNC_000084	XLOC_000956	lincRNA	Novel_lncRNA	0	40688367	40688637	+	1	271	31
LNC_000085	XLOC_000958	lincRNA	Novel_lncRNA	0	40749044	40749370	+	1	327	108
LNC_002022	XLOC_030250	lincRNA	Novel_lncRNA	4	30530762	30535833	-	5	2036	85
LNC_002023	XLOC_030250	lincRNA	Novel_lncRNA	4	30533376	30535757	-	2	2035	95
LNC_002020	XLOC_030250	lincRNA	Novel_lncRNA	4	30530762	30535765	-	3	3848	95
LNC_002021	XLOC_030250	lincRNA	Novel_lncRNA	4	30530762	30535793	-	4	2946	95
LNC_002026	XLOC_030280	lincRNA	Novel_lncRNA	4	32139720	32147267	-	6	2261	334
LNC_002027	XLOC_030285	lincRNA	Novel_lncRNA	4	32280209	32281117	-	1	909	49
LNC_002024	XLOC_030277	lincRNA	Novel_lncRNA	4	32068294	32074026	-	2	1312	142
LNC_002025	XLOC_030280	lincRNA	Novel_lncRNA	4	32139720	32147267	-	6	2243	328
LNC_002028	XLOC_030297	lincRNA	Novel_lncRNA	4	32683100	32683689	-	1	590	45
LNC_002029	XLOC_030298	lincRNA	Novel_lncRNA	4	32686864	32687163	-	1	300	86
LNC_000882	XLOC_010049	lincRNA	Novel_lncRNA	10	57023496	57023855	+	1	360	54
LNC_000883	XLOC_010050	lincRNA	Novel_lncRNA	10	57034763	57035315	+	1	553	91
LNC_000880	XLOC_009990	lincRNA	Novel_lncRNA	10	55972069	55973185	+	1	1117	95
LNC_000881	XLOC_010005	antisense_lncRNA	Novel_lncRNA	10	56182592	56182881	+	1	290	60
LNC_000886	XLOC_010100	lincRNA	Novel_lncRNA	10	57748685	57748936	+	1	252	47
LNC_000887	XLOC_010112	lincRNA	Novel_lncRNA	10	57922005	57931717	+	6	1522	93
LNC_000884	XLOC_010089	lincRNA	Novel_lncRNA	10	57617816	57618077	+	1	262	59
LNC_000885	XLOC_010097	lincRNA	Novel_lncRNA	10	57716683	57718740	+	5	325	107
LNC_000888	XLOC_010112	lincRNA	Novel_lncRNA	10	57922008	57931717	+	6	2462	97
LNC_000889	XLOC_010112	lincRNA	Novel_lncRNA	10	57922008	57931717	+	6	2470	97
LNC_002758	XLOC_042925	lincRNA	Novel_lncRNA	8	18389883	18390199	+	1	317	47
LNC_002717	XLOC_042070	lincRNA	Novel_lncRNA	7	50617041	50617924	-	2	367	121
LNC_002985	XLOC_046384	lincRNA	Novel_lncRNA	9	11636351	11636654	+	1	304	101
LNC_002336	XLOC_035486	lincRNA	Novel_lncRNA	6	26053158	26053986	+	2	649	64
LNC_002337	XLOC_035488	lincRNA	Novel_lncRNA	6	26105438	26105686	+	1	249	63
LNC_002334	XLOC_035458	lincRNA	Novel_lncRNA	6	24032835	24033230	+	1	396	83
LNC_002335	XLOC_035459	lincRNA	Novel_lncRNA	6	24036404	24037025	+	1	622	134
LNC_002332	XLOC_035447	lincRNA	Novel_lncRNA	6	23639313	23644338	+	3	1095	116
LNC_002333	XLOC_035448	lincRNA	Novel_lncRNA	6	23644918	23647236	+	2	2128	79
LNC_002330	XLOC_035419	lincRNA	Novel_lncRNA	6	21869665	21872039	+	2	1196	108
LNC_002331	XLOC_035447	lincRNA	Novel_lncRNA	6	23639264	23640007	+	2	587	82
LNC_002338	XLOC_035500	lincRNA	Novel_lncRNA	6	26542387	26550891	+	5	1493	476
LNC_002339	XLOC_035531	lincRNA	Novel_lncRNA	6	28108266	28108738	+	2	298	68
LNC_002759	XLOC_042926	lincRNA	Novel_lncRNA	8	18433234	18433711	+	1	478	61
LNC_002984	XLOC_046382	lincRNA	Novel_lncRNA	9	11608353	11610408	+	1	2056	81
LNC_002998	XLOC_046496	lincRNA	Novel_lncRNA	9	17864281	17866823	+	3	628	67
LNC_000668	XLOC_006926	lincRNA	Novel_lncRNA	1	60763876	60781612	-	2	418	69
LNC_000669	XLOC_006955	lincRNA	Novel_lncRNA	1	61485825	61486557	-	1	733	75
LNC_000666	XLOC_006891	lincRNA	Novel_lncRNA	1	59599035	59599498	-	1	464	122
LNC_000667	XLOC_006923	lincRNA	Novel_lncRNA	1	60690440	60691687	-	1	1248	68
LNC_000664	XLOC_006880	lincRNA	Novel_lncRNA	1	59168649	59172229	-	3	2628	98
LNC_000665	XLOC_006880	lincRNA	Novel_lncRNA	1	59168649	59172295	-	2	2565	98
LNC_000662	XLOC_006878	lincRNA	Novel_lncRNA	1	59162732	59167192	-	2	356	82
LNC_000663	XLOC_006880	lincRNA	Novel_lncRNA	1	59168649	59172148	-	2	3072	98
LNC_000660	XLOC_006854	lincRNA	Novel_lncRNA	1	58503147	58503512	-	1	366	121
LNC_000661	XLOC_006877	lincRNA	Novel_lncRNA	1	59156621	59156861	-	1	241	57
LNC_002987	XLOC_046395	lincRNA	Novel_lncRNA	9	12381236	12384581	+	2	3015	103
LNC_002053	XLOC_030456	lincRNA	Novel_lncRNA	4	40198499	40211940	-	3	1311	124
LNC_001593	XLOC_023289	lincRNA	Novel_lncRNA	3	22416971	22421870	+	3	4066	106
LNC_001592	XLOC_023233	lincRNA	Novel_lncRNA	3	18664102	18664400	+	1	299	75
LNC_001591	XLOC_023218	lincRNA	Novel_lncRNA	3	18048351	18049411	+	1	1061	90
LNC_001590	XLOC_023197	lincRNA	Novel_lncRNA	3	17647947	17648193	+	1	247	49
LNC_001597	XLOC_023306	lincRNA	Novel_lncRNA	3	23101430	23103543	+	2	867	75
LNC_001596	XLOC_023294	lincRNA	Novel_lncRNA	3	22540306	22541083	+	2	715	82
LNC_001595	XLOC_023290	lincRNA	Novel_lncRNA	3	22423632	22425169	+	2	780	80
LNC_001594	XLOC_023289	lincRNA	Novel_lncRNA	3	22416981	22421870	+	3	2731	81
LNC_002242	XLOC_033875	lincRNA	Novel_lncRNA	5	14857035	14857528	-	1	494	53
LNC_002243	XLOC_033898	lincRNA	Novel_lncRNA	5	16126088	16126347	-	1	260	84
LNC_001599	XLOC_023320	lincRNA	Novel_lncRNA	3	23756402	23757347	+	1	946	131
LNC_001598	XLOC_023319	lincRNA	Novel_lncRNA	3	23732163	23732662	+	1	500	142
LNC_002246	XLOC_033928	lincRNA	Novel_lncRNA	5	17498033	17499473	-	2	1038	118
LNC_002247	XLOC_033940	lincRNA	Novel_lncRNA	5	17862215	17862752	-	1	538	55
LNC_002244	XLOC_033899	lincRNA	Novel_lncRNA	5	16153309	16153570	-	1	262	50
LNC_002245	XLOC_033910	lincRNA	Novel_lncRNA	5	16823468	16824689	-	2	1169	127
LNC_003038	XLOC_046911	lincRNA	Novel_lncRNA	9	39476499	39476728	+	1	230	49
LNC_003039	XLOC_046921	lincRNA	Novel_lncRNA	9	39783011	39783339	+	1	329	109
LNC_002990	XLOC_046412	lincRNA	Novel_lncRNA	9	13060793	13061235	+	1	443	86
LNC_003032	XLOC_046815	lincRNA	Novel_lncRNA	9	34782576	34787534	+	5	2740	84
LNC_003033	XLOC_046815	lincRNA	Novel_lncRNA	9	34782581	34787534	+	4	2918	102
LNC_003030	XLOC_046815	lincRNA	Novel_lncRNA	9	34782562	34791271	+	5	1239	155
LNC_002991	XLOC_046421	lincRNA	Novel_lncRNA	9	13321254	13326769	+	3	2002	86
LNC_003036	XLOC_046908	lincRNA	Novel_lncRNA	9	39355886	39356270	+	1	385	70
LNC_003037	XLOC_046909	lincRNA	Novel_lncRNA	9	39383866	39384274	+	1	409	67
LNC_003034	XLOC_046815	lincRNA	Novel_lncRNA	9	34783877	34791271	+	2	2038	155
LNC_003035	XLOC_046832	antisense_lncRNA	Novel_lncRNA	9	35542114	35543261	+	1	1148	59
LNC_002507	XLOC_039160	lincRNA	Novel_lncRNA	7	3961310	3962221	+	2	784	60
LNC_002160	XLOC_032350	lincRNA	Novel_lncRNA	5	20294849	20301988	+	4	2401	352
LNC_002746	XLOC_042848	antisense_lncRNA	Novel_lncRNA	8	14298851	14303550	+	3	420	46
LNC_002745	XLOC_042848	antisense_lncRNA	Novel_lncRNA	8	14298832	14303550	+	2	395	46
LNC_002744	XLOC_042829	lincRNA	Novel_lncRNA	8	13427713	13427946	+	1	234	67
LNC_002743	XLOC_042807	lincRNA	Novel_lncRNA	8	12499713	12499934	+	1	222	36
LNC_001780	XLOC_026350	lincRNA	Novel_lncRNA	3	47890713	47893579	-	2	945	113
LNC_002741	XLOC_042765	lincRNA	Novel_lncRNA	8	10342474	10347189	+	5	1926	86
LNC_002740	XLOC_042765	lincRNA	Novel_lncRNA	8	10341887	10345795	+	5	1387	109
LNC_002615	XLOC_040784	lincRNA	Novel_lncRNA	7	752405	752999	-	1	595	73
LNC_001781	XLOC_026405	lincRNA	Novel_lncRNA	3	49293013	49293233	-	1	221	73
LNC_002749	XLOC_042877	lincRNA	Novel_lncRNA	8	15984913	15986554	+	2	1420	72
LNC_002614	XLOC_040780	lincRNA	Novel_lncRNA	7	686592	687262	-	1	671	63
LNC_001045	XLOC_012734	lincRNA	Novel_lncRNA	11	16954763	16959731	+	5	1969	93
LNC_001044	XLOC_012734	lincRNA	Novel_lncRNA	11	16954763	16956788	+	4	1090	93
LNC_001047	XLOC_012778	lincRNA	Novel_lncRNA	11	18783745	18783946	+	1	202	67
LNC_001046	XLOC_012734	lincRNA	Novel_lncRNA	11	16954767	16960153	+	6	1093	92
LNC_001041	XLOC_012690	lincRNA	Novel_lncRNA	11	15069923	15070240	+	1	318	63
LNC_001040	XLOC_012661	lincRNA	Novel_lncRNA	11	13812244	13812503	+	1	260	67
LNC_001043	XLOC_012716	lincRNA	Novel_lncRNA	11	16084107	16084347	+	1	241	36
LNC_001042	XLOC_012696	lincRNA	Novel_lncRNA	11	15383831	15385291	+	3	958	72
LNC_001049	XLOC_012828	lincRNA	Novel_lncRNA	11	21744971	21745380	+	1	410	65
LNC_001048	XLOC_012808	lincRNA	Novel_lncRNA	11	20664162	20676109	+	10	2047	137
LNC_002619	XLOC_040858	lincRNA	Novel_lncRNA	7	2094730	2097106	-	2	686	133
LNC_002618	XLOC_040828	lincRNA	Novel_lncRNA	7	1428827	1429680	-	2	465	124
LNC_001100	XLOC_013862	lincRNA	Novel_lncRNA	11	5309328	5310519	-	2	310	64
LNC_001101	XLOC_013862	lincRNA	Novel_lncRNA	11	5309328	5311509	-	2	310	64
LNC_001102	XLOC_013883	lincRNA	Novel_lncRNA	11	5779700	5780982	-	2	223	44
LNC_001103	XLOC_013933	antisense_lncRNA	Novel_lncRNA	11	7175883	7176455	-	1	573	64
LNC_001104	XLOC_013959	lincRNA	Novel_lncRNA	11	7879073	7879511	-	1	439	98
LNC_001105	XLOC_014011	lincRNA	Novel_lncRNA	11	9041657	9041979	-	1	323	44
LNC_001106	XLOC_014037	lincRNA	Novel_lncRNA	11	9584508	9584832	-	1	325	107
LNC_001107	XLOC_014062	lincRNA	Novel_lncRNA	11	10139362	10139957	-	1	596	198
LNC_001108	XLOC_014074	lincRNA	Novel_lncRNA	11	10530693	10531459	-	1	767	58
LNC_001109	XLOC_014109	lincRNA	Novel_lncRNA	11	12444758	12445193	-	1	436	57
LNC_002631	XLOC_041064	lincRNA	Novel_lncRNA	7	7700502	7700777	-	1	276	51
LNC_002630	XLOC_041057	antisense_lncRNA	Novel_lncRNA	7	7525731	7526208	-	1	478	51
LNC_002637	XLOC_041092	lincRNA	Novel_lncRNA	7	8529727	8531113	-	2	744	106
LNC_002636	XLOC_041090	lincRNA	Novel_lncRNA	7	8458580	8459026	-	1	447	78
LNC_002635	XLOC_041084	lincRNA	Novel_lncRNA	7	8228327	8228543	-	1	217	48
LNC_002634	XLOC_041083	lincRNA	Novel_lncRNA	7	8226491	8226801	-	1	311	52
LNC_000406	XLOC_003038	lincRNA	Novel_lncRNA	1	20393947	20394376	+	1	430	70
LNC_000407	XLOC_003039	lincRNA	Novel_lncRNA	1	20414588	20420781	+	4	1666	271
LNC_000404	XLOC_003011	lincRNA	Novel_lncRNA	1	19015936	19017368	+	3	391	117
LNC_000405	XLOC_003011	lincRNA	Novel_lncRNA	1	19015936	19017650	+	2	387	128
LNC_000402	XLOC_002989	lincRNA	Novel_lncRNA	1	17811996	17812369	+	1	374	59
LNC_000403	XLOC_003005	lincRNA	Novel_lncRNA	1	18561484	18561699	+	1	216	72
LNC_000400	XLOC_002936	lincRNA	Novel_lncRNA	1	14996382	14997489	+	5	423	59
LNC_000401	XLOC_002962	lincRNA	Novel_lncRNA	1	16461871	16462965	+	2	357	119
LNC_000408	XLOC_003039	lincRNA	Novel_lncRNA	1	20414588	20420781	+	4	904	147
LNC_000409	XLOC_003039	lincRNA	Novel_lncRNA	1	20414588	20421221	+	5	1025	129
LNC_002576	XLOC_039930	lincRNA	Novel_lncRNA	7	40701854	40704089	+	2	1157	146
LNC_001402	XLOC_019214	antisense_lncRNA	Novel_lncRNA	2	20797642	20798185	+	2	454	141
LNC_002276	XLOC_034420	lincRNA	Novel_lncRNA	5	42175618	42176233	-	1	616	58
LNC_001214	XLOC_015981	antisense_lncRNA	Novel_lncRNA	12	33883506	33890383	+	3	1096	78
LNC_001215	XLOC_015981	antisense_lncRNA	Novel_lncRNA	12	33883690	33890383	+	4	1047	123
LNC_000318	XLOC_002305	lincRNA	Novel_lncRNA	0	47753085	47753517	-	1	433	63
LNC_000319	XLOC_002309	lincRNA	Novel_lncRNA	0	47996507	47996871	-	1	365	43
LNC_001210	XLOC_015918	lincRNA	Novel_lncRNA	12	30373087	30373612	+	1	526	78
LNC_001211	XLOC_015919	lincRNA	Novel_lncRNA	12	30379841	30380443	+	1	603	61
LNC_001212	XLOC_015928	lincRNA	Novel_lncRNA	12	30719419	30725843	+	2	6332	114
LNC_001213	XLOC_015979	lincRNA	Novel_lncRNA	12	33861050	33861426	+	1	377	71
LNC_000312	XLOC_002295	lincRNA	Novel_lncRNA	0	47429306	47429773	-	1	468	79
LNC_000313	XLOC_002296	lincRNA	Novel_lncRNA	0	47458410	47458805	-	1	396	79
LNC_000310	XLOC_002292	lincRNA	Novel_lncRNA	0	47349489	47349897	-	1	409	58
LNC_000311	XLOC_002293	lincRNA	Novel_lncRNA	0	47355469	47355778	-	2	220	50
LNC_000316	XLOC_002301	lincRNA	Novel_lncRNA	0	47570373	47570658	-	1	286	48
LNC_000317	XLOC_002303	lincRNA	Novel_lncRNA	0	47595160	47595594	-	1	435	43
LNC_000314	XLOC_002297	lincRNA	Novel_lncRNA	0	47495115	47495576	-	1	462	46
LNC_000315	XLOC_002300	lincRNA	Novel_lncRNA	0	47547276	47547604	-	1	329	37
LNC_003160	XLOC_049110	lincRNA	Novel_lncRNA	9	48173052	48180040	-	2	687	80
LNC_003161	XLOC_049134	lincRNA	Novel_lncRNA	9	48783399	48783796	-	1	398	63
LNC_003162	XLOC_049135	antisense_lncRNA	Novel_lncRNA	9	48794929	48796213	-	1	1285	98
LNC_002278	XLOC_034577	lincRNA	Novel_lncRNA	5	46859902	46862049	-	3	446	94
LNC_003164	XLOC_049186	lincRNA	Novel_lncRNA	9	50222174	50222426	-	1	253	49
LNC_003165	XLOC_049211	antisense_lncRNA	Novel_lncRNA	9	50830722	50830993	-	1	272	51
LNC_000077	XLOC_000903	lincRNA	Novel_lncRNA	0	38651810	38652216	+	1	407	135
LNC_000076	XLOC_000896	lincRNA	Novel_lncRNA	0	38508626	38510702	+	2	2000	72
LNC_000075	XLOC_000896	lincRNA	Novel_lncRNA	0	38508221	38510702	+	2	1581	72
LNC_000074	XLOC_000894	lincRNA	Novel_lncRNA	0	38369589	38370629	+	1	1041	76
LNC_000073	XLOC_000891	lincRNA	Novel_lncRNA	0	38148429	38148656	+	1	228	49
LNC_000072	XLOC_000877	lincRNA	Novel_lncRNA	0	37739602	37741875	+	2	521	87
LNC_000071	XLOC_000877	lincRNA	Novel_lncRNA	0	37739602	37741755	+	2	1072	141
LNC_000070	XLOC_000875	lincRNA	Novel_lncRNA	0	37680097	37680632	+	1	536	75
LNC_003167	XLOC_049261	lincRNA	Novel_lncRNA	9	51873150	51873547	-	1	398	38
LNC_000079	XLOC_000914	lincRNA	Novel_lncRNA	0	38988213	38988775	+	1	563	60
LNC_000078	XLOC_000906	lincRNA	Novel_lncRNA	0	38801452	38801725	+	1	274	90
LNC_000271	XLOC_002174	lincRNA	Novel_lncRNA	0	41355387	41357075	-	1	1689	81
LNC_000270	XLOC_002169	lincRNA	Novel_lncRNA	0	41101957	41103605	-	1	1649	109
LNC_000273	XLOC_002180	lincRNA	Novel_lncRNA	0	41715589	41717052	-	1	1464	101
LNC_000272	XLOC_002179	lincRNA	Novel_lncRNA	0	41689855	41690228	-	1	374	96
LNC_000275	XLOC_002187	lincRNA	Novel_lncRNA	0	42192640	42193537	-	2	754	59
LNC_000274	XLOC_002181	lincRNA	Novel_lncRNA	0	41753485	41754968	-	1	1484	129
LNC_000277	XLOC_002194	lincRNA	Novel_lncRNA	0	42408533	42408889	-	1	357	53
LNC_000276	XLOC_002191	lincRNA	Novel_lncRNA	0	42356747	42357212	-	1	466	56
LNC_000279	XLOC_002203	lincRNA	Novel_lncRNA	0	42930098	42930341	-	1	244	39
LNC_000278	XLOC_002198	lincRNA	Novel_lncRNA	0	42489746	42490825	-	1	1080	78
LNC_001854	XLOC_027778	antisense_lncRNA	Novel_lncRNA	4	13035595	13038551	+	2	2028	75
LNC_001855	XLOC_027805	lincRNA	Novel_lncRNA	4	14988378	14988877	+	1	500	158
LNC_001852	XLOC_027778	antisense_lncRNA	Novel_lncRNA	4	13032477	13038551	+	2	680	71
LNC_001853	XLOC_027778	antisense_lncRNA	Novel_lncRNA	4	13032488	13038551	+	3	810	61
LNC_001850	XLOC_027765	lincRNA	Novel_lncRNA	4	12466421	12468186	+	3	305	52
LNC_001851	XLOC_027778	antisense_lncRNA	Novel_lncRNA	4	13032476	13038551	+	3	916	62
LNC_002813	XLOC_043641	lincRNA	Novel_lncRNA	8	47306173	47306677	+	1	505	75
LNC_002812	XLOC_043599	lincRNA	Novel_lncRNA	8	46225594	46226734	+	2	572	103
LNC_002811	XLOC_043595	antisense_lncRNA	Novel_lncRNA	8	46169823	46171927	+	4	1719	111
LNC_002810	XLOC_043588	lincRNA	Novel_lncRNA	8	46129148	46129373	+	1	226	39
LNC_002817	XLOC_043697	lincRNA	Novel_lncRNA	8	48536801	48537057	+	1	257	49
LNC_002816	XLOC_043696	lincRNA	Novel_lncRNA	8	48483551	48484147	+	1	597	63
LNC_002815	XLOC_043674	lincRNA	Novel_lncRNA	8	47919932	47920301	+	1	370	48
LNC_002814	XLOC_043645	lincRNA	Novel_lncRNA	8	47329493	47329933	+	1	441	60
LNC_002819	XLOC_043715	lincRNA	Novel_lncRNA	8	48972108	48978258	+	4	1750	95
LNC_002818	XLOC_043715	lincRNA	Novel_lncRNA	8	48972104	48978258	+	4	3793	125
LNC_003004	XLOC_046589	lincRNA	Novel_lncRNA	9	22050857	22051513	+	1	657	56
LNC_000202	XLOC_001484	lincRNA	Novel_lncRNA	0	13996340	13997139	-	1	800	43
LNC_000203	XLOC_001494	lincRNA	Novel_lncRNA	0	14680718	14680958	-	1	241	74
LNC_002109	XLOC_031244	lincRNA	Novel_lncRNA	4	65250297	65250670	-	1	374	67
LNC_002108	XLOC_031220	lincRNA	Novel_lncRNA	4	64904970	64905417	-	1	448	102
LNC_002105	XLOC_031139	lincRNA	Novel_lncRNA	4	62833736	62833948	-	1	213	40
LNC_002104	XLOC_031131	lincRNA	Novel_lncRNA	4	62650065	62651013	-	1	949	82
LNC_002107	XLOC_031184	lincRNA	Novel_lncRNA	4	64174684	64174892	-	1	209	46
LNC_002106	XLOC_031151	lincRNA	Novel_lncRNA	4	63505535	63505758	-	1	224	35
LNC_002101	XLOC_031060	lincRNA	Novel_lncRNA	4	61220978	61221522	-	1	545	88
LNC_002100	XLOC_031059	lincRNA	Novel_lncRNA	4	61219833	61220107	-	1	275	80
LNC_002103	XLOC_031069	lincRNA	Novel_lncRNA	4	61343616	61344749	-	1	1134	100
LNC_002102	XLOC_031061	lincRNA	Novel_lncRNA	4	61225999	61226362	-	1	364	39
LNC_000208	XLOC_001543	antisense_lncRNA	Novel_lncRNA	0	17847400	17851703	-	2	4214	100
LNC_000209	XLOC_001544	antisense_lncRNA	Novel_lncRNA	0	17830168	17830616	-	1	449	149
LNC_000099	XLOC_001010	lincRNA	Novel_lncRNA	0	42842859	42843931	+	1	1073	100
LNC_000098	XLOC_001006	lincRNA	Novel_lncRNA	0	42666028	42666565	+	1	538	83
LNC_000091	XLOC_000993	lincRNA	Novel_lncRNA	0	42085327	42085951	+	1	625	63
LNC_000090	XLOC_000986	lincRNA	Novel_lncRNA	0	41721594	41723088	+	1	1495	73
LNC_000093	XLOC_000998	lincRNA	Novel_lncRNA	0	42477587	42478642	+	1	1056	66
LNC_000092	XLOC_000997	antisense_lncRNA	Novel_lncRNA	0	42356546	42357210	+	1	665	62
LNC_000095	XLOC_001001	lincRNA	Novel_lncRNA	0	42548133	42548864	+	1	732	82
LNC_000094	XLOC_001000	lincRNA	Novel_lncRNA	0	42482755	42483948	+	1	1194	86
LNC_000097	XLOC_001005	lincRNA	Novel_lncRNA	0	42648980	42649246	+	1	267	55
LNC_000096	XLOC_001003	lincRNA	Novel_lncRNA	0	42579962	42580284	+	1	323	96
LNC_002485	XLOC_038484	lincRNA	Novel_lncRNA	6	52711825	52712184	-	1	360	54
LNC_002031	XLOC_030304	lincRNA	Novel_lncRNA	4	32790947	32791310	-	1	364	55
LNC_002030	XLOC_030299	lincRNA	Novel_lncRNA	4	32695123	32695606	-	1	484	83
LNC_002033	XLOC_030328	lincRNA	Novel_lncRNA	4	34095958	34096555	-	2	521	67
LNC_002032	XLOC_030320	lincRNA	Novel_lncRNA	4	33787910	33788501	-	1	592	76
LNC_002035	XLOC_030352	lincRNA	Novel_lncRNA	4	35037198	35037427	-	1	230	32
LNC_002034	XLOC_030351	lincRNA	Novel_lncRNA	4	35034948	35035174	-	1	227	45
LNC_002037	XLOC_030358	lincRNA	Novel_lncRNA	4	35221434	35222154	-	1	721	81
LNC_002036	XLOC_030353	lincRNA	Novel_lncRNA	4	35040419	35040822	-	1	404	59
LNC_002039	XLOC_030366	lincRNA	Novel_lncRNA	4	35305660	35306126	-	1	467	77
LNC_002038	XLOC_030364	lincRNA	Novel_lncRNA	4	35300034	35300276	-	1	243	67
LNC_002417	XLOC_037018	lincRNA	Novel_lncRNA	6	1827958	1831896	-	2	1173	81
LNC_002416	XLOC_037015	antisense_lncRNA	Novel_lncRNA	6	1769529	1774066	-	3	261	86
LNC_002415	XLOC_037011	lincRNA	Novel_lncRNA	6	1753006	1753406	-	1	401	62
LNC_000891	XLOC_010316	lincRNA	Novel_lncRNA	10	1115130	1115403	-	1	274	30
LNC_000890	XLOC_010112	lincRNA	Novel_lncRNA	10	57929340	57931717	+	2	2165	97
LNC_000893	XLOC_010319	antisense_lncRNA	Novel_lncRNA	10	1156471	1162478	-	2	757	66
LNC_000892	XLOC_010317	antisense_lncRNA	Novel_lncRNA	10	1118765	1119153	-	1	389	57
LNC_000895	XLOC_010405	lincRNA	Novel_lncRNA	10	2392514	2394205	-	2	523	75
LNC_000894	XLOC_010323	lincRNA	Novel_lncRNA	10	1160815	1161562	-	1	748	69
LNC_000897	XLOC_010439	lincRNA	Novel_lncRNA	10	2867917	2868203	-	1	287	63
LNC_000896	XLOC_010408	lincRNA	Novel_lncRNA	10	2419887	2420464	-	1	578	82
LNC_000899	XLOC_010448	lincRNA	Novel_lncRNA	10	3237275	3237498	-	1	224	45
LNC_000898	XLOC_010442	lincRNA	Novel_lncRNA	10	3113746	3114399	-	2	554	97
LNC_002412	XLOC_036971	lincRNA	Novel_lncRNA	6	980190	980469	-	1	280	56
LNC_001690	XLOC_025211	lincRNA	Novel_lncRNA	3	7172152	7172932	-	2	693	66
LNC_001691	XLOC_025217	lincRNA	Novel_lncRNA	3	7293064	7293430	-	1	367	67
LNC_001692	XLOC_025239	lincRNA	Novel_lncRNA	3	8872581	8873010	-	1	430	107
LNC_001693	XLOC_025262	lincRNA	Novel_lncRNA	3	9451700	9452296	-	1	597	86
LNC_001694	XLOC_025271	lincRNA	Novel_lncRNA	3	9845174	9845381	-	1	208	69
LNC_001695	XLOC_025316	lincRNA	Novel_lncRNA	3	11797826	11798157	-	1	332	62
LNC_001696	XLOC_025346	lincRNA	Novel_lncRNA	3	12873837	12877984	-	2	2942	91
LNC_001697	XLOC_025361	lincRNA	Novel_lncRNA	3	13214132	13214641	-	1	510	90
LNC_001698	XLOC_025362	lincRNA	Novel_lncRNA	3	13216970	13217340	-	1	371	123
LNC_001699	XLOC_025363	lincRNA	Novel_lncRNA	3	13219210	13219418	-	1	209	46
LNC_002410	XLOC_036951	lincRNA	Novel_lncRNA	6	628686	629628	-	1	943	110
LNC_001452	XLOC_020430	lincRNA	Novel_lncRNA	2	44644636	44645126	+	1	491	98
[truncated: 1,177 more rows]
