# Supplementary material for: Genome-Wide Analysis of Long Non-Coding RNAs in Potato and Their Potential Role in Tuber Sprouting Process
Source: Int J Mol Sci. 2017 Dec 29;19(1):101. doi: 10.3390/ijms19010101 (PMC5796051; doi:10.3390/ijms19010101)
Supplement: Supplementary file 1 [file ijms-19-00101-s001.zip › Supplementary Materials/Supplementary Table S2.xls]

## Sheet: Supplementary Table S2
Supplementary Table S2. Differentially expressed lncRNAs between potato dormant tubers (DTs) and sprouting tubers (STs).
Transcript ID	Gene ID	Gene location	ST FPKM	DT FPKM	Log2(foldchange)	Pvalue	Qvalue
LNC_001431	XLOC_019699	2:31887681-31888242	10.1984	25.8427	-1.34141	5e-05	0.000295225
LNC_000745	XLOC_008029	1:82136008-82137518	0.608145	1.25062	-1.04015	0.01315	0.041084
LNC_000746	XLOC_008037	1:82254632-82255048	0.956588	4.44286	-2.21552	0.00465	0.0169508
LNC_003136	XLOC_048668	9:28808016-28809774	3.109	1.2138	1.35691	5e-05	0.000295225
LNC_003138	XLOC_048758	9:32852258-32852688	46.5453	103.183	-1.1485	5e-05	0.000295225
LNC_002423	XLOC_037135	6:5124593-5124801	152.091	71.2587	1.0938	0.0017	0.00708767
LNC_002421	XLOC_037118	6:4512798-4514113	4.2477	1.67805	1.3399	5e-05	0.000295225
LNC_001199	XLOC_015801	12:24616183-24616504	4.56037	15.4235	-1.75791	5e-05	0.000295225
LNC_001194	XLOC_015786	12:23242379-23244028	0.829945	2.12446	-1.35601	5e-05	0.000295225
LNC_001192	XLOC_015735	12:20218500-20218736	24.6586	7.72672	1.67416	0.01505	0.0460195
LNC_001190	XLOC_015709	12:19207027-19207238	111.883	41.6351	1.42611	0.00245	0.00975677
LNC_000537	XLOC_005237	1:85053280-85056181	3.86447	8.24286	-1.09287	5e-05	0.000295225
LNC_000534	XLOC_005233	1:85030955-85031840	1.46661	3.06629	-1.06401	0.0015	0.00635466
LNC_000253	XLOC_002035	00:35504344-35507699	1.52852	1.10624	0.466465	0.0156	0.0474214
LNC_000251	XLOC_001970	00:33037951-33040308	8.86624	4.85901	0.867658	0.00645	0.0224193
LNC_000257	XLOC_002080	00:37169264-37169593	1.05788	7.90254	-2.90114	0.00835	0.0279766
LNC_002289	XLOC_034826	5:51467269-51467980	9.98084	2.63749	1.92	5e-05	0.000295225
LNC_002284	XLOC_034612	5:47514902-47518044	216.958	524.036	-1.27225	5e-05	0.000295225
LNC_002283	XLOC_034612	5:47514902-47518044	333.917	687.756	-1.04241	5e-05	0.000295225
LNC_002281	XLOC_034589	5:47137376-47138245	0.62062	1.86728	-1.58915	0.002	0.00816718
LNC_001836	XLOC_027547	4:7338889-7339120	29.5703	91.1077	-1.62342	5e-05	0.000295225
LNC_001839	XLOC_027574	4:7812843-7814894	3.56971	1.77539	1.00768	5e-05	0.000295225
LNC_002583	XLOC_040005	7:42688057-42688405	7.73399	0.74841	3.36931	0.0112	0.0358285
LNC_002584	XLOC_040012	7:42819816-42821067	1946.41	984.773	0.982954	5e-05	0.000295225
LNC_002588	XLOC_040081	7:44816196-44817139	3.37627	1.81376	0.896443	0.0029	0.0112814
LNC_001588	XLOC_023154	3:15086287-15087604	3.14289	1.65352	0.926553	0.0002	0.00106284
LNC_001589	XLOC_023192	3:17317384-17317630	87.8245	37.4088	1.23125	0.00075	0.00346157
LNC_001581	XLOC_023117	3:13437176-13440374	3.33958	5.3572	-0.681811	5e-05	0.000295225
LNC_001053	XLOC_012906	11:25652740-25685439	1.01112	0.365251	1.469	0.0151	0.0461455
LNC_001058	XLOC_012963	11:29617150-29617413	269.785	121.989	1.14506	5e-05	0.000295225
LNC_001115	XLOC_014159	11:14284455-14287044	11.2713	5.77288	0.965288	5e-05	0.000295225
LNC_001111	XLOC_014124	11:13028366-13028744	0	1.46931	–	5e-05	0.000295225
LNC_000249	XLOC_001969	00:32968778-32969564	3.61629	1.85076	0.966389	0.0015	0.00635466
LNC_000935	XLOC_010829	10:20681013-20684582	3.41752	7.23304	-1.08165	0.00145	0.00617055
LNC_003077	XLOC_047741	9:60166433-60176122	321.647	3375.08	-3.39137	5e-05	0.000295225
LNC_003073	XLOC_047413	9:53943366-53945670	3.48339	2.25986	0.624257	0.00045	0.00219948
LNC_003071	XLOC_047391	9:53323417-53323990	8.6888	1.91026	2.18538	5e-05	0.000295225
LNC_003078	XLOC_047743	9:60194357-60211229	46.9224	18.8614	1.31484	5e-05	0.000295225
LNC_002675	XLOC_041479	7:28960279-28960667	10.2545	16.221	-0.661614	0.00665	0.0229928
LNC_002673	XLOC_041475	7:28832273-28843716	2.01207	3.05275	-0.601428	0.0002	0.00106284
LNC_002678	XLOC_041484	7:29156538-29184934	1.68544	0.846037	0.994332	0.00245	0.00975677
LNC_001326	XLOC_018080	12:48222285-48222552	36.5181	20.4412	0.83713	0.00425	0.0156838
LNC_001327	XLOC_018081	12:48223225-48223607	8.2307	3.76029	1.13017	0.00455	0.0166407
LNC_001321	XLOC_018071	12:48200281-48201279	32.8244	11.182	1.55359	5e-05	0.000295225
LNC_002059	XLOC_030496	4:42336640-42336974	5.22921	13.2526	-1.3416	0.00105	0.00465128
LNC_002058	XLOC_030469	4:41011747-41015088	4.07612	3.09674	0.396445	0.0062	0.0216979
LNC_001505	XLOC_021461	2:27893474-27896645	2.98963	1.18184	1.33892	5e-05	0.000295225
LNC_000369	XLOC_002384	00:52556409-52556633	425.968	273.221	0.640678	0.0003	0.00153399
LNC_000366	XLOC_002379	00:51985875-51986112	24.4315	56.3686	-1.20615	0.0012	0.00521958
LNC_000363	XLOC_002374	00:51802577-51825795	28.4703	79.5895	-1.48312	0.0001	0.000563668
LNC_000362	XLOC_002371	00:51707470-51707718	84.0439	143.496	-0.771795	0.0002	0.00106284
LNC_002733	XLOC_042728	8:8345375-8345827	1.58846	0	–	5e-05	0.000295225
LNC_002730	XLOC_042583	8:3664318-3664580	19.0663	2.61502	2.86613	0.0069	0.0237034
LNC_002884	XLOC_044927	8:30545187-30558140	1.07453	2.17699	-1.01864	0.0025	0.00992901
LNC_002886	XLOC_044936	8:30973918-30974685	3.43034	2.07559	0.724832	0.0097	0.0317366
LNC_002889	XLOC_044976	8:33359903-33360352	23.8829	7.61522	1.64902	5e-05	0.000295225
LNC_001281	XLOC_017348	12:9603633-9604413	4.05555	6.88402	-0.763352	0.0015	0.00635466
LNC_001280	XLOC_017331	12:9082138-9087160	2.48865	6.47427	-1.37935	5e-05	0.000295225
LNC_001284	XLOC_017420	12:11782388-11808985	394.997	1249.81	-1.6618	5e-05	0.000295225
LNC_001289	XLOC_017561	12:18913480-18914411	8.78106	4.77828	0.877904	0.0006	0.00284603
LNC_001717	XLOC_025568	3:22385303-22391974	0.650546	0.131537	2.30618	0.00035	0.00176125
LNC_001713	XLOC_025553	3:21927116-21927390	640.19	395.708	0.694065	5e-05	0.000295225
LNC_000440	XLOC_003347	1:36878801-36879352	0.993187	3.24584	-1.70846	0.0022	0.00887066
LNC_000441	XLOC_003351	1:37171578-37174425	0.887332	2.04681	-1.20583	5e-05	0.000295225
LNC_000447	XLOC_003510	1:45678419-45684973	0.909636	2.07945	-1.19284	5e-05	0.000295225
LNC_002963	XLOC_046194	9:5790402-5791124	9.8249	5.29011	0.893145	5e-05	0.000295225
LNC_002964	XLOC_046199	9:5909240-5910012	0.17905	1.36712	-2.93271	0.014	0.0433092
LNC_002968	XLOC_046242	9:6890540-6891483	3.57681	1.67628	1.0934	0.01365	0.0423619
LNC_000055	XLOC_000756	00:33660974-33664502	2.80295	10.194	-1.8627	5e-05	0.000295225
LNC_001909	XLOC_028369	4:46347854-46351875	0.77237	1.47096	-0.929395	0.01505	0.0460195
LNC_001902	XLOC_028251	4:39858033-39860452	0.39532	1.65471	-2.06548	5e-05	0.000295225
LNC_002343	XLOC_035577	6:30316664-30317495	5.32486	1.40441	1.92278	0.0136	0.0422352
LNC_002342	XLOC_035574	6:30184176-30185959	1.27661	2.92601	-1.19662	0.00545	0.0194337
LNC_002347	XLOC_035639	6:32692838-32693060	729.584	1408.42	-0.948932	5e-05	0.000295225
LNC_002349	XLOC_035641	6:32699000-32699203	167.909	37.9328	2.14617	0.0001	0.000563668
LNC_001330	XLOC_018087	12:48248687-48248993	20.3389	8.29273	1.29432	0.0005	0.00241879
LNC_000675	XLOC_007020	1:63143165-63150568	0.867877	5.79103	-2.73826	0.00905	0.0299509
LNC_000676	XLOC_007024	1:63252337-63252970	1.96203	0.617454	1.66794	0.01365	0.0423619
LNC_001208	XLOC_015894	12:28892365-28892593	68.0376	35.1122	0.954359	0.01115	0.0356965
LNC_001202	XLOC_015849	12:26862872-26863109	37.3212	13.689	1.44697	0.00645	0.0224193
LNC_001206	XLOC_015860	12:27388407-27388610	6.19526	35.3026	-2.51054	0.0119	0.0377233
LNC_001468	XLOC_020847	2:9354689-9355251	4.59332	2.42388	0.922218	0.0062	0.0216979
LNC_001463	XLOC_020767	2:5351648-5352216	3.36073	14.9062	-2.14906	0.00075	0.00346157
LNC_001464	XLOC_020777	2:6004388-6004715	285.859	76.1392	1.90859	5e-05	0.000295225
LNC_001791	XLOC_026781	3:56209699-56212704	3.49792	1.70929	1.0331	5e-05	0.000295225
LNC_003107	XLOC_048277	9:8771105-8771341	31.9159	8.45191	1.91692	0.00385	0.0143823
LNC_003105	XLOC_048243	9:7410254-7410777	5.1339	1.66763	1.62226	0.0002	0.00106284
LNC_002475	XLOC_038154	6:46668584-46669393	20.8308	0	–	5e-05	0.000295225
LNC_002477	XLOC_038279	6:49166278-49168321	2.2986	1.41174	0.703276	0.0012	0.00521958
LNC_002478	XLOC_038320	6:49831047-49837417	2.56762	0.737963	1.79881	0.0081	0.0272756
LNC_001981	XLOC_029376	4:70964985-71037417	210.546	293.464	-0.479045	0.0151	0.0461455
LNC_001983	XLOC_029383	4:71135478-71136026	26.1253	16.1953	0.689869	0.0002	0.00106284
LNC_001611	XLOC_023635	3:37340550-37341265	6.54333	2.26863	1.52821	5e-05	0.000295225
LNC_001612	XLOC_023636	3:37341498-37341977	4.15587	1.82947	1.18373	0.00635	0.0221281
LNC_000561	XLOC_005833	1:7880832-7897642	2.4956	0.622526	2.00318	0.00365	0.0137412
LNC_000155	XLOC_001155	00:49902619-49902918	21.0328	3.84059	2.45324	0.00015	0.000817081
LNC_000845	XLOC_009391	10:40657609-40660699	3.17235	2.42265	0.388965	0.01365	0.0423619
LNC_000849	XLOC_009415	10:41319744-41320075	6.98496	2.64187	1.40269	0.012	0.0379847
LNC_002579	XLOC_039964	7:41650104-41650527	3.01987	0	–	5e-05	0.000295225
LNC_002570	XLOC_039827	7:36991464-36991777	20.3657	3.38627	2.58837	0.0002	0.00106284
LNC_002571	XLOC_039843	7:37399031-37401193	2.40158	1.42873	0.749253	0.00025	0.00130148
LNC_001005	XLOC_011855	10:57023495-57023903	232.509	375.795	-0.692662	5e-05	0.000295225
LNC_001004	XLOC_011849	10:56931479-56931901	17.8555	0	–	5e-05	0.000295225
LNC_001129	XLOC_014436	11:29274548-29275512	4.20028	2.18017	0.946048	0.00025	0.00130148
LNC_001690	XLOC_025211	3:7172151-7172932	0.792883	2.80945	-1.82511	0.00095	0.00425649
LNC_001699	XLOC_025363	3:13219209-13219418	17.5077	0	–	5e-05	0.000295225
LNC_003023	XLOC_046763	9:31542617-31542894	0	4.95229	–	5e-05	0.000295225
LNC_003024	XLOC_046765	9:31773693-31774079	12.7547	5.22035	1.28881	0.0071	0.024302
LNC_002649	XLOC_041255	7:16448388-16454075	4.06732	2.15372	0.917246	0.00335	0.0127607
LNC_002644	XLOC_041155	7:10870436-10870712	49.5814	22.4915	1.14042	5e-05	0.000295225
LNC_001866	XLOC_027890	4:21602217-21602878	1.45017	3.35234	-1.20895	0.00125	0.00540956
LNC_000683	XLOC_007136	1:65948883-65949758	2.11248	1.18729	0.831261	0.0137	0.0424991
LNC_000359	XLOC_002366	00:51462856-51463112	19.085	51.854	-1.44202	5e-05	0.000295225
LNC_002854	XLOC_044383	8:4664724-4664967	6.13261	26.7687	-2.12597	0.006	0.0211105
LNC_002853	XLOC_044377	8:4406484-4407137	1.08749	3.5516	-1.70747	0.00055	0.00263297
LNC_000211	XLOC_001557	00:18303124-18303330	162.722	523.515	-1.68583	5e-05	0.000295225
LNC_000210	XLOC_001547	00:17841314-17842824	1.53663	3.28073	-1.09425	5e-05	0.000295225
LNC_000962	XLOC_011099	10:34897955-34898642	1.75119	0.239987	2.8673	0.0092	0.0303763
LNC_002185	XLOC_032620	5:34965549-34971394	3.19896	5.19992	-0.700887	0.0067	0.0231396
LNC_002183	XLOC_032620	5:34965549-34971394	9.04008	19.0362	-1.07434	5e-05	0.000295225
LNC_002239	XLOC_033852	5:13651097-13651428	11.6916	19.789	-0.759224	0.00545	0.0194337
LNC_002233	XLOC_033816	5:12359003-12359243	13.9212	37.4309	-1.42695	0.00425	0.0156838
LNC_001769	XLOC_026141	3:43096797-43098254	1.86793	0.0798401	4.54818	0.00715	0.0244368
LNC_002953	XLOC_046111	9:4121421-4121821	1.29861	8.92211	-2.78042	0.0003	0.00153399
LNC_002951	XLOC_046063	9:3152828-3166490	62.8144	35.3472	0.8295	0.0125	0.0393372
LNC_001377	XLOC_018933	2:9498615-9501132	4.63185	8.22407	-0.828264	5e-05	0.000295225
LNC_001375	XLOC_018908	2:8201575-8202027	3.12412	0.758501	2.04223	0.0078	0.0263692
LNC_001956	XLOC_028821	4:59547802-59550816	15.8661	9.09047	0.803517	5e-05	0.000295225
LNC_001955	XLOC_028811	4:59372695-59374869	5.07356	2.34881	1.11107	5e-05	0.000295225
LNC_001959	XLOC_028897	4:61501345-61502257	1.9559	0.826439	1.24285	0.00195	0.00799228
LNC_000020	XLOC_000257	00:13564922-13580790	0.469091	0.974779	-1.05521	0.0135	0.0419849
LNC_002378	XLOC_035964	6:41643185-41645750	7.99573	4.28641	0.899459	5e-05	0.000295225
LNC_002377	XLOC_035949	6:41271754-41272302	0.776723	3.87363	-2.31821	0.001	0.00445825
LNC_001556	XLOC_022742	3:1773323-1773650	62.8209	39.559	0.66724	0.0004	0.00198569
LNC_001555	XLOC_022727	3:1419582-1420044	85.9167	38.6843	1.15119	5e-05	0.000295225
LNC_001553	XLOC_022529	2:46870659-46872289	5.76531	8.16461	-0.501986	0.00235	0.00940332
LNC_001552	XLOC_022506	2:46605745-46606121	7.55887	0	–	5e-05	0.000295225
LNC_001558	XLOC_022793	3:2610505-2610709	107.98	32.3796	1.7376	0.00425	0.0156838
LNC_002066	XLOC_030533	4:44380570-44380829	76.1154	24.1566	1.65577	5e-05	0.000295225
LNC_000607	XLOC_006255	1:29669816-29671307	1.99162	0.685385	1.53895	5e-05	0.000295225
LNC_000602	XLOC_006169	1:24794453-24794667	80.9016	15.2674	2.40572	0.0012	0.00521958
LNC_000603	XLOC_006198	1:26831596-26832378	8.02291	14.0745	-0.810888	5e-05	0.000295225
LNC_000608	XLOC_006282	1:31022246-31024818	0.48798	1.2167	-1.31808	0.00015	0.000817081
LNC_002769	XLOC_043066	8:26737867-26738203	1.27594	7.37852	-2.53177	0.00625	0.0218335
LNC_002764	XLOC_042987	8:21829408-21830137	0.37284	2.75009	-2.88285	0.00085	0.00386875
LNC_002763	XLOC_042986	8:21826710-21828468	0.296449	2.414	-3.02557	5e-05	0.000295225
LNC_001233	XLOC_016225	12:48249140-48249605	54.2516	29.3037	0.888586	5e-05	0.000295225
LNC_000188	XLOC_001334	00:7274801-7289869	2.4774	1.31305	0.915905	0.0103	0.0333702
LNC_002107	XLOC_031184	4:64174681-64174894	40.9433	109.551	-1.4199	0.01425	0.0439569
LNC_002106	XLOC_031151	4:63505534-63505758	39.4893	13.0873	1.59329	0.00865	0.0288399
LNC_001454	XLOC_020523	2:46044611-46044861	311.725	219.031	0.509138	0.00035	0.00176125
LNC_002488	XLOC_038553	6:53536518-53536783	30.8168	14.7566	1.06236	0.00235	0.00940332
LNC_000417	XLOC_003132	1:26068820-26069591	0.856808	2.11145	-1.30119	0.00305	0.0117901
LNC_000411	XLOC_003058	1:21296055-21296327	4.95031	17.9397	-1.85756	0.00315	0.0121092
LNC_000412	XLOC_003059	1:21298572-21300149	0.877972	2.7057	-1.62375	5e-05	0.000295225
LNC_002481	XLOC_038383	6:50859368-50861407	0.502098	2.9854	-2.57188	5e-05	0.000295225
LNC_002482	XLOC_038419	6:51585624-51588149	1.05589	0	–	5e-05	0.000295225
LNC_002483	XLOC_038419	6:51585624-51588149	0.566278	0	–	0.0015	0.00635466
LNC_000419	XLOC_003169	1:28080793-28083910	3.53114	0.299162	3.56114	0.00415	0.015361
LNC_002487	XLOC_038529	6:53241296-53242615	2333.8	578.845	2.01143	5e-05	0.000295225
LNC_001642	XLOC_023977	3:46350920-46353569	28.2744	44.8531	-0.665711	5e-05	0.000295225
LNC_001646	XLOC_024021	3:47162601-47163433	0.906574	3.17183	-1.80682	5e-05	0.000295225
LNC_002690	XLOC_041594	7:35413213-35415751	3.56034	2.58009	0.464591	0.00395	0.0147051
LNC_000102	XLOC_001016	00:43184928-43185777	1.64379	0.643679	1.35261	0.0048	0.0174044
LNC_000100	XLOC_001012	00:42961548-42962148	3.14606	9.05476	-1.52513	0.0149	0.0456481
LNC_000107	XLOC_001033	00:43571410-43572200	1.99643	0.771924	1.37089	0.00375	0.0140615
LNC_000106	XLOC_001031	00:43488676-43488930	41.7785	105.236	-1.3328	5e-05	0.000295225
LNC_000104	XLOC_001023	00:43391874-43392440	2.87063	6.37246	-1.15048	0.0012	0.00521958
LNC_000818	XLOC_008984	10:19079760-19080227	3.26701	0.856948	1.93069	0.00715	0.0244368
LNC_000810	XLOC_008931	10:16760527-16762839	32.0702	52.9807	-0.724232	0.0001	0.000563668
LNC_001727	XLOC_025726	3:32023810-32030255	5.37814	0.787527	2.77171	5e-05	0.000295225
LNC_000768	XLOC_008369	1:88021328-88025624	5.14646	9.75478	-0.922529	0.0006	0.00284603
LNC_000760	XLOC_008229	1:85371869-85373021	4.08472	2.10911	0.953604	0.0001	0.000563668
LNC_000767	XLOC_008369	1:88021328-88025624	10.7844	34.9245	-1.6953	5e-05	0.000295225
LNC_002917	XLOC_045264	8:43680636-43680838	23.3452	0	–	5e-05	0.000295225
LNC_003156	XLOC_049084	9:47618053-47619291	1.04374	1.97258	-0.918325	0.0026	0.010263
LNC_003151	XLOC_048994	9:44281511-44281821	127.971	50.1574	1.35129	5e-05	0.000295225
LNC_000495	XLOC_004228	1:67823465-67823947	4.81075	2.29409	1.06834	0.00715	0.0244368
LNC_000494	XLOC_004223	1:67705703-67706007	3.2823	8.49228	-1.37145	0.0158	0.0479185
LNC_000493	XLOC_004173	1:67000792-67003033	0.938007	2.74215	-1.54764	0.00065	0.00305484
LNC_002401	XLOC_036565	6:53735339-53736245	38.3469	4.98669	2.94295	5e-05	0.000295225
LNC_002402	XLOC_036687	6:55942250-55942473	114.33	6.76361	4.07927	0.002	0.00816718
LNC_002408	XLOC_036939	6:417015-417346	2.33005	0	–	5e-05	0.000295225
LNC_001171	XLOC_015497	12:9781640-9781895	18.936	2.4752	2.93551	0.0124	0.0390693
LNC_001175	XLOC_015550	12:11287766-11288489	14.7345	0.673515	4.45135	5e-05	0.000295225
LNC_001177	XLOC_015586	12:12708811-12709930	1.04846	5.08041	-2.27668	0.0005	0.00241879
LNC_001176	XLOC_015566	12:11780174-11780447	213.433	538.12	-1.33415	5e-05	0.000295225
LNC_001179	XLOC_015609	12:13818518-13818901	791.429	362.296	1.12729	5e-05	0.000295225
LNC_001178	XLOC_015591	12:12866061-12869905	2.28275	8.32116	-1.86601	5e-05	0.000295225
LNC_002611	XLOC_040766	7:489692-492846	195.422	132.11	0.564856	5e-05	0.000295225
LNC_002610	XLOC_040762	7:480636-480962	6293.01	2693.39	1.22433	5e-05	0.000295225
LNC_002613	XLOC_040769	7:515461-517171	23.7362	13.6474	0.798466	5e-05	0.000295225
LNC_002615	XLOC_040784	7:752404-752999	1.67116	3.54456	-1.08476	0.00475	0.017252
LNC_002617	XLOC_040803	7:1043452-1044666	2.87704	5.11364	-0.829766	5e-05	0.000295225
LNC_001859	XLOC_027845	4:18468952-18469167	5365.08	8829.65	-0.718756	5e-05	0.000295225
LNC_002033	XLOC_030328	4:34095957-34096555	8.02657	4.25858	0.914412	0.0007	0.00326356
LNC_002032	XLOC_030320	4:33787909-33788501	2.93331	1.12311	1.38503	0.00395	0.0147051
LNC_002034	XLOC_030351	4:35034947-35035174	68.0336	27.8612	1.28799	0.0014	0.00598617
LNC_002036	XLOC_030353	4:35040418-35040822	25.8888	11.2224	1.20594	5e-05	0.000295225
LNC_002038	XLOC_030364	4:35300033-35300276	81.9225	33.089	1.30791	5e-05	0.000295225
LNC_000891	XLOC_010316	10:1115129-1115403	21.185	2.13469	3.31094	0.0044	0.016166
LNC_000898	XLOC_010442	10:3113745-3114399	27.6704	0.444809	5.95901	0.00045	0.00219948
LNC_001074	XLOC_013389	11:42190956-42197879	0.926722	1.79047	-0.95013	0.01635	0.0493303
LNC_000308	XLOC_002289	00:47135923-47136415	2.76194	11.9567	-2.11406	5e-05	0.000295225
LNC_000305	XLOC_002283	00:46914979-46915370	11.0078	29.7861	-1.43612	5e-05	0.000295225
LNC_000304	XLOC_002281	00:46845015-46845441	3.04748	7.79091	-1.35417	0.0006	0.00284603
LNC_002794	XLOC_043417	8:41273013-41273342	114.023	247.811	-1.11992	5e-05	0.000295225
LNC_002797	XLOC_043429	8:41556811-41557318	9.9693	4.65552	1.09855	0.0058	0.0205068
LNC_002791	XLOC_043394	8:40828734-40829480	0.775065	2.97904	-1.94246	0.0003	0.00153399
LNC_002793	XLOC_043402	8:40907088-40907406	7.82602	2.42102	1.69266	0.0073	0.0249031
LNC_002861	XLOC_044463	8:6221810-6222209	2.82642	0.536068	2.39849	0.01375	0.0426255
LNC_002868	XLOC_044566	8:11052538-11054997	0.817302	0.454553	0.846423	0.00665	0.0229928
LNC_002869	XLOC_044610	8:13975134-13979359	1.11891	1.72361	-0.623336	0.00065	0.00305484
LNC_000189	XLOC_001362	00:8881164-8881802	2.76151	0.628669	2.13509	0.0012	0.00521958
LNC_002556	XLOC_039666	7:27491638-27496170	0.968678	0.351712	1.46162	0.0003	0.00153399
LNC_000222	XLOC_001657	00:21891040-21891276	66.2974	121.251	-0.870966	0.00045	0.00219948
LNC_000223	XLOC_001658	00:21892857-21894186	1.9808	3.3164	-0.743538	0.0015	0.00635466
LNC_000220	XLOC_001634	00:21158608-21158822	44.1634	141.719	-1.68211	0.0001	0.000563668
LNC_000221	XLOC_001655	00:21885657-21886403	1.21863	2.44907	-1.00697	0.0069	0.0237034
LNC_000917	XLOC_010691	10:13958726-13962166	42.0648	25.15	0.742058	5e-05	0.000295225
LNC_003054	XLOC_047141	9:47869587-47869864	145.705	317.502	-1.12371	5e-05	0.000295225
LNC_000594	XLOC_006168	1:24767714-24772940	0.350769	0.862289	-1.29765	0.00825	0.0277021
LNC_001349	XLOC_018205	12:50911490-50913370	1.28963	4.81502	-1.90058	5e-05	0.000295225
LNC_001342	XLOC_018111	12:48311151-48311357	1263.28	2184.93	-0.790416	5e-05	0.000295225
LNC_001343	XLOC_018122	12:48712814-48713499	0.375794	1.86644	-2.31228	0.00565	0.020042
LNC_001968	XLOC_029003	4:63536134-63536429	33.1922	11.0151	1.59136	5e-05	0.000295225
LNC_001963	XLOC_028912	4:61889654-61889962	8.01364	15.0966	-0.913695	0.01055	0.0340542
LNC_001960	XLOC_028898	4:61503678-61504794	4.7525	1.92028	1.30737	5e-05	0.000295225
LNC_001961	XLOC_028901	4:61640431-61640831	6.76246	13.143	-0.958677	0.00085	0.00386875
LNC_001966	XLOC_028974	4:63077624-63078493	3.63563	6.61442	-0.863412	0.0003	0.00153399
LNC_001964	XLOC_028919	4:62127467-62127671	36.6005	6.76336	2.43605	0.01375	0.0426255
LNC_001569	XLOC_022931	3:6036061-6037070	3.53766	0.381024	3.21484	5e-05	0.000295225
LNC_001561	XLOC_022815	3:2940457-2940674	53.056	14.6925	1.85244	0.00465	0.0169508
LNC_000382	XLOC_002522	1:2096860-2119416	1.81631	8.18469	-2.17192	0.01265	0.0397548
LNC_000385	XLOC_002527	1:2342164-2342732	8.07223	3.11332	1.37451	5e-05	0.000295225
LNC_002710	XLOC_041944	7:47911859-47913333	4.50029	2.95858	0.605116	0.01485	0.0455252
LNC_002718	XLOC_042084	7:50772476-50773713	12.1009	6.39591	0.919894	0.00475	0.017252
LNC_000995	XLOC_011488	10:49281662-49283426	3.56559	2.60248	0.454256	0.01125	0.0359478
LNC_000997	XLOC_011571	10:51540105-51542115	5.65731	3.1432	0.84788	0.00015	0.000817081
LNC_000993	XLOC_011453	10:48369932-48370784	1.71735	5.08155	-1.56508	5e-05	0.000295225
LNC_002286	XLOC_034640	5:48061989-48062210	7021.91	10770.4	-0.61713	5e-05	0.000295225
LNC_002287	XLOC_034689	5:49087704-49087958	21.3173	39.9943	-0.907774	0.0062	0.0216979
LNC_002282	XLOC_034595	5:47186757-47193223	0.222612	1.37383	-2.6256	5e-05	0.000295225
LNC_002280	XLOC_034582	5:46920816-46921891	0.49946	1.92195	-1.94413	0.0002	0.00106284
LNC_001486	XLOC_021047	2:18172976-18173316	2.26476	0.499663	2.18033	0.00385	0.0143823
LNC_001733	XLOC_025823	3:35074757-35082388	3.69728	11.7062	-1.66274	5e-05	0.000295225
LNC_001730	XLOC_025794	3:34593896-34594113	95.2602	35.6864	1.4165	0.0012	0.00521958
LNC_000465	XLOC_003772	1:58197105-58197945	0.271186	1.41326	-2.38167	0.0045	0.0164873
LNC_000461	XLOC_003730	1:56932522-56934925	1.27904	0.392512	1.70425	5e-05	0.000295225
LNC_000463	XLOC_003733	1:57064190-57065686	1.58403	2.71386	-0.77675	0.00205	0.00834912
LNC_002905	XLOC_045118	8:38705891-38708585	1.47921	0.65001	1.18629	0.00405	0.0150317
LNC_002907	XLOC_045142	8:39550332-39552591	17.185	24.2226	-0.495209	5e-05	0.000295225
LNC_002906	XLOC_045134	8:39194870-39195351	6.4545	3.04124	1.08565	0.0015	0.00635466
LNC_002900	XLOC_045077	8:36908216-36908438	243.589	48.8318	2.31856	5e-05	0.000295225
LNC_002902	XLOC_045104	8:37871919-37872182	155.634	46.6354	1.73866	5e-05	0.000295225
LNC_002909	XLOC_045155	8:39919594-39919945	147.185	202.775	-0.462242	0.0004	0.00198569
LNC_000717	XLOC_007565	1:73885425-73887435	0.431797	2.52479	-2.54774	5e-05	0.000295225
LNC_000710	XLOC_007457	1:72165654-72166562	2.39953	3.9145	-0.706075	0.0043	0.0158445
LNC_003160	XLOC_049110	9:48173051-48180040	14.9571	9.01847	0.729879	5e-05	0.000295225
LNC_001670	XLOC_024612	3:57682002-57682567	10.8479	16.6143	-0.615008	0.00065	0.00305484
LNC_001677	XLOC_024945	3:853790-854877	3.96003	1.52994	1.37204	5e-05	0.000295225
LNC_000657	XLOC_006789	1:56304972-56305205	12.9482	2.37786	2.44501	0.01385	0.0429029
LNC_000650	XLOC_006735	1:53785742-53794560	1376.55	34174.2	-4.63378	5e-05	0.000295225
LNC_000658	XLOC_006815	1:57482719-57489661	2.26557	1.18497	0.935027	0.00035	0.00176125
LNC_001269	XLOC_017069	12:3070344-3070858	3602.46	747.889	2.26809	5e-05	0.000295225
LNC_001268	XLOC_017068	12:3068775-3068998	3959.29	1396.18	1.50375	5e-05	0.000295225
LNC_001265	XLOC_017021	12:2353944-2355009	1.60186	2.62361	-0.711805	0.0076	0.025814
LNC_001267	XLOC_017067	12:3065755-3065984	2376.81	52.7138	5.4947	5e-05	0.000295225
LNC_001883	XLOC_028061	4:29794249-29794477	1725.54	481.307	1.84202	5e-05	0.000295225
LNC_000131	XLOC_001108	00:47349483-47349943	1.30875	5.76078	-2.13808	0.0023	0.00923338
LNC_000139	XLOC_001122	00:47998306-47998723	41.0443	27.0015	0.604142	0.00015	0.000817081
LNC_001408	XLOC_019357	2:25020551-25020879	1.70078	6.18181	-1.86183	0.01205	0.0381233
LNC_001406	XLOC_019248	2:21767651-21767994	14.5627	8.63234	0.754452	0.0115	0.0366226
LNC_001400	XLOC_019130	2:18259763-18260711	0.22727	1.30124	-2.51741	0.0073	0.0249031
LNC_000755	XLOC_008099	1:83527828-83540880	0.311997	0.6621	-1.08552	0.0076	0.025814
LNC_000758	XLOC_008190	1:84924279-84925127	2.89694	0.823408	1.81485	0.0002	0.00106284
LNC_003126	XLOC_048507	9:19431716-19432206	5.98749	2.54086	1.23663	0.0009	0.00406165
LNC_003120	XLOC_048411	9:14073924-14076412	99.2283	125.378	-0.337466	0.0039	0.0145513
LNC_003121	XLOC_048427	9:14598385-14598644	53.3912	18.1843	1.55391	5e-05	0.000295225
LNC_002459	XLOC_037841	6:38929399-38929670	55.7165	12.6075	2.14382	5e-05	0.000295225
LNC_002457	XLOC_037766	6:36642320-36642920	0.613042	1.97152	-1.68525	0.0082	0.0275669
LNC_002984	XLOC_046382	9:11608352-11610408	5.03789	3.50327	0.524115	0.0009	0.00406165
LNC_002987	XLOC_046395	9:12381235-12384581	1.746	2.34948	-0.428285	0.01235	0.0389451
LNC_002986	XLOC_046386	9:11921532-11921775	1237.65	1515.44	-0.292135	0.01475	0.0452904
LNC_002983	XLOC_046380	9:11550073-11550739	0.977267	2.82445	-1.53114	0.00135	0.0057946
LNC_001185	XLOC_015668	12:17736659-17736887	31.7323	110.253	-1.79679	5e-05	0.000295225
LNC_001186	XLOC_015696	12:18913480-18914411	4.56679	2.11926	1.10762	0.0024	0.00958359
LNC_001399	XLOC_019127	2:18251173-18255731	1.44549	3.43946	-1.25063	0.01325	0.0413262
LNC_001398	XLOC_019127	2:18251173-18255731	2.77454	12.1974	-2.13626	0.0002	0.00106284
LNC_001397	XLOC_019127	2:18251173-18255731	0.687733	2.73983	-1.99416	0.00035	0.00176125
LNC_001898	XLOC_028181	4:35291414-35291700	913.47	1425.73	-0.642271	5e-05	0.000295225
LNC_001803	XLOC_026992	3:59178546-59186020	1.98108	0.99741	0.990029	0.0002	0.00106284
LNC_001807	XLOC_027130	3:61226725-61227817	17.2243	6.71572	1.35883	5e-05	0.000295225
LNC_001809	XLOC_027169	3:61878051-61881891	12.2637	20.3685	-0.731942	5e-05	0.000295225
LNC_000863	XLOC_009689	10:50626068-50626281	0	15.5851	–	5e-05	0.000295225
LNC_000861	XLOC_009583	10:48083080-48083340	6.32162	0	–	5e-05	0.000295225
LNC_000867	XLOC_009793	10:52928397-52928785	7.99298	2.62612	1.6058	0.00115	0.00503185
LNC_002590	XLOC_040104	7:45332661-45333038	5.8275	2.09227	1.47781	0.0068	0.0234168
LNC_002594	XLOC_040130	7:46119745-46120598	1.80734	0.90338	1.00046	0.00865	0.0288399
LNC_001021	XLOC_012318	11:4652731-4655831	0.821364	2.9506	-1.84492	0.00015	0.000817081
LNC_001025	XLOC_012366	11:5402603-5402807	15.2804	182.391	-3.57728	0.0014	0.00598617
LNC_001024	XLOC_012348	11:5145112-5145589	7.11141	1.07877	2.72075	0.0001	0.000563668
LNC_002831	XLOC_043808	8:50927879-50928130	10.3465	1.66466	2.63584	0.0098	0.0320097
LNC_002835	XLOC_043914	8:52944623-52946000	1.88149	0.704807	1.41657	0.00285	0.0111056
LNC_002834	XLOC_043882	8:52505298-52505521	274.061	181.686	0.593046	0.0026	0.010263
LNC_001105	XLOC_014011	11:9041656-9041979	2.92244	7.29097	-1.31894	0.0153	0.0466327
LNC_000270	XLOC_002169	00:41101738-41103605	2.87657	1.42418	1.01421	0.00265	0.0104235
LNC_000272	XLOC_002179	00:41689854-41690228	2.52089	8.50803	-1.75489	0.0008	0.00366384
LNC_000274	XLOC_002181	00:41753484-41754968	6.50661	17.0785	-1.3922	5e-05	0.000295225
LNC_002255	XLOC_034074	5:24202595-24203620	0.488974	2.00519	-2.03591	0.00015	0.000817081
LNC_003009	XLOC_046637	9:25212820-25217360	0.812868	2.66362	-1.7123	0.0156	0.0474214
LNC_002662	XLOC_041326	7:19367017-19370114	1.24858	0.578652	1.10951	0.0001	0.000563668
LNC_002663	XLOC_041328	7:19423945-19426709	1.07071	0.639997	0.742427	0.00325	0.0124468
LNC_002667	XLOC_041385	7:24194884-24197115	12.4742	15.3285	-0.297277	0.015	0.0458971
LNC_001316	XLOC_018029	12:45651000-45655295	0.995688	1.54982	-0.638337	0.00895	0.0296814
LNC_002040	XLOC_030367	4:35306220-35306680	5.90288	1.72977	1.77083	0.0017	0.00708767
LNC_002041	XLOC_030399	4:36818553-36818759	449.735	239.633	0.908249	5e-05	0.000295225
LNC_001532	XLOC_022076	2:39409031-39409459	3.6295	7.69717	-1.08456	0.0025	0.00992901
LNC_000370	XLOC_002385	00:52562179-52562401	13.8708	63.4371	-2.19327	0.00185	0.00762918
LNC_001299	XLOC_017702	12:26730073-26730484	4.03373	0.942748	2.09717	0.0081	0.0272756
LNC_000089	XLOC_000972	00:41199386-41201169	2.59842	4.43345	-0.770795	5e-05	0.000295225
LNC_000943	XLOC_010945	10:26630455-26630762	15.0651	24.1823	-0.682742	0.0103	0.0333702
LNC_002979	XLOC_046347	9:9984802-9985061	24.612	12.2526	1.00627	0.0122	0.0385415
LNC_002977	XLOC_046343	9:9918763-9919547	12.6658	4.78816	1.4034	5e-05	0.000295225
LNC_003089	XLOC_047942	9:1683607-1688009	7.86169	4.84838	0.697338	0.00025	0.00130148
LNC_003085	XLOC_047935	9:1667322-1669620	1503.77	1031.18	0.544292	0.0009	0.00406165
LNC_001931	XLOC_028653	4:55436651-55439216	0.869721	0.354524	1.29467	0.0003	0.00153399
LNC_000040	XLOC_000547	00:25062586-25063912	0.828094	2.66687	-1.68728	5e-05	0.000295225
LNC_002354	XLOC_035660	6:33715645-33717036	0.952094	0.30449	1.64471	0.00325	0.0124468
LNC_002355	XLOC_035678	6:34284792-34285732	1.91889	1.05983	0.856444	0.0122	0.0385415
LNC_002351	XLOC_035654	6:33383880-33384882	1.2273	2.3269	-0.922924	0.0038	0.0142273
LNC_002742	XLOC_042806	8:12491523-12492019	7.82631	24.9454	-1.67237	5e-05	0.000295225
LNC_001210	XLOC_015918	12:30373086-30373612	2.53199	4.84154	-0.935198	0.0057	0.020194
LNC_001212	XLOC_015928	12:30719414-30732297	1.6452	1.1511	0.515247	0.0053	0.0189558
LNC_001213	XLOC_015979	12:33861049-33861426	5.86404	2.62441	1.1599	0.01185	0.037594
LNC_001219	XLOC_016001	12:35111267-35111643	0.368287	1.36146	-1.88625	0.00955	0.0313266
LNC_002125	XLOC_031691	5:1143558-1143764	2518.88	676.597	1.89641	5e-05	0.000295225
LNC_001470	XLOC_020882	2:11384098-11384581	2.96059	5.57123	-0.912113	0.0069	0.0237034
LNC_001784	XLOC_026519	3:51390348-51390618	9.59063	27.8068	-1.53574	0.00045	0.00219948
LNC_001785	XLOC_026527	3:51483812-51484016	749.882	412.333	0.862853	5e-05	0.000295225
LNC_001782	XLOC_026418	3:49589679-49589958	442.263	791.281	-0.839287	5e-05	0.000295225
LNC_000785	XLOC_008660	10:4692028-4692276	36.1438	11.1426	1.69767	0.0065	0.0225739
LNC_000787	XLOC_008676	10:5059413-5060143	0.648659	3.59323	-2.46975	0.0001	0.000563668
LNC_000786	XLOC_008669	10:4828581-4828866	105659	59438	0.829956	0.0006	0.00284603
LNC_000781	XLOC_008613	10:4007595-4009632	2.85779	4.04886	-0.502617	0.0033	0.0126094
LNC_000783	XLOC_008633	10:4273699-4276095	2.25212	0.840084	1.42268	5e-05	0.000295225
LNC_000782	XLOC_008619	10:4071692-4073806	15.7396	33.6656	-1.09687	5e-05	0.000295225
LNC_000788	XLOC_008691	10:5430187-5432865	5.14142	3.02877	0.763433	5e-05	0.000295225
LNC_000433	XLOC_003277	1:32894695-32894902	16.1357	0	–	0.0002	0.00106284
LNC_002461	XLOC_037851	6:39207681-39215132	2.01299	5.91242	-1.55441	5e-05	0.000295225
LNC_002464	XLOC_037928	6:40987497-40988299	2.95734	0.692981	2.09341	0.0003	0.00153399
LNC_002469	XLOC_037966	6:42517417-42517924	1.82479	0.202186	3.17398	0.0031	0.0119494
LNC_001621	XLOC_023744	3:40745361-40747080	1.9095	1.04689	0.867083	0.0007	0.00326356
LNC_001622	XLOC_023772	3:41514046-41516035	1.63817	0.166927	3.29479	0.00435	0.0160127
LNC_000575	XLOC_005998	1:16240683-16241099	290.32	488.902	-0.751903	5e-05	0.000295225
LNC_000255	XLOC_002071	00:36667054-36668015	2.95119	1.76603	0.740782	0.00535	0.0191161
LNC_000254	XLOC_002042	00:35690897-35691799	1.7312	0.502325	1.78508	0.0012	0.00521958
LNC_000168	XLOC_001174	00:52608302-52608519	69.8661	26.6899	1.3883	0.0034	0.012931
LNC_000165	XLOC_001167	00:51988084-51988322	19.0116	107.706	-2.50214	5e-05	0.000295225
LNC_000167	XLOC_001169	00:52081438-52081661	30.3851	7.51742	2.01505	0.0166	0.0499453
LNC_000166	XLOC_001168	00:52051339-52051571	27.0989	58.1866	-1.10245	0.00405	0.0150317
LNC_000160	XLOC_001160	00:50527911-50528185	22.7882	8.96768	1.34548	0.0027	0.0105884
LNC_000162	XLOC_001164	00:51456840-51457096	3266.14	2531.16	0.367787	0.0014	0.00598617
LNC_000832	XLOC_009198	10:31520163-31520395	62.0751	24.7497	1.3266	0.00105	0.00465128
LNC_000831	XLOC_009188	10:30944151-30944493	2.18922	8.02149	-1.87345	0.0039	0.0145513
LNC_000838	XLOC_009289	10:35690645-35691051	55.8087	126.085	-1.17584	5e-05	0.000295225
LNC_002092	XLOC_030928	4:57522782-57523838	0.68493	2.25091	-1.71648	0.007	0.0240089
LNC_002098	XLOC_031021	4:60005177-60006054	16.6674	4.2632	1.96702	5e-05	0.000295225
LNC_002546	XLOC_039622	7:25323402-25323686	2.75785	9.31502	-1.75601	0.0148	0.0454098
LNC_002543	XLOC_039580	7:22677085-22677767	5.15457	8.163	-0.663247	0.00255	0.010096
LNC_000190	XLOC_001374	00:9300730-9301102	38.4465	11.0816	1.79469	5e-05	0.000295225
LNC_000191	XLOC_001423	00:12028019-12028679	0.679161	2.16415	-1.67197	0.0044	0.016166
LNC_000706	XLOC_007396	1:71124756-71125230	4.04918	9.79474	-1.27438	5e-05	0.000295225
LNC_000702	XLOC_007324	1:69441841-69444081	1.98305	1.21992	0.700935	0.00235	0.00940332
LNC_003174	XLOC_049641	9:60138119-60138501	47.5704	71.1217	-0.580225	0.00015	0.000817081
LNC_003173	XLOC_049575	9:58643105-58643770	6.77706	1.29192	2.39115	5e-05	0.000295225
LNC_001152	XLOC_015076	12:767386-767805	2.56592	5.14465	-1.0036	0.01395	0.0431654
LNC_001151	XLOC_015000	11:45228237-45228659	12.7714	5.88908	1.1168	0.0001	0.000563668
LNC_001157	XLOC_015209	12:3291680-3292043	8.8475	20.2455	-1.19426	5e-05	0.000295225
LNC_001156	XLOC_015188	12:2989045-2989494	2.66574	0	–	5e-05	0.000295225
LNC_000284	XLOC_002221	00:43516064-43516825	4.2994	12.4145	-1.52983	5e-05	0.000295225
LNC_003033	XLOC_046815	9:34782561-34791271	5.67116	8.31045	-0.551282	0.0006	0.00284603
LNC_002630	XLOC_041057	7:7524190-7526208	44.7109	6.19442	2.85159	5e-05	0.000295225
LNC_000099	XLOC_001010	00:42842858-42843931	3.88512	5.44002	-0.485651	0.01225	0.0386795
LNC_000091	XLOC_000993	00:42085326-42085951	2.06451	0.739487	1.4812	0.0089	0.0295422
LNC_000093	XLOC_000998	00:42477586-42478642	0.737725	3.08766	-2.06536	5e-05	0.000295225
LNC_000094	XLOC_001000	00:42482754-42483948	2.5784	3.96299	-0.620111	0.0028	0.0109363
LNC_000096	XLOC_001003	00:42579961-42580284	13.65	4.26804	1.67726	0.0009	0.00406165
LNC_002012	XLOC_030152	4:24422081-24422641	2.34139	4.1766	-0.834964	0.01195	0.037859
LNC_002017	XLOC_030241	4:29743861-29774752	1163.41	1635.25	-0.491154	0.0001	0.000563668
LNC_001092	XLOC_013679	11:2019072-2019553	3.17138	0.662424	2.25929	0.00665	0.0229928
LNC_001098	XLOC_013814	11:4563429-4564036	1.76851	4.45291	-1.33221	0.0004	0.00198569
LNC_000323	XLOC_002313	00:48107912-48108313	3.44959	7.29008	-1.07951	0.0058	0.0205068
LNC_000321	XLOC_002311	00:48076757-48077119	8.73335	2.20437	1.98617	0.00095	0.00425649
LNC_000320	XLOC_002310	00:48019569-48019991	79.3252	123.002	-0.632831	5e-05	0.000295225
LNC_000324	XLOC_002314	00:48230012-48230418	8.02363	2.11423	1.92412	0.00025	0.00130148
LNC_000205	XLOC_001512	00:16086930-16087418	1.93906	0	–	5e-05	0.000295225
LNC_000207	XLOC_001542	00:17703667-17704439	3.05733	1.75419	0.801469	0.0097	0.0317366
LNC_000970	XLOC_011185	10:39756371-39756636	9.7386	22.181	-1.18754	0.0063	0.0219831
LNC_000971	XLOC_011209	10:41128118-41128350	381.417	25.2418	3.91748	5e-05	0.000295225
LNC_002194	XLOC_032668	5:37480531-37485732	17.6784	4.70646	1.90928	5e-05	0.000295225
LNC_002199	XLOC_032733	5:41708850-41709598	5.20856	0.478507	3.44427	5e-05	0.000295225
LNC_002222	XLOC_033545	5:5709692-5709970	26.1949	4.54789	2.52602	0.0002	0.00106284
LNC_002225	XLOC_033615	5:6919616-6926187	15.1807	33.5221	-1.14287	0.00155	0.00653787
LNC_001759	XLOC_026076	3:42328289-42328723	20.741	12.3215	0.751315	0.0027	0.0105884
LNC_001752	XLOC_026044	3:41571301-41571604	7.53889	17.7986	-1.23934	0.00115	0.00503185
LNC_001756	XLOC_026067	3:42170894-42175034	6.50186	4.21557	0.625125	0.00075	0.00346157
LNC_001362	XLOC_018632	12:59328753-59365066	2.81829	9.51145	-1.75485	0.0001	0.000563668
LNC_001363	XLOC_018640	12:59535028-59535370	11.3959	4.44709	1.35759	0.00125	0.00540956
LNC_001366	XLOC_018690	12:60195633-60195888	30.9201	5.5397	2.48066	0.0008	0.00366384
LNC_001945	XLOC_028737	4:57581504-57589117	0.262116	1.12859	-2.10625	0.001	0.00445825
LNC_001943	XLOC_028737	4:57581504-57589117	1.60717	4.53882	-1.49779	5e-05	0.000295225
LNC_000011	XLOC_000151	00:8812445-8813856	14.0903	5.44991	1.3704	0.00245	0.00975677
LNC_000233	XLOC_001763	00:25478028-25478398	23.5214	14.8901	0.659622	0.0034	0.012931
LNC_000232	XLOC_001761	00:25400099-25400526	1.05213	6.03353	-2.51969	0.0009	0.00406165
LNC_000492	XLOC_004172	1:66993655-66993882	47.8635	8.40532	2.50955	0.00245	0.00975677
LNC_001543	XLOC_022285	2:42966380-42970503	0.457587	1.37932	-1.59184	0.0008	0.00366384
LNC_001548	XLOC_022350	2:44314765-44315784	5.59164	3.3267	0.74918	0.0007	0.00326356
LNC_000636	XLOC_006528	1:44224960-44225648	6.79357	0	–	5e-05	0.000295225
LNC_000639	XLOC_006597	1:46732109-46733156	25.6392	2.41194	3.41008	5e-05	0.000295225
LNC_000638	XLOC_006597	1:46732109-46733156	34.1693	2.86262	3.57729	5e-05	0.000295225
LNC_002778	XLOC_043200	8:34232973-34233239	0	2.44664	–	0.0004	0.00198569
LNC_002773	XLOC_043184	8:33481985-33484866	5.02098	7.70664	-0.618133	5e-05	0.000295225
LNC_000401	XLOC_002962	1:16461870-16462965	101.52	1108.82	-3.44919	5e-05	0.000295225
LNC_002923	XLOC_045349	8:45470563-45471383	1.4062	2.49352	-0.826386	0.01245	0.0392033
LNC_002306	XLOC_035231	6:11642698-11647376	1.089	2.74714	-1.33493	5e-05	0.000295225
LNC_002302	XLOC_035110	6:5845918-5847482	0.347023	2.00369	-2.52956	0.00115	0.00503185
LNC_001655	XLOC_024138	3:49252853-49253203	41.2485	5.6661	2.86391	5e-05	0.000295225
LNC_002687	XLOC_041524	7:31614235-31615774	2.8051	0.349349	3.00531	0.00025	0.00130148
LNC_001242	XLOC_016361	12:52594937-52595548	8.66263	4.91827	0.816653	0.00825	0.0277021
LNC_001241	XLOC_016343	12:52051698-52052698	2.88564	0.796513	1.85712	5e-05	0.000295225
LNC_001240	XLOC_016299	12:50981630-51004057	1.00454	6.53087	-2.70074	0.0058	0.0205068
LNC_000115	XLOC_001064	00:45189122-45189856	7.66825	20.7076	-1.43319	5e-05	0.000295225
LNC_000116	XLOC_001065	00:45217500-45218220	4.78772	10.0024	-1.06294	5e-05	0.000295225
LNC_000111	XLOC_001051	00:44590459-44591264	4.00949	2.32179	0.788182	0.00315	0.0121092
LNC_000118	XLOC_001070	00:45410133-45410342	38.8238	110.523	-1.50934	0.0016	0.00672102
LNC_000802	XLOC_008887	10:15155709-15168217	3.11455	8.98219	-1.52804	5e-05	0.000295225
LNC_002532	XLOC_039457	7:16268427-16272746	1.53026	2.45231	-0.680367	0.00215	0.00870148
LNC_001427	XLOC_019659	2:31235019-31242540	0.392959	1.16564	-1.56868	0.00215	0.00870148
LNC_001423	XLOC_019566	2:29107740-29123857	1.54529	1.04562	0.563515	0.0114	0.0363545
LNC_001420	XLOC_019544	2:28684759-28685195	3.56645	1.19591	1.57638	0.01065	0.0343499
LNC_000770	XLOC_008428	10:457993-458551	3.03683	6.37337	-1.06949	0.0006	0.00284603
LNC_000778	XLOC_008557	10:2760826-2763804	2.21635	0.818358	1.43738	0.0041	0.0151973
LNC_000779	XLOC_008571	10:3076551-3079581	1.75021	3.53933	-1.01595	5e-05	0.000295225
LNC_003142	XLOC_048856	9:37436707-37438144	2.08477	3.0395	-0.543947	0.00885	0.0294027
LNC_003141	XLOC_048855	9:37434936-37436115	1.97266	3.11357	-0.658429	0.0044	0.016166
LNC_002439	XLOC_037522	6:26845973-26849000	0.356378	1.09642	-1.62132	0.00195	0.00799228
LNC_002436	XLOC_037389	6:19265439-19267363	3.87143	0.7091	2.44881	0.0133	0.0414575
LNC_002432	XLOC_037324	6:15065818-15066708	14.8663	4.73774	1.64977	5e-05	0.000295225
LNC_001162	XLOC_015396	12:6862436-6862935	3.0101	6.30439	-1.06655	0.0017	0.00708767
LNC_001166	XLOC_015468	12:9147517-9148502	11.1225	14.2547	-0.357949	0.0139	0.0430252
LNC_001164	XLOC_015456	12:8684460-8687148	17.4367	46.6384	-1.41939	0.00025	0.00130148
LNC_001165	XLOC_015456	12:8684460-8687148	14.1315	95.4543	-2.7559	5e-05	0.000295225
LNC_001168	XLOC_015487	12:9660566-9662155	1.44731	2.35729	-0.703755	0.00325	0.0124468
LNC_000527	XLOC_005068	1:82600014-82600333	10377.8	4337.31	1.25862	5e-05	0.000295225
LNC_000526	XLOC_005064	1:82443862-82444085	37.7517	10.7696	1.80957	0.00835	0.0279766
LNC_002609	XLOC_040761	7:474159-477119	344.575	215.825	0.674958	5e-05	0.000295225
LNC_001823	XLOC_027316	4:3027071-3030932	1.7711	0.51151	1.79181	0.00025	0.00130148
LNC_002023	XLOC_030250	4:30530761-30535833	4.69949	10.4963	-1.1593	5e-05	0.000295225
LNC_002020	XLOC_030250	4:30530761-30535833	3.15487	5.502	-0.802373	0.0138	0.0427588
LNC_002025	XLOC_030280	4:32139719-32147267	4.08436	2.62396	0.638369	0.0023	0.00923338
LNC_000883	XLOC_010050	10:57034762-57035315	7.40517	1.40513	2.39783	5e-05	0.000295225
LNC_000880	XLOC_009990	10:55972068-55973185	1.67484	2.92334	-0.803591	0.0022	0.00887066
LNC_000886	XLOC_010100	10:57748684-57748936	393.637	105.788	1.89568	5e-05	0.000295225
LNC_000884	XLOC_010089	10:57617815-57618077	9.7827	1.27047	2.94487	0.00675	0.0232707
LNC_000885	XLOC_010097	10:57716682-57718740	9.79185	1.82745	2.42175	0.0029	0.0112814
LNC_001593	XLOC_023289	3:22416970-22421870	0.488831	0.997971	-1.02966	0.00055	0.00263297
LNC_001596	XLOC_023294	3:22540305-22541083	12.245	6.82481	0.84333	0.0001	0.000563668
LNC_001595	XLOC_023290	3:22423631-22425169	0.577837	1.36305	-1.2381	0.01655	0.0498315
LNC_001594	XLOC_023289	3:22416970-22421870	0.194598	0.913081	-2.23025	0.0061	0.021405
LNC_001599	XLOC_023320	3:23756401-23757347	4.41413	2.90301	0.60458	0.00735	0.0250598
LNC_000317	XLOC_002303	00:47595159-47595594	3.23618	0.922043	1.81138	0.01015	0.0329714
LNC_002811	XLOC_043595	8:46169822-46172227	9.83325	5.25266	0.904621	5e-05	0.000295225
LNC_002810	XLOC_043588	8:46129147-46129373	40.6124	7.18496	2.49887	0.0091	0.0300893
LNC_002818	XLOC_043715	8:48972103-48978258	3.93515	6.75635	-0.779825	0.00015	0.000817081
LNC_000927	XLOC_010739	10:15987407-15989031	3.75027	2.62589	0.514185	0.00585	0.0206657
LNC_002272	XLOC_034339	5:37490515-37491000	90.9655	48.1224	0.918612	5e-05	0.000295225
LNC_002275	XLOC_034393	5:40831950-40834480	6.21049	10.7431	-0.790634	0.00095	0.00425649
LNC_002279	XLOC_034577	5:46859901-46862049	2.60745	9.72001	-1.89832	0.006	0.0211105
LNC_003061	XLOC_047212	9:49527944-49528196	23.0487	10.1007	1.19023	0.0114	0.0363545
LNC_003062	XLOC_047220	9:49684518-49685374	0.352838	2.27193	-2.68684	0.0009	0.00406165
LNC_001335	XLOC_018095	12:48258735-48310396	1.40542	4.04395	-1.52477	0.0061	0.021405
LNC_000391	XLOC_002656	1:4591911-4592768	4.63759	7.10605	-0.615672	0.00315	0.0121092
LNC_002724	XLOC_042413	7:56569027-56569926	0.589131	3.35247	-2.50856	0.00315	0.0121092
LNC_002726	XLOC_042422	7:56715515-56716968	1.8249	2.94871	-0.692269	0.0147	0.0451519
LNC_002728	XLOC_042501	8:1422586-1429684	1.11397	2.31771	-1.05699	0.00805	0.0271321
LNC_002898	XLOC_045063	8:36381241-36381455	12967.5	10500.6	0.30442	0.0115	0.0366226
LNC_002893	XLOC_044998	8:34228980-34229338	4.38001	0.987778	2.14868	0.01285	0.040263
LNC_002892	XLOC_044997	8:34227211-34228360	11.8476	3.19695	1.88983	5e-05	0.000295225
LNC_002896	XLOC_045021	8:34793885-34796098	3.53789	1.08222	1.70889	5e-05	0.000295225
LNC_001700	XLOC_025400	3:14884856-14885129	3.05023	12.4479	-2.02891	0.00925	0.030503
LNC_002141	XLOC_032177	5:12113202-12113720	149.132	72.1915	1.04669	5e-05	0.000295225
LNC_002140	XLOC_032128	5:10821540-10822136	100.258	24.9752	2.00516	5e-05	0.000295225
LNC_002143	XLOC_032204	5:13117035-13119610	4.46336	2.12884	1.06806	5e-05	0.000295225
LNC_002145	XLOC_032232	5:14201129-14202274	6.62044	2.32767	1.50804	5e-05	0.000295225
LNC_002146	XLOC_032242	5:14470364-14470803	5.67651	14.9838	-1.40033	5e-05	0.000295225
LNC_002148	XLOC_032249	5:14585662-14621926	0.232475	1.80002	-2.95287	5e-05	0.000295225
LNC_001496	XLOC_021249	2:23666027-23666250	410.008	686.157	-0.742887	5e-05	0.000295225
LNC_001495	XLOC_021243	2:23474211-23477421	2.7591	1.64632	0.744958	5e-05	0.000295225
LNC_001493	XLOC_021176	2:21606673-21606967	44.6502	0.750678	5.89433	0.0026	0.010263
LNC_001723	XLOC_025595	3:24408402-24409124	12.3417	6.52047	0.9205	0.00065	0.00305484
LNC_001725	XLOC_025715	3:31806318-31806533	1027.07	3355.84	-1.70814	5e-05	0.000295225
LNC_000451	XLOC_003615	1:50926401-50927242	47.1881	262.72	-2.47703	5e-05	0.000295225
LNC_002916	XLOC_045262	8:43597639-43599754	6.08127	15.8119	-1.37857	5e-05	0.000295225
LNC_002919	XLOC_045296	8:44332213-44333363	1.30153	2.18892	-0.75001	0.00625	0.0218335
LNC_000062	XLOC_000845	00:36765511-36768382	2.03829	1.48766	0.454308	0.01425	0.0439569
LNC_000064	XLOC_000864	00:37243663-37243957	8.56189	34.5557	-2.01292	5e-05	0.000295225
LNC_000065	XLOC_000869	00:37444482-37447393	5.64455	11.47	-1.02294	5e-05	0.000295225
LNC_000069	XLOC_000874	00:37672174-37672411	183.627	103.424	0.82821	0.0001	0.000563668
LNC_001919	XLOC_028492	4:50267436-50267897	4.64935	1.45168	1.6793	0.0082	0.0275669
LNC_001916	XLOC_028464	4:49553924-49554196	66.6317	22.3551	1.5756	5e-05	0.000295225
LNC_001913	XLOC_028399	4:47416148-47438185	5.37397	10.6119	-0.981626	0.0104	0.0336498
LNC_001912	XLOC_028391	4:46981390-46981742	1.92931	6.4002	-1.73003	0.00635	0.0221281
LNC_002337	XLOC_035488	6:26105434-26105686	141.261	82.6212	0.773775	0.0002	0.00106284
LNC_002333	XLOC_035448	6:23644917-23647236	0.703835	1.25706	-0.836746	0.00145	0.00617055
LNC_002338	XLOC_035500	6:26542386-26550891	9.10117	12.4904	-0.4567	0.0015	0.00635466
LNC_000648	XLOC_006693	1:51726539-51728312	0.962968	2.03601	-1.08018	5e-05	0.000295225
LNC_001279	XLOC_017324	12:9087345-9094871	6.70465	12.1866	-0.862065	0.0105	0.0339345
LNC_001276	XLOC_017289	12:7712880-7715615	29.1808	10.1126	1.52887	0.00015	0.000817081
LNC_001274	XLOC_017281	12:7383945-7384241	4.8961	0	–	5e-05	0.000295225
LNC_001275	XLOC_017284	12:7507117-7507365	7.25559	26.4652	-1.86693	0.0038	0.0142273
LNC_001272	XLOC_017156	12:4602091-4602666	1.62825	3.88598	-1.25495	0.00225	0.00905242
LNC_001417	XLOC_019484	2:27153600-27154692	0.767553	3.10657	-2.01698	0.0112	0.0358285
LNC_001414	XLOC_019437	2:26385769-26389855	19.3589	55.898	-1.5298	5e-05	0.000295225
LNC_001415	XLOC_019453	2:26740920-26748156	4.71886	1.82993	1.36665	0.00085	0.00386875
LNC_001412	XLOC_019425	2:26247662-26251400	17.6022	9.50536	0.888945	5e-05	0.000295225
LNC_001413	XLOC_019431	2:26299012-26302877	0.771879	1.9684	-1.35057	0.0101	0.0328496
LNC_003113	XLOC_048314	9:10302291-10302985	2.60314	1.26336	1.04298	0.00765	0.0259479
LNC_003112	XLOC_048311	9:9947121-9949259	1.38978	0.301369	2.20525	0.01145	0.0364918
LNC_003114	XLOC_048385	9:12866047-12869554	9.4525	21.434	-1.18113	0.0001	0.000563668
LNC_002446	XLOC_037587	6:29751879-29753442	5.79551	3.79986	0.60899	0.0003	0.00153399
LNC_002449	XLOC_037638	6:31799718-31800636	0.158531	1.35073	-3.09091	0.0062	0.0216979
LNC_002997	XLOC_046496	9:17864140-17866823	19.7797	8.98373	1.13863	5e-05	0.000295225
LNC_002994	XLOC_046478	9:16791429-16792355	18.881	12.2768	0.621007	0.00905	0.0299509
LNC_003088	XLOC_047942	9:1683607-1688009	0.729205	3.86923	-2.40765	0.0051	0.0183457
LNC_001990	XLOC_029654	4:4167456-4169993	1.30516	2.4297	-0.896552	5e-05	0.000295225
LNC_001607	XLOC_023570	3:35929227-35940953	34.3032	14.259	1.26647	5e-05	0.000295225
LNC_001604	XLOC_023474	3:32093572-32093908	3.54633	8.08827	-1.1895	0.01275	0.0400246
LNC_001602	XLOC_023406	3:28949109-28950245	2.47099	1.53896	0.683138	0.0083	0.0278471
LNC_000557	XLOC_005729	1:4602070-4602465	7.55463	3.41025	1.14748	0.0042	0.0155258
LNC_001388	XLOC_019053	2:15746805-15761238	7.17868	11.4637	-0.675284	0.00055	0.00263297
LNC_001383	XLOC_019006	2:14011938-14015773	1.08329	4.23334	-1.96638	0.0003	0.00153399
LNC_001387	XLOC_019053	2:15746805-15761238	9.73627	3.37784	1.52727	5e-05	0.000295225
LNC_000141	XLOC_001127	00:48385685-48385959	3850.15	2794.6	0.462272	0.0001	0.000563668
LNC_000855	XLOC_009514	10:45115544-45115745	2011.38	1128.86	0.833316	5e-05	0.000295225
LNC_000851	XLOC_009431	10:42193046-42203852	0.946366	1.44414	-0.609741	0.00615	0.021564
LNC_000853	XLOC_009449	10:42833208-42834302	7.58318	10.4663	-0.464883	0.00335	0.0127607
LNC_002568	XLOC_039793	7:34782845-34783203	6.10155	2.42268	1.33258	0.01025	0.033258
LNC_002566	XLOC_039770	7:33296581-33297856	2.53988	1.57332	0.690949	0.0053	0.0189558
LNC_001035	XLOC_012573	11:9967561-9968605	1.04431	1.87839	-0.846948	0.0126	0.039618
LNC_002824	XLOC_043782	8:50292920-50293704	6.43207	4.23342	0.603461	0.00555	0.0197444
LNC_000564	XLOC_005880	1:10351360-10351577	24.4186	0	–	5e-05	0.000295225
LNC_000725	XLOC_007675	1:76010474-76016972	1.56119	5.69847	-1.86793	0.00075	0.00346157
LNC_000724	XLOC_007675	1:76010474-76016972	9.78907	32.3833	-1.72601	5e-05	0.000295225
LNC_000728	XLOC_007712	1:76624113-76625958	5.4485	2.60507	1.06454	5e-05	0.000295225
LNC_001138	XLOC_014618	11:35827335-35827858	1.56442	3.31895	-1.0851	0.01275	0.0400246
LNC_001134	XLOC_014578	11:34851374-34851745	4.36337	1.5966	1.45044	0.0163	0.0492117
LNC_001137	XLOC_014612	11:35618058-35618984	0.768249	1.77211	-1.20582	0.0037	0.0139024
LNC_001136	XLOC_014599	11:35381523-35384254	4.18399	2.19772	0.928871	5e-05	0.000295225
LNC_001131	XLOC_014492	11:31671597-31671877	2.43607	12.7948	-2.39293	0.0065	0.0225739
LNC_000264	XLOC_002126	00:39087522-39088314	0.188548	1.79699	-3.25258	0.0066	0.022865
LNC_002242	XLOC_033875	5:14857034-14857528	0.802602	4.34385	-2.43622	0.00095	0.00425649
LNC_002241	XLOC_033867	5:14466542-14468549	1.11714	1.97268	-0.820338	0.0011	0.00484013
LNC_002246	XLOC_033928	5:17498032-17499473	1.08242	0.339576	1.67246	0.0047	0.0170991
LNC_001687	XLOC_025193	3:6550843-6552979	3.81172	6.26301	-0.716414	5e-05	0.000295225
LNC_001683	XLOC_025044	3:2624834-2625145	72.6724	17.5751	2.04787	5e-05	0.000295225
LNC_003019	XLOC_046713	9:29145274-29148899	0.502996	2.48561	-2.30498	0.0006	0.00284603
LNC_003014	XLOC_046656	9:26320471-26322637	3.9527	2.21329	0.836643	5e-05	0.000295225
LNC_003015	XLOC_046676	9:27044746-27044976	30.9988	8.17497	1.92293	0.01145	0.0364918
LNC_003010	XLOC_046640	9:25373482-25373943	111.77	84.8664	0.397263	0.0014	0.00598617
LNC_003011	XLOC_046647	9:26098507-26108912	0.984002	1.96856	-1.00041	0.00155	0.00653787
LNC_002651	XLOC_041298	7:18420286-18422733	1.95951	3.83128	-0.967337	0.0002	0.00106284
LNC_002650	XLOC_041257	7:16478260-16478733	116.561	50.5828	1.20437	5e-05	0.000295225
LNC_002652	XLOC_041300	7:18455826-18460081	14.1474	8.27344	0.773981	0.00055	0.00263297
LNC_001300	XLOC_017757	12:28892365-28892593	57.3694	11.4849	2.32055	0.0096	0.0314654
LNC_001307	XLOC_017945	12:40984319-40985945	2.29926	3.4375	-0.580191	0.0029	0.0112814
LNC_002294	XLOC_035043	6:3466432-3466678	18.8072	35.2034	-0.904432	0.01445	0.0444918
LNC_002079	XLOC_030759	4:52976814-52977141	19.0935	5.40346	1.82113	0.00045	0.00219948
LNC_002073	XLOC_030672	4:50072187-50072521	21.2435	3.15559	2.75104	0.0003	0.00153399
LNC_001523	XLOC_021841	2:35068244-35069903	11.7706	2.28842	2.36276	0.0032	0.0122847
LNC_001527	XLOC_021861	2:35339019-35340260	0.599299	1.69451	-1.49952	0.0013	0.00560484
LNC_001525	XLOC_021855	2:35216956-35217423	3.31075	0.638932	2.37343	0.00625	0.0218335
LNC_000691	XLOC_007260	1:68309920-68311257	2.06873	1.22497	0.756003	0.005	0.0180372
LNC_000690	XLOC_007248	1:67941231-67942209	2.25987	15.4129	-2.76982	5e-05	0.000295225
LNC_000345	XLOC_002347	00:49884062-49884373	11.0623	22.6152	-1.03164	0.00125	0.00540956
LNC_000959	XLOC_011064	10:32855929-32857173	1.09899	3.65552	-1.7339	5e-05	0.000295225
LNC_001773	XLOC_026178	3:44032324-44032552	41.8989	86.6004	-1.04746	0.00165	0.00690975
LNC_001776	XLOC_026251	3:46091575-46091941	1.74037	5.09477	-1.54962	0.0117	0.0371887
LNC_001774	XLOC_026247	3:45894446-45894935	7.9499	4.06396	0.96805	0.00795	0.0268245
LNC_002941	XLOC_045838	8:55943668-55944465	1.37628	2.70582	-0.975298	0.00315	0.0121092
LNC_002940	XLOC_045835	8:55933151-55934799	0.218632	1.15132	-2.39671	0.0033	0.0126094
LNC_002944	XLOC_045968	9:1292070-1292787	0.615875	2.03047	-1.7211	0.0025	0.00992901
LNC_003094	XLOC_048130	9:5473269-5473620	12.3605	3.84315	1.68537	0.00135	0.0057946
LNC_003097	XLOC_048136	9:5542834-5546062	1.2796	7.43441	-2.53852	5e-05	0.000295225
LNC_000668	XLOC_006926	1:60763875-60781612	8.05128	3.40889	1.23991	0.00105	0.00465128
LNC_000666	XLOC_006891	1:59599034-59599498	5.37389	2.09827	1.35677	0.00185	0.00762918
LNC_000667	XLOC_006923	1:60690439-60691687	6.0568	1.73052	1.80735	5e-05	0.000295225
LNC_001927	XLOC_028599	4:53913716-53914498	0.599481	3.19508	-2.41407	5e-05	0.000295225
LNC_001922	XLOC_028510	4:51005690-51005968	17.1061	5.82902	1.55319	0.0043	0.0158445
LNC_001923	XLOC_028550	4:52352851-52354846	1.96422	0.322144	2.60818	5e-05	0.000295225
LNC_000032	XLOC_000387	00:19906511-19906934	3.66694	6.58763	-0.845183	0.0159	0.048182
LNC_000030	XLOC_000328	00:16527233-16527858	2.18853	0.539178	2.02113	0.0032	0.0122847
LNC_000035	XLOC_000428	00:21183861-21197174	6.1817	9.27901	-0.585967	0.0092	0.0303763
LNC_002361	XLOC_035749	6:36716026-36717262	3.17421	1.42451	1.15593	0.0001	0.000563668
LNC_002365	XLOC_035869	6:39989858-39992172	2.00096	0.343852	2.54083	5e-05	0.000295225
LNC_002367	XLOC_035895	6:40530324-40530809	3.93151	1.18402	1.7314	0.00245	0.00975677
LNC_002744	XLOC_042829	8:13427712-13427946	44.1809	10.2056	2.11406	0.00145	0.00617055
LNC_000611	XLOC_006357	1:34126164-34127510	1.86587	0.682945	1.45	0.00085	0.00386875
LNC_002751	XLOC_042881	8:16049549-16049784	59.3429	29.8999	0.988935	0.00385	0.0143823
LNC_002753	XLOC_042888	8:16858602-16858821	293.416	172.782	0.763993	0.00025	0.00130148
LNC_001221	XLOC_016058	12:39002802-39003130	27.192	6.549	2.05384	5e-05	0.000295225
LNC_001227	XLOC_016205	12:48199625-48200120	10.1375	5.54213	0.871188	0.0109	0.0350272
LNC_002131	XLOC_031837	5:4126681-4128885	0.629246	0.225076	1.48321	0.00485	0.0175701
LNC_002134	XLOC_032015	5:7901056-7903681	9.2853	5.88047	0.659015	0.00015	0.000817081
LNC_002135	XLOC_032016	5:7929347-7931691	3.95234	1.17894	1.74522	5e-05	0.000295225
LNC_002136	XLOC_032021	5:8018694-8025157	3.18836	4.60477	-0.530317	0.00285	0.0111056
LNC_002137	XLOC_032032	5:8329967-8331250	2.60033	1.035	1.32906	5e-05	0.000295225
LNC_002138	XLOC_032080	5:9517042-9517319	12.5407	5.07491	1.30516	0.0158	0.0479185
LNC_000796	XLOC_008856	10:14043657-14045127	0.0883516	6.56578	-6.21557	0.00345	0.0131009
LNC_000797	XLOC_008857	10:14049687-14051161	0.269605	1.21771	-2.17525	0.0118	0.0374547
LNC_000798	XLOC_008867	10:14370255-14370483	22.0673	48.8277	-1.14579	0.00835	0.0279766
LNC_000427	XLOC_003221	1:31013850-31014179	293.736	376.106	-0.356617	0.01615	0.0488189
LNC_002499	XLOC_038900	6:58794047-58795841	0.436057	1.05544	-1.27526	0.0105	0.0339345
LNC_002492	XLOC_038564	6:53622896-53629740	4.13543	13.0689	-1.66002	0.00295	0.0114444
LNC_002490	XLOC_038564	6:53622896-53629740	1.06165	3.92957	-1.88807	5e-05	0.000295225
LNC_002383	XLOC_036073	6:44830179-44830408	151.36	22.6312	2.7416	5e-05	0.000295225
LNC_002382	XLOC_036055	6:44362966-44363400	1.30715	4.26702	-1.70681	0.00505	0.018189
LNC_001632	XLOC_023865	3:43863539-43868811	146.286	44.2497	1.72506	5e-05	0.000295225
LNC_000827	XLOC_009111	10:26355289-26356113	0.325313	1.14902	-1.82051	0.00845	0.0282653
LNC_000822	XLOC_009041	10:22556666-22557469	18.7266	0.862826	4.43987	5e-05	0.000295225
LNC_002086	XLOC_030882	4:55671848-55672139	0.94736	6.37257	-2.74989	0.0128	0.0401439
LNC_002080	XLOC_030790	4:53780296-53780779	2.78021	0.801652	1.79414	0.0087	0.0289751
LNC_003162	XLOC_049135	9:48794928-48798479	0.514086	1.77673	-1.78914	0.0012	0.00521958
LNC_003164	XLOC_049186	9:50222173-50222426	20.5218	73.1226	-1.83316	5e-05	0.000295225
LNC_002417	XLOC_037018	6:1827957-1831896	1.51773	2.49551	-0.717413	0.0151	0.0461455
LNC_002419	XLOC_037063	6:2967890-2985731	6.04014	1.76171	1.77761	0.00255	0.010096
LNC_001144	XLOC_014711	11:39018823-39019234	0.572421	5.28887	-3.20781	0.0063	0.0219831
LNC_001146	XLOC_014726	11:39291451-39291759	67.2626	2.20607	4.93025	5e-05	0.000295225
LNC_001141	XLOC_014669	11:37956057-37956444	1.1583	4.02527	-1.79707	0.01215	0.0384033
LNC_001143	XLOC_014699	11:38799666-38801257	0.363998	1.88123	-2.36967	5e-05	0.000295225
LNC_000739	XLOC_007933	1:80843398-80844424	7.02823	2.19519	1.67882	5e-05	0.000295225
LNC_000504	XLOC_004518	1:73255793-73256665	10.6894	4.32283	1.30613	5e-05	0.000295225
LNC_000503	XLOC_004512	1:73134731-73135156	8.69816	17.1156	-0.976534	0.0006	0.00284603
LNC_000500	XLOC_004400	1:71336259-71337820	2.81781	0.566079	2.3155	0.00035	0.00176125
LNC_001477	XLOC_020940	2:14038120-14050594	3.80299	6.98331	-0.876777	0.0162	0.048946
LNC_000088	XLOC_000965	00:40932840-40933176	5.1709	0.492673	3.39171	0.00335	0.0127607
LNC_000082	XLOC_000949	00:40495825-40496787	3.18121	11.7661	-1.88698	5e-05	0.000295225
LNC_000083	XLOC_000950	00:40502518-40503352	2.708	4.13996	-0.612388	0.0128	0.0401439
LNC_000084	XLOC_000956	00:40688366-40688637	42.5219	65.5085	-0.623477	0.0046	0.0168068
LNC_001786	XLOC_026537	3:51804863-51805605	4.34525	1.76038	1.30355	0.0001	0.000563668
LNC_000438	XLOC_003333	1:35671158-35671556	28.6519	48.6495	-0.763797	5e-05	0.000295225
LNC_000435	XLOC_003285	1:33219180-33219535	3.06134	0.441806	2.79268	0.00925	0.030503
LNC_001069	XLOC_013169	11:37957471-37957940	0.937262	8.45641	-3.17352	0.00015	0.000817081
LNC_001067	XLOC_013150	11:37204433-37204918	2.94702	0.952692	1.62917	0.00885	0.0294027
LNC_001062	XLOC_013021	11:31737699-31738283	0.757372	3.29604	-2.12166	0.00075	0.00346157
LNC_000338	XLOC_002338	00:49346756-49347050	3.13155	9.21419	-1.55698	0.0152	0.0463817
LNC_000337	XLOC_002337	00:49315905-49316232	6.01034	1.15093	2.38464	0.0122	0.0385415
LNC_000331	XLOC_002330	00:48883769-48884119	38.8035	56.1054	-0.531951	0.01505	0.0460195
LNC_000333	XLOC_002332	00:48982279-48982531	19.9124	5.25848	1.92095	0.006	0.0211105
LNC_002877	XLOC_044849	8:26388948-26390835	0.805427	1.74154	-1.11254	0.00015	0.000817081
LNC_002878	XLOC_044863	8:27109783-27110234	1.80057	5.08303	-1.49723	0.0024	0.00958359
LNC_000239	XLOC_001853	00:28736710-28737177	7.59559	23.3876	-1.62251	5e-05	0.000295225
LNC_000237	XLOC_001847	00:28575753-28576020	30.4858	16.803	0.859422	0.0083	0.0278471
LNC_000231	XLOC_001741	00:24809541-24810343	2.1045	4.51127	-1.10006	0.00015	0.000817081
LNC_000900	XLOC_010459	10:3676554-3678831	4.56282	2.23374	1.03047	5e-05	0.000295225
LNC_002215	XLOC_033309	5:978160-980517	9.83496	14.1618	-0.526015	0.0022	0.00887066
LNC_002210	XLOC_032960	5:47283289-47285147	1.27566	0.663754	0.942526	0.0022	0.00887066
LNC_002219	XLOC_033511	5:4844793-4845091	809.093	1827.57	-1.17555	5e-05	0.000295225
LNC_001740	XLOC_025900	3:37180083-37181003	5.10671	13.1086	-1.36005	0.0006	0.00284603
LNC_001746	XLOC_026004	3:40318730-40318975	957.454	491.953	0.960683	5e-05	0.000295225
LNC_001744	XLOC_025934	3:38250298-38250546	44.0844	19.9212	1.14596	0.0012	0.00521958
LNC_003049	XLOC_047062	9:45354930-45355250	2.81092	0	–	5e-05	0.000295225
LNC_003047	XLOC_047059	9:45315996-45316849	7.07307	4.22023	0.745015	0.00595	0.0209686
LNC_003045	XLOC_047028	9:44541421-44541665	107.419	29.7058	1.85444	5e-05	0.000295225
LNC_003044	XLOC_047023	9:44349869-44350171	22.5198	8.97542	1.32714	0.00025	0.00130148
LNC_000587	XLOC_006100	1:20422199-20440778	4.93355	8.84737	-0.842623	5e-05	0.000295225
LNC_000589	XLOC_006100	1:20422199-20440778	6.38293	12.1868	-0.933026	0.0002	0.00106284
LNC_001358	XLOC_018496	12:57326454-57328294	5.20385	3.46921	0.584973	0.0005	0.00241879
LNC_001354	XLOC_018371	12:55018121-55018506	7.79612	4.1611	0.905793	0.00995	0.0324363
LNC_001356	XLOC_018437	12:56363340-56363656	29.4311	7.67777	1.93858	5e-05	0.000295225
LNC_001353	XLOC_018355	12:54735370-54735716	7.06948	15.9015	-1.16949	0.0004	0.00198569
LNC_001821	XLOC_027309	4:2856945-2857233	87.3683	165.46	-0.921303	5e-05	0.000295225
LNC_001979	XLOC_029371	4:70916016-70916239	789.61	114.758	2.78254	5e-05	0.000295225
LNC_001563	XLOC_022839	3:3348017-3348291	1910.46	197.985	3.27046	5e-05	0.000295225
LNC_000005	XLOC_000057	00:4284987-4285298	236.922	79.2674	1.57961	5e-05	0.000295225
LNC_001579	XLOC_023042	3:10773944-10774236	16.433	4.4211	1.89412	0.00075	0.00346157
LNC_001578	XLOC_023012	3:9402089-9403377	3.29727	4.62123	-0.487004	0.01015	0.0329714
LNC_001571	XLOC_022943	3:6322960-6324751	1.66102	0.522539	1.66846	0.01455	0.044766
LNC_001572	XLOC_022949	3:6667903-6690262	13.7004	1.93611	2.82299	0.00035	0.00176125
LNC_000626	XLOC_006424	1:37520757-37526200	0.995507	1.47295	-0.565207	0.00105	0.00465128
LNC_002709	XLOC_041922	7:47560460-47561091	3.52512	7.06218	-1.00244	0.0003	0.00153399
LNC_002708	XLOC_041906	7:47149847-47152074	3.61866	5.13405	-0.504641	0.01065	0.0343499
LNC_002703	XLOC_041766	7:43315905-43318325	2.71216	1.66493	0.703976	0.0055	0.019593
LNC_002701	XLOC_041733	7:42126117-42126592	82.8646	40.6083	1.02898	5e-05	0.000295225
LNC_002707	XLOC_041896	7:46828011-46829662	25.3244	1.3602	4.21864	5e-05	0.000295225
LNC_002706	XLOC_041888	7:46667681-46667886	40.5465	0	–	5e-05	0.000295225
LNC_002704	XLOC_041778	7:43559097-43559618	5.05639	1.82077	1.47356	0.0007	0.00326356
LNC_002169	XLOC_032466	5:26500928-26508961	2.5654	11.2579	-2.13368	5e-05	0.000295225
LNC_002168	XLOC_032466	5:26500928-26508961	4.11714	16.0392	-1.96189	5e-05	0.000295225
LNC_002162	XLOC_032367	5:21090982-21091307	6.85472	1.68277	2.02626	0.00645	0.0224193
LNC_002160	XLOC_032350	5:20294848-20301988	2.25069	4.11466	-0.870404	5e-05	0.000295225
LNC_000983	XLOC_011334	10:45375082-45377266	3.85662	2.68891	0.520312	0.0021	0.00852727
LNC_000982	XLOC_011325	10:45066118-45071085	1.38753	0.516282	1.42628	5e-05	0.000295225
LNC_000986	XLOC_011362	10:45907267-45909731	6.02965	9.3278	-0.629462	5e-05	0.000295225
LNC_002297	XLOC_035083	6:4841231-4842314	1.85087	3.00957	-0.701354	0.00645	0.0224193
LNC_002503	XLOC_039023	7:1767296-1767678	0.437375	8.36706	-4.25778	0.0128	0.0401439
LNC_002506	XLOC_039145	7:3798713-3800384	5.21725	2.78265	0.906832	5e-05	0.000295225
LNC_000473	XLOC_003929	1:62420630-62421562	5.52527	0.962105	2.52178	5e-05	0.000295225
LNC_000472	XLOC_003815	1:59158022-59161333	1.19908	0.33078	1.85799	5e-05	0.000295225
LNC_000475	XLOC_003931	1:62424330-62424741	1.55007	0	–	5e-05	0.000295225
LNC_000479	XLOC_004058	1:65113578-65116294	5.34615	1.82784	1.54836	5e-05	0.000295225
LNC_002931	XLOC_045463	8:48350467-48351040	2.49754	0.623144	2.00287	0.00335	0.0127607
LNC_002934	XLOC_045502	8:48808225-48808686	2.99643	1.18641	1.33665	0.0147	0.0451519
LNC_002936	XLOC_045611	8:51457042-51457945	3.91762	0.202336	4.27515	0.0007	0.00326356
LNC_002937	XLOC_045644	8:52476516-52481087	0.546044	1.81228	-1.73072	0.0138	0.0427588
LNC_001926	XLOC_028589	4:53774921-53779054	3.30268	6.87492	-1.05771	0.002	0.00816718
LNC_001252	XLOC_016671	12:58344404-58348655	32.4094	8.16262	1.98931	5e-05	0.000295225
LNC_001257	XLOC_016891	12:527094-527848	0.379696	4.8855	-3.68559	0.00015	0.000817081
LNC_000127	XLOC_001100	00:46926110-46926523	15.7711	4.88581	1.69061	5e-05	0.000295225
LNC_002500	XLOC_038933	6:59295547-59296965	0.20122	2.01293	-3.32246	0.0027	0.0105884
LNC_002502	XLOC_039020	7:1709881-1710454	2.91852	0.33779	3.11104	0.006	0.0211105
LNC_000570	XLOC_005909	1:11676454-11678356	2.54143	1.05213	1.27233	5e-05	0.000295225
LNC_000571	XLOC_005910	1:11712712-11715863	0.937	0.477866	0.971443	0.0003	0.00153399
