# Supplementary material for: Genome-Wide Analysis of Long Non-Coding RNAs in Potato and Their Potential Role in Tuber Sprouting Process
Source: Int J Mol Sci. 2017 Dec 29;19(1):101. doi: 10.3390/ijms19010101 (PMC5796051; doi:10.3390/ijms19010101)
Supplement: Supplementary file 1 [file ijms-19-00101-s001.zip › Supplementary Materials/Supplementary Table S3.xls]

## Sheet: Supplementary Table S3
Supplementary Table S3. Transcription factor prediction of differentially expressed lncRNAs target genes.
Gene ID	Family
PGSC0003DMT400016394	MYB
PGSC0003DMT400023814	mTERF
PGSC0003DMT400061511	LOB
PGSC0003DMT400048757	bHLH
PGSC0003DMT400039670	NAC
PGSC0003DMT400048756	bHLH
PGSC0003DMT400056527	AP2-EREBP
PGSC0003DMT400003538	Orphans
PGSC0003DMT400003539	Orphans
PGSC0003DMT400043681	NAC
PGSC0003DMT400040761	bHLH
PGSC0003DMT400023880	C2H2
PGSC0003DMT400023881	C2H2
PGSC0003DMT400068331	TCP
PGSC0003DMT400069529	HB
PGSC0003DMT400069528	HB
PGSC0003DMT400079574	CCAAT
PGSC0003DMT400023321	MYB
PGSC0003DMT400033308	bZIP
PGSC0003DMT400023322	MYB
PGSC0003DMT400040147	MYB
PGSC0003DMT400040144	C2H2
PGSC0003DMT400040142	C2H2
PGSC0003DMT400040143	C2H2
PGSC0003DMT400040141	C2H2
PGSC0003DMT400061859	HB
PGSC0003DMT400061858	HB
PGSC0003DMT400019465	bZIP
PGSC0003DMT400017556	C2H2
PGSC0003DMT400000694	HB
PGSC0003DMT400014797	LIM
PGSC0003DMT400069554	Sigma70-like
PGSC0003DMT400069555	Sigma70-like
PGSC0003DMT400014798	Orphans
PGSC0003DMT400069550	HSF
PGSC0003DMT400069551	HSF
PGSC0003DMT400057529	Orphans
PGSC0003DMT400035438	RWP-RK
PGSC0003DMT400035439	RWP-RK
PGSC0003DMT400027206	C3H
PGSC0003DMT400026269	AP2-EREBP
PGSC0003DMT400027205	C3H
PGSC0003DMT400006360	CCAAT
PGSC0003DMT400006361	CCAAT
PGSC0003DMT400006362	CCAAT
PGSC0003DMT400006363	CCAAT
PGSC0003DMT400006364	PHD
PGSC0003DMT400006365	PHD
PGSC0003DMT400074853	CCAAT
PGSC0003DMT400074852	CCAAT
PGSC0003DMT400074851	CCAAT
PGSC0003DMT400008767	SRS
PGSC0003DMT400074854	CCAAT
PGSC0003DMT400014594	GRAS
PGSC0003DMT400014595	GRAS
PGSC0003DMT400014596	GRAS
PGSC0003DMT400014597	GRAS
PGSC0003DMT400047446	MYB
PGSC0003DMT400089069	Orphans
PGSC0003DMT400090011	C2H2
PGSC0003DMT400097701	Orphans
PGSC0003DMT400006851	bZIP
PGSC0003DMT400094043	MADS
PGSC0003DMT400053107	IWS1
PGSC0003DMT400000274	AP2-EREBP
PGSC0003DMT400008292	ARR-B
PGSC0003DMT400008293	ARR-B
PGSC0003DMT400014350	MYB
PGSC0003DMT400008291	ARR-B
PGSC0003DMT400072347	OFP
PGSC0003DMT400002013	LOB
PGSC0003DMT400038789	SNF2
PGSC0003DMT400002011	LOB
PGSC0003DMT400055995	RWP-RK
PGSC0003DMT400051672	bHLH
PGSC0003DMT400051673	bHLH
PGSC0003DMT400051671	bHLH
PGSC0003DMT400041233	BSD
PGSC0003DMT400051674	bHLH
PGSC0003DMT400061538	SNF2
PGSC0003DMT400061539	SNF2
PGSC0003DMT400082122	GNAT
PGSC0003DMT400080396	SET
PGSC0003DMT400082120	GNAT
PGSC0003DMT400082121	GNAT
PGSC0003DMT400042612	AP2-EREBP
PGSC0003DMT400088049	TCP
PGSC0003DMT400080398	SET
PGSC0003DMT400000378	TCP
PGSC0003DMT400035751	Orphans
PGSC0003DMT400035750	Orphans
PGSC0003DMT400060324	G2-like
PGSC0003DMT400060325	G2-like
PGSC0003DMT400062319	MADS
PGSC0003DMT400067540	HB
PGSC0003DMT400075402	ARID
PGSC0003DMT400027733	C2C2-GATA
PGSC0003DMT400027730	Tify
PGSC0003DMT400027731	C2C2-GATA
PGSC0003DMT400072464	IWS1
PGSC0003DMT400069762	LIM
PGSC0003DMT400079102	SNF2
PGSC0003DMT400079100	SNF2
PGSC0003DMT400079101	SNF2,SNF2
PGSC0003DMT400068332	TCP
PGSC0003DMT400043542	bZIP
PGSC0003DMT400001025	HSF
PGSC0003DMT400089361	AP2-EREBP,AP2-EREBP
PGSC0003DMT400040327	C2H2
PGSC0003DMT400024019	BBR/BPC
PGSC0003DMT400097165	MADS
PGSC0003DMT400092769	Orphans
PGSC0003DMT400097101	AP2-EREBP
PGSC0003DMT400019047	GNAT
PGSC0003DMT400003270	E2F-DP
PGSC0003DMT400097080	MADS
PGSC0003DMT400048754	bHLH
PGSC0003DMT400048031	ARF
PGSC0003DMT400019048	C2H2
PGSC0003DMT400036749	LFY
PGSC0003DMT400000486	BES1
PGSC0003DMT400000485	BES1
PGSC0003DMT400070606	C2H2
PGSC0003DMT400019058	WRKY
PGSC0003DMT400003269	E2F-DP
PGSC0003DMT400041127	ARF
PGSC0003DMT400041126	ARF
PGSC0003DMT400084724	CCAAT
PGSC0003DMT400065060	MADS
PGSC0003DMT400068113	Sigma70-like
PGSC0003DMT400068112	Sigma70-like
PGSC0003DMT400068111	Sigma70-like
PGSC0003DMT400068114	Sigma70-like
PGSC0003DMT400084734	SBP
PGSC0003DMT400044959	bHLH
PGSC0003DMT400019410	LOB
PGSC0003DMT400069511	NAC
PGSC0003DMT400076995	HB
PGSC0003DMT400052995	LOB
PGSC0003DMT400037120	AP2-EREBP,AP2-EREBP
PGSC0003DMT400090249	bZIP
PGSC0003DMT400061864	MYB
PGSC0003DMT400037121	AP2-EREBP
PGSC0003DMT400085481	ARR-B
PGSC0003DMT400041976	AUX/IAA
PGSC0003DMT400019416	C2C2-Dof
PGSC0003DMT400019415	C2C2-Dof
PGSC0003DMT400075780	PLATZ
PGSC0003DMT400042922	Orphans
PGSC0003DMT400042921	Orphans
PGSC0003DMT400007059	Trihelix
PGSC0003DMT400075775	Orphans
PGSC0003DMT400077702	AP2-EREBP
PGSC0003DMT400075777	Orphans
PGSC0003DMT400077217	G2-like
PGSC0003DMT400039593	AP2-EREBP
PGSC0003DMT400014097	bHLH
PGSC0003DMT400014091	bHLH
PGSC0003DMT400022997	GRAS
PGSC0003DMT400022996	GRAS
PGSC0003DMT400033530	TRAF
PGSC0003DMT400041580	C2C2-Dof
PGSC0003DMT400026096	G2-like
PGSC0003DMT400076671	WRKY
PGSC0003DMT400051682	MYB
PGSC0003DMT400051680	LOB
PGSC0003DMT400005490	G2-like
PGSC0003DMT400017832	SWI/SNF-BAF60b
PGSC0003DMT400087201	RWP-RK
PGSC0003DMT400017831	SWI/SNF-BAF60b
PGSC0003DMT400028058	bHLH
PGSC0003DMT400028059	bHLH
PGSC0003DMT400028056	bHLH
PGSC0003DMT400028057	bHLH
PGSC0003DMT400028055	bHLH
PGSC0003DMT400095933	OFP
PGSC0003DMT400095626	TCP
PGSC0003DMT400087562	Orphans
PGSC0003DMT400033382	C2C2-Dof
PGSC0003DMT400047379	MYB
PGSC0003DMT400060995	MADS
PGSC0003DMT400067489	MYB
PGSC0003DMT400001105	C2H2
PGSC0003DMT400001104	C2H2
PGSC0003DMT400040207	C2H2
PGSC0003DMT400040206	C2H2
PGSC0003DMT400066470	ABI3VP1
PGSC0003DMT400066471	ABI3VP1
PGSC0003DMT400001219	PHD
PGSC0003DMT400087364	CCAAT
PGSC0003DMT400072208	MYB
PGSC0003DMT400077216	G2-like
PGSC0003DMT400017709	MYB
PGSC0003DMT400040149	MYB
PGSC0003DMT400016425	C2H2
PGSC0003DMT400089985	bZIP
PGSC0003DMT400060659	AP2-EREBP
PGSC0003DMT400074048	NAC
PGSC0003DMT400039669	NAC
PGSC0003DMT400072213	G2-like
PGSC0003DMT400003403	AP2-EREBP
PGSC0003DMT400087801	MADS
PGSC0003DMT400068356	MADS
PGSC0003DMT400041156	bHLH
PGSC0003DMT400011069	NAC
PGSC0003DMT400041155	bHLH
PGSC0003DMT400040150	MYB
PGSC0003DMT400067020	AP2-EREBP
PGSC0003DMT400085563	GeBP
PGSC0003DMT400068035	HB
PGSC0003DMT400030652	GRAS
PGSC0003DMT400033361	LUG
PGSC0003DMT400033362	LUG
PGSC0003DMT400030409	IWS1
PGSC0003DMT400008694	C2H2
PGSC0003DMT400027204	C3H
PGSC0003DMT400049677	AUX/IAA
PGSC0003DMT400079980	WRKY
PGSC0003DMT400000268	bZIP,bZIP
PGSC0003DMT400069763	LIM
PGSC0003DMT400005085	MYB
PGSC0003DMT400041331	AP2-EREBP
PGSC0003DMT400048036	ARF
PGSC0003DMT400048034	ARF
PGSC0003DMT400048035	ARF
PGSC0003DMT400048032	AUX/IAA
PGSC0003DMT400000266	bZIP
PGSC0003DMT400038334	Jumonji
PGSC0003DMT400038335	Jumonji
PGSC0003DMT400007060	Trihelix
PGSC0003DMT400054407	NAC
PGSC0003DMT400054405	PHD
PGSC0003DMT400007511	AP2-EREBP
PGSC0003DMT400062327	TCP
PGSC0003DMT400027729	C2C2-GATA
PGSC0003DMT400079020	C3H
PGSC0003DMT400066133	MYB
PGSC0003DMT400072462	IWS1
PGSC0003DMT400034389	AP2-EREBP
PGSC0003DMT400066135	MYB
PGSC0003DMT400066134	MYB
PGSC0003DMT400037375	Rcd1-like
PGSC0003DMT400037374	Rcd1-like
PGSC0003DMT400000383	MADS
PGSC0003DMT400022771	MYB
PGSC0003DMT400022772	MYB
PGSC0003DMT400076670	WRKY
PGSC0003DMT400024003	bZIP
PGSC0003DMT400067360	GRAS
PGSC0003DMT400089604	WRKY
PGSC0003DMT400090454	ABI3VP1
PGSC0003DMT400079659	ABI3VP1
PGSC0003DMT400043648	bZIP
PGSC0003DMT400043649	bZIP
PGSC0003DMT400089008	G2-like
PGSC0003DMT400003360	C2C2-Dof
PGSC0003DMT400067321	MYB
PGSC0003DMT400067322	MYB
PGSC0003DMT400067287	bHLH
PGSC0003DMT400011871	HSF
PGSC0003DMT400030322	MYB
PGSC0003DMT400073853	AP2-EREBP
PGSC0003DMT400029291	HB
PGSC0003DMT400029290	HB
PGSC0003DMT400006949	HB
PGSC0003DMT400091840	MADS
PGSC0003DMT400040461	Tify
PGSC0003DMT400084738	TIG
PGSC0003DMT400017458	Sigma70-like
PGSC0003DMT400084733	SBP
PGSC0003DMT400002985	Tify
PGSC0003DMT400086863	bHLH
PGSC0003DMT400056891	Orphans
PGSC0003DMT400083740	MADS
PGSC0003DMT400094997	MADS
PGSC0003DMT400028917	bHLH
PGSC0003DMT400008659	CCAAT
PGSC0003DMT400078474	MYB
PGSC0003DMT400049767	AUX/IAA,AUX/IAA
PGSC0003DMT400078476	MYB
PGSC0003DMT400011650	bHLH
PGSC0003DMT400049768	bHLH
PGSC0003DMT400080694	C2H2
PGSC0003DMT400001322	HB
PGSC0003DMT400060970	AP2-EREBP
PGSC0003DMT400007494	AP2-EREBP
PGSC0003DMT400039576	AP2-EREBP
PGSC0003DMT400083082	NAC,NAC
PGSC0003DMT400067067	GNAT
PGSC0003DMT400083080	C2C2-Dof
PGSC0003DMT400083081	NAC
PGSC0003DMT400083086	Pseudo ARR-B
PGSC0003DMT400083087	Orphans,Orphans
PGSC0003DMT400083084	NAC,NAC
PGSC0003DMT400083085	Orphans
PGSC0003DMT400083088	Orphans
PGSC0003DMT400057549	Jumonji
PGSC0003DMT400014572	TCP
PGSC0003DMT400014573	TCP
PGSC0003DMT400048755	bHLH
PGSC0003DMT400014571	TCP
PGSC0003DMT400053121	WRKY
PGSC0003DMT400053122	WRKY
PGSC0003DMT400064262	GNAT
PGSC0003DMT400080288	zf-HD
PGSC0003DMT400050586	bHLH
PGSC0003DMT400050585	bHLH
PGSC0003DMT400050584	bHLH
PGSC0003DMT400013972	bZIP
PGSC0003DMT400088931	Orphans
PGSC0003DMT400059999	ARF
PGSC0003DMT400059997	ARF
PGSC0003DMT400059996	ARF
PGSC0003DMT400065796	MYB
PGSC0003DMT400008290	ARR-B
PGSC0003DMT400065067	AP2-EREBP
PGSC0003DMT400074934	HB
PGSC0003DMT400074935	C2C2-GATA
PGSC0003DMT400074932	HB
PGSC0003DMT400090327	NAC
PGSC0003DMT400079019	C3H
PGSC0003DMT400044855	SET
PGSC0003DMT400044856	SET
PGSC0003DMT400044857	SET
PGSC0003DMT400033391	AP2-EREBP
PGSC0003DMT400036933	AP2-EREBP
PGSC0003DMT400074941	MADS
PGSC0003DMT400036931	LFY
PGSC0003DMT400066469	ABI3VP1
PGSC0003DMT400072210	MYB
PGSC0003DMT400091991	AP2-EREBP
PGSC0003DMT400001184	AP2-EREBP
PGSC0003DMT400028130	Jumonji
PGSC0003DMT400095057	WRKY
PGSC0003DMT400030400	TRAF
PGSC0003DMT400030401	TRAF
PGSC0003DMT400067363	GeBP
PGSC0003DMT400079657	ABI3VP1
PGSC0003DMT400079655	ABI3VP1
PGSC0003DMT400083076	MYB
PGSC0003DMT400079658	ABI3VP1
PGSC0003DMT400067150	TCP
PGSC0003DMT400011470	BES1
PGSC0003DMT400089342	MYB
PGSC0003DMT400067384	GeBP
PGSC0003DMT400067383	GeBP
PGSC0003DMT400029257	MYB
PGSC0003DMT400095506	ABI3VP1
PGSC0003DMT400006343	MYB
PGSC0003DMT400067318	MYB
PGSC0003DMT400095009	CCAAT
PGSC0003DMT400019061	WRKY
PGSC0003DMT400036932	LFY
PGSC0003DMT400000600	MYB
PGSC0003DMT400023469	BSD
PGSC0003DMT400076222	bHLH
PGSC0003DMT400076223	bHLH
PGSC0003DMT400036934	AP2-EREBP
PGSC0003DMT400076221	bHLH
PGSC0003DMT400006344	MYB
PGSC0003DMT400006342	MYB
PGSC0003DMT400026240	GRAS
PGSC0003DMT400065802	HB
PGSC0003DMT400068481	MYB
PGSC0003DMT400065804	HB
PGSC0003DMT400065805	HB
PGSC0003DMT400066846	AP2-EREBP
PGSC0003DMT400064185	LOB
PGSC0003DMT400064186	LOB,LOB
PGSC0003DMT400064187	GRAS
PGSC0003DMT400027439	GeBP
PGSC0003DMT400090714	MADS
PGSC0003DMT400069571	GNAT
PGSC0003DMT400083773	C2C2-GATA
PGSC0003DMT400083774	C2C2-GATA
PGSC0003DMT400083739	MADS
PGSC0003DMT400049124	NAC
PGSC0003DMT400074879	bZIP
PGSC0003DMT400074878	bZIP
PGSC0003DMT400008662	CCAAT
PGSC0003DMT400008661	CCAAT
PGSC0003DMT400008660	CCAAT
PGSC0003DMT400025142	LOB
PGSC0003DMT400079230	HB
PGSC0003DMT400079231	HB
PGSC0003DMT400079998	NAC
PGSC0003DMT400041327	AP2-EREBP
PGSC0003DMT400079995	NAC
PGSC0003DMT400041328	AP2-EREBP
PGSC0003DMT400079997	NAC
PGSC0003DMT400079990	NAC
PGSC0003DMT400079992	NAC
PGSC0003DMT400012203	MYB
PGSC0003DMT400096132	ABI3VP1
PGSC0003DMT400007502	C3H
PGSC0003DMT400001820	AP2-EREBP
PGSC0003DMT400070825	mTERF
PGSC0003DMT400070822	mTERF
PGSC0003DMT400070823	mTERF
PGSC0003DMT400049756	OFP
PGSC0003DMT400070821	mTERF
PGSC0003DMT400009985	NAC
PGSC0003DMT400018960	CCAAT
PGSC0003DMT400006170	AP2-EREBP
PGSC0003DMT400088529	AUX/IAA
PGSC0003DMT400091626	WRKY
PGSC0003DMT400050572	bHLH
PGSC0003DMT400050573	bHLH
PGSC0003DMT400050571	bHLH
PGSC0003DMT400074486	MYB
PGSC0003DMT400061902	IWS1
PGSC0003DMT400088409	bZIP
PGSC0003DMT400060043	WRKY,WRKY
PGSC0003DMT400060042	WRKY
PGSC0003DMT400043930	AP2-EREBP
PGSC0003DMT400037122	AP2-EREBP
PGSC0003DMT400043651	bZIP
PGSC0003DMT400043650	bZIP
PGSC0003DMT400030829	HB
PGSC0003DMT400003359	C2C2-Dof
PGSC0003DMT400092899	Orphans
PGSC0003DMT400019020	GNAT
PGSC0003DMT400061541	AP2-EREBP
PGSC0003DMT400061540	SNF2
PGSC0003DMT400068351	SET
PGSC0003DMT400068350	SET
PGSC0003DMT400059345	bHLH
PGSC0003DMT400076666	WRKY
PGSC0003DMT400096678	G2-like
PGSC0003DMT400061726	MADS
PGSC0003DMT400061724	MADS
PGSC0003DMT400025959	LOB
PGSC0003DMT400068039	HB
PGSC0003DMT400072461	IWS1
PGSC0003DMT400006155	HB
PGSC0003DMT400068037	HB
PGSC0003DMT400060888	C2H2
PGSC0003DMT400072463	IWS1
PGSC0003DMT400023877	GRAS
PGSC0003DMT400068324	MADS
PGSC0003DMT400068325	MADS
PGSC0003DMT400065797	MYB
PGSC0003DMT400060887	C2H2
PGSC0003DMT400029189	GNAT
PGSC0003DMT400029188	GNAT
PGSC0003DMT400088401	Trihelix
PGSC0003DMT400060865	bZIP
PGSC0003DMT400060864	bZIP
PGSC0003DMT400011167	MYB
PGSC0003DMT400000599	WRKY
PGSC0003DMT400000598	WRKY
PGSC0003DMT400069498	Orphans
PGSC0003DMT400069495	FAR1
PGSC0003DMT400069496	FAR1
PGSC0003DMT400069493	FAR1
PGSC0003DMT400070884	bZIP
PGSC0003DMT400070885	bZIP
PGSC0003DMT400000027	MADS
PGSC0003DMT400000026	MADS
PGSC0003DMT400094102	OFP
PGSC0003DMT400000028	MADS
PGSC0003DMT400074841	CCAAT
PGSC0003DMT400051896	AUX/IAA
PGSC0003DMT400025135	LOB
PGSC0003DMT400012104	GRAS
PGSC0003DMT400042074	AUX/IAA
PGSC0003DMT400069921	MYB
PGSC0003DMT400042073	AUX/IAA,AUX/IAA
PGSC0003DMT400039384	TAZ
PGSC0003DMT400070881	bZIP
PGSC0003DMT400070882	bZIP
PGSC0003DMT400070883	bZIP
PGSC0003DMT400038310	C3H
PGSC0003DMT400038311	C3H
PGSC0003DMT400038313	C3H
PGSC0003DMT400069712	OFP
PGSC0003DMT400069245	C3H
PGSC0003DMT400069246	C3H
PGSC0003DMT400069247	C3H
PGSC0003DMT400053434	MYB
PGSC0003DMT400053435	HB
PGSC0003DMT400038365	G2-like
PGSC0003DMT400053433	MYB
PGSC0003DMT400038366	G2-like
PGSC0003DMT400072354	ABI3VP1
PGSC0003DMT400072355	ABI3VP1
PGSC0003DMT400070871	mTERF
PGSC0003DMT400070873	mTERF
PGSC0003DMT400070872	mTERF
PGSC0003DMT400061932	TUB
PGSC0003DMT400061933	TUB
PGSC0003DMT400021456	C2H2
PGSC0003DMT400030398	TRAF
PGSC0003DMT400030399	TRAF
PGSC0003DMT400088698	WRKY
PGSC0003DMT400092999	C3H
PGSC0003DMT400058718	SBP
PGSC0003DMT400058719	SBP
PGSC0003DMT400036577	GRAS
PGSC0003DMT400035748	MYB
PGSC0003DMT400079094	AP2-EREBP
PGSC0003DMT400078477	MYB
PGSC0003DMT400054637	LOB
PGSC0003DMT400037096	GNAT
PGSC0003DMT400079338	GRF
PGSC0003DMT400018958	CCAAT
PGSC0003DMT400018959	CCAAT
PGSC0003DMT400043682	NAC
PGSC0003DMT400011651	bHLH
PGSC0003DMT400030410	IWS1
PGSC0003DMT400049209	MYB
PGSC0003DMT400024438	SRS
PGSC0003DMT400075890	C2H2
PGSC0003DMT400011464	HB
PGSC0003DMT400000838	OFP
PGSC0003DMT400031553	HSF
PGSC0003DMT400003381	NAC
PGSC0003DMT400003380	NAC
PGSC0003DMT400003268	E2F-DP
PGSC0003DMT400003382	MYB
PGSC0003DMT400097096	MYB
PGSC0003DMT400003540	Orphans
PGSC0003DMT400049805	Tify
PGSC0003DMT400003545	Orphans
PGSC0003DMT400003544	Orphans
PGSC0003DMT400049808	Tify
PGSC0003DMT400066853	AP2-EREBP
PGSC0003DMT400080403	SET
PGSC0003DMT400035440	RWP-RK
PGSC0003DMT400080406	SET
PGSC0003DMT400006357	CCAAT
PGSC0003DMT400080404	SET
PGSC0003DMT400006359	CCAAT
PGSC0003DMT400006358	CCAAT
PGSC0003DMT400057690	MYB
PGSC0003DMT400075403	ARID
PGSC0003DMT400008370	bHLH
PGSC0003DMT400002963	bHLH
PGSC0003DMT400027440	GeBP
PGSC0003DMT400069567	bHLH
PGSC0003DMT400069569	bHLH
PGSC0003DMT400069568	bHLH
PGSC0003DMT400013317	SBP
PGSC0003DMT400083083	NAC
PGSC0003DMT400017455	Sigma70-like
PGSC0003DMT400017456	Sigma70-like
PGSC0003DMT400004497	bHLH
PGSC0003DMT400091474	AP2-EREBP
PGSC0003DMT400056363	MADS
PGSC0003DMT400089159	MADS
PGSC0003DMT400060975	C3H
PGSC0003DMT400009157	HB
PGSC0003DMT400051915	NAC
PGSC0003DMT400001618	C3H
PGSC0003DMT400065503	AP2-EREBP
PGSC0003DMT400091256	OFP
PGSC0003DMT400065501	AP2-EREBP
PGSC0003DMT400065500	AP2-EREBP
PGSC0003DMT400038853	WRKY
PGSC0003DMT400038852	WRKY
PGSC0003DMT400060974	C3H
PGSC0003DMT400038854	WRKY
PGSC0003DMT400014088	bHLH
PGSC0003DMT400014089	bHLH
PGSC0003DMT400086035	HB
PGSC0003DMT400014324	AP2-EREBP
PGSC0003DMT400033529	TRAF
PGSC0003DMT400051605	MYB
PGSC0003DMT400037454	ARF
PGSC0003DMT400037453	ABI3VP1
PGSC0003DMT400037359	AP2-EREBP
PGSC0003DMT400076667	WRKY,WRKY
PGSC0003DMT400076662	mTERF
PGSC0003DMT400020083	HB
PGSC0003DMT400076669	WRKY
PGSC0003DMT400028060	bHLH
PGSC0003DMT400037884	GRAS
PGSC0003DMT400071377	HB
PGSC0003DMT400071376	HB
PGSC0003DMT400002412	TRAF
PGSC0003DMT400002410	G2-like
PGSC0003DMT400002411	G2-like
PGSC0003DMT400027936	AP2-EREBP
PGSC0003DMT400047544	SWI/SNF-BAF60b
PGSC0003DMT400019059	WRKY
PGSC0003DMT400090475	AP2-EREBP
PGSC0003DMT400058752	SBP
PGSC0003DMT400058753	SBP
PGSC0003DMT400058751	AP2-EREBP
PGSC0003DMT400001614	TCP
PGSC0003DMT400044683	HSF
PGSC0003DMT400060994	MADS
PGSC0003DMT400097598	TRAF
PGSC0003DMT400001613	TCP
PGSC0003DMT400062353	HB
PGSC0003DMT400062352	HB
