# Supplementary material for: Genome-Wide Analysis of Long Non-Coding RNAs in Potato and Their Potential Role in Tuber Sprouting Process
Source: Int J Mol Sci. 2017 Dec 29;19(1):101. doi: 10.3390/ijms19010101 (PMC5796051; doi:10.3390/ijms19010101)
Supplement: Supplementary file 1 [file ijms-19-00101-s001.zip › Supplementary Materials/Supplementary Table S4.xls]

## Sheet: Supplementary Table S4
Supplementary Table S4. Differentially expressed lncRNAs during sprouting identified as putative targets of potato miRNAs.
miRNA_Acc.	Target_Acc.	Expectation	UPE	miRNA_start	miRNA_end	Target_start	Target_end	miRNA_aligned_fragment	Target_aligned_fragment	Inhibition	Multiplicity
stu-miR5303g	LNC_000382	0.5	17.537	1	24	385	408	AUAUUUUUGAAGAGUCUGAGCAAC	AUUGCUCAGACUCUUCAAAAAUGU	Cleavage	1
stu-miR5303g	LNC_002215	1	23.094	1	24	705	728	AUAUUUUUGAAGAGUCUGAGCAAC	GUUGCUCGGACUCUUCAAAAGUAU	Cleavage	2
stu-miR5303h	LNC_000382	1	16.531	1	24	386	409	AACAUUUUUGAAGAGUCUGAGCAA	UUGCUCAGACUCUUCAAAAAUGUC	Cleavage	1
stu-miR5303j	LNC_002215	1	23.103	1	24	706	729	AAUAUUUUUGAAGAGUCUGAGCAA	UUGCUCGGACUCUUCAAAAGUAUU	Cleavage	2
stu-miR172b-5p	LNC_002724	1.5	17.685	1	21	432	452	GCAGCACCAUCAAGAUUCACA	ACUGAAUCUAGAUGGUGUUGC	Cleavage	1
stu-miR172e-5p	LNC_002724	1.5	17.685	1	21	432	452	GCAACAUCAUCAAGAUUCACA	ACUGAAUCUAGAUGGUGUUGC	Cleavage	1
stu-miR5303j	LNC_000382	1.5	16.531	1	24	386	409	AAUAUUUUUGAAGAGUCUGAGCAA	UUGCUCAGACUCUUCAAAAAUGUC	Cleavage	1
stu-miR7983-3p	LNC_002869	1.5	12.622	1	24	1043	1066	ACUAAUGCCGGUAAAGACUUUAAC	GUUAAAGAUUUUACCGGCAUUAGU	Cleavage	1
stu-miR7983-5p	LNC_002869	1.5	15.819	1	24	1079	1102	UAAAGUCUUUAGCGACAUUGGUUC	GAUCCAAUGUCGCUAUAGGCUUUA	Translation	1
stu-miR8005a	LNC_000084	1.5	3.585	1	24	41	64	UUUAGAGUUUAAGGUUUAGAGUUU	AAACCCUAAACCUUAAACACUAAA	Cleavage	2
stu-miR8005a	LNC_000222	1.5	3.846	1	24	132	155	UUUAGAGUUUAAGGUUUAGAGUUU	AAACCCUAAACCUUAAACACUAAA	Cleavage	1
stu-miR8020	LNC_002710	1.5	13.706	1	24	476	499	AAUUUCAUUGAGUAUGUUGUUGUU	AACAAUAACAUAUUCAGUGAAAUU	Cleavage	1
stu-miR390-5p	LNC_002502	2	11.675	1	21	386	406	AAGCUCAGGAGGGAUAGCACC	UUAGCUAUUCCUUCUGAGCUU	Cleavage	3
stu-miR5303g	LNC_002215	2	8.351	1	24	476	499	AUAUUUUUGAAGAGUCUGAGCAAC	GUUGCUCGAACUCUUCAAAAGUAU	Cleavage	2
stu-miR5303j	LNC_002215	2	8.342	1	24	477	500	AAUAUUUUUGAAGAGUCUGAGCAA	UUGCUCGAACUCUUCAAAAGUAUU	Cleavage	2
stu-miR7980b-3p	LNC_001505	2	10.164	1	24	149	172	GAGAUGGAAUCAGUGUUUGGACAU	AACUUCAAAUCCUGAUUCCGUCUC	Cleavage	1
stu-miR7988	LNC_000331	2	10.214	1	24	46	69	AACGGAAAAGGGCCAAAAAUACCC	ACCUGUUCUUGGCUCUUUUCUGUU	Cleavage	1
stu-miR8005a	LNC_000223	2	2.158	1	24	330	353	UUUAGAGUUUAAGGUUUAGAGUUU	AAACUCUAAACCUUGAACCCUAAA	Cleavage	8
stu-miR8027	LNC_002361	2	19.835	1	24	1044	1067	AUCUCGAGAUAAGUUAUUCUGGAC	UCCCGGGAUAACUUAUCCCGAGAU	Cleavage	1
stu-miR319a-3p	LNC_001129	2.5	16.424	1	21	895	915	UUGGACUGAAGGGAGCUCCCU	UGGGAGCUUGCUUCAGUCCAU	Cleavage	1
stu-miR319b	LNC_001129	2.5	16.424	1	20	896	915	UUGGACUGAAGGGAGCUCCU	GGGAGCUUGCUUCAGUCCAU	Cleavage	1
stu-miR5303c	LNC_000270	2.5	24.582	1	24	12	35	UUUUGGAGAAUCCGACACGCACCC	GCACUCGUGCCGGAUCCUUCAAAA	Translation	1
stu-miR5303f	LNC_000997	2.5	8.459	1	24	916	939	AUUUUUGGAGAAUCUGACACGGGU	CUUUAUGUUAGUUUCUUUAAAAAU	Cleavage	1
stu-miR5303g	LNC_000366	2.5	13.327	1	24	113	136	AUAUUUUUGAAGAGUCUGAGCAAC	GUUGCUUGUACUCUUCAAAAAUGU	Cleavage	1
stu-miR5303h	LNC_002215	2.5	23.103	1	24	706	729	AACAUUUUUGAAGAGUCUGAGCAA	UUGCUCGGACUCUUCAAAAGUAUU	Cleavage	2
stu-miR6022	LNC_002461	2.5	20.093	1	21	1809	1829	UGGAAGGGAGAAUAUCCAGGA	UUCUGGGAAUUUUCCUUUCCA	Cleavage	1
stu-miR7980a	LNC_002763	2.5	13.281	1	24	921	944	AUGAGAUGAAGUCAAUGUUUGGAC	AAAGCAAUAUUGAUUUUAUUUUAU	Cleavage	1
stu-miR7997a	LNC_000779	2.5	14.191	1	21	197	217	AUGCUGCUCGGACUCUUCAAA	UUUUAAGAGUCCGAGCAACAU	Cleavage	1
stu-miR8002-3p	LNC_001053	2.5	14.221	1	24	945	968	AUUCCAUUAUUAUCAAGAAAAAAG	CACAUUUCUUGAUAGUAAUGAAGU	Cleavage	3
stu-miR8002-3p	LNC_001053	2.5	18.876	1	24	5974	5997	AUUCCAUUAUUAUCAAGAAAAAAG	CACAUUUCUUGAUAGUAAUGAAGU	Cleavage	3
stu-miR8005a	LNC_000223	2.5	6.541	1	24	816	839	UUUAGAGUUUAAGGUUUAGAGUUU	AAACCCUAAACCUAAAACACUAAA	Translation	8
stu-miR8011a-3p	LNC_002919	2.5	12.206	1	24	225	247	AAUAAAAAGAAGCCUCACACAACU	GGAU-UGUAAGACUUCUUUUUGUU	Cleavage	1
stu-miR8011b-3p	LNC_002477	2.5	7.082	1	22	14	35	UUCGUGAGACAAAAAGAAGCCU	CGUCUUCUUCUUCUUUCACGAA	Translation	1
stu-miR8021	LNC_000479	2.5	20.875	1	24	375	398	AUUCAAGGCUCAAACUCGAGACCU	GACUUUUGAGUUUGAAUUUUGAAU	Translation	1
stu-miR8051-3p	LNC_002818	2.5	21.977	1	21	180	200	UAUUUCUUCUACCAUACUAUU	GGUGGUUUGGUAGAAGAAAUU	Cleavage	2
stu-miR8051-3p	LNC_002818	2.5	11.543	1	21	285	305	UAUUUCUUCUACCAUACUAUU	GGUGGUUUGGUAGAAGAAAUU	Cleavage	2
stu-miR166c-5p	LNC_002923	3	11.946	1	21	19	39	GGAAUGUUGUUUGGCUCGAGG	UGUCCAGUCAAACAAUAUUUU	Cleavage	1
stu-miR169a-5p	LNC_001505	3	13.993	1	20	2704	2723	UAGCCAAGGAUGACUUGCCU	AGUUAAGUCAUUUUUGGUUA	Cleavage	1
stu-miR172c-5p	LNC_000982	3	12.181	1	19	1229	1247	AGCAUCUUCAAGAUUCACA	UAUGAAUUUUGAGGAUGCG	Cleavage	1
stu-miR1886g-3p	LNC_002241	3	13.886	1	22	761	782	UUUCAUAUUGAUUUCAUCUCAU	AGGAGAUGAAAUAAAUGUCAAA	Translation	1
stu-miR1886h	LNC_001776	3	16.014	1	24	181	204	AUUUUACGUUGAUUUCAUCUCAUG	UAUGUGAUGAAAUUGGAGUGAAAU	Cleavage	1
stu-miR1886i-5p	LNC_001943	3	13.254	1	24	2644	2668	AUGAGAUGAAAUUAGCGUUUG-GAU	AUUGUGAGUGCUACUUUCAUUUUAU	Cleavage	1
stu-miR390-5p	LNC_002502	3	9.393	1	21	228	248	AAGCUCAGGAGGGAUAGCACC	GGUGCUAUCCUAGUUGAGCUU	Translation	3
stu-miR393-5p	LNC_000746	3	8.469	1	22	376	397	UCCAAAGGGAUCGCAUUGAUCC	CCUUUAAUUCGAUCAUUUUGGA	Cleavage	1
stu-miR398a-5p	LNC_003010	3	20.042	1	21	385	405	GGGUUGAUUUGAGAACAUAUG	AACAAGUUCUCAAAUCAAUCU	Cleavage	1
stu-miR398a-5p	LNC_000385	3	11.952	1	21	267	287	GGGUUGAUUUGAGAACAUAUG	CUUAUGUUUUGAAAUUAAUCU	Translation	1
stu-miR5303c	LNC_000366	3	23.775	1	24	141	164	UUUUGGAGAAUCCGACACGCACCC	AGGUGCGUAUCGAAUUCUUUAAAA	Cleavage	1
stu-miR5303e	LNC_000270	3	24.582	1	24	12	35	UUUUGGAGAAUCUGACACGGGUGU	GCACUCGUGCCGGAUCCUUCAAAA	Translation	1
stu-miR5303e	LNC_000020	3	16.138	1	24	7843	7869	UUUUGGAGAAUCUGACACGGG---UGU	ACGGGGUGCGUGUCAAAUUCGCUAAAA	Cleavage	1
stu-miR5303f	LNC_000270	3	24.582	1	24	14	37	AUUUUUGGAGAAUCUGACACGGGU	ACUCGUGCCGGAUCCUUCAAAAAU	Translation	1
stu-miR5303f	LNC_000020	3	18.874	1	24	7848	7871	AUUUUUGGAGAAUCUGACACGGGU	GUGCGUGUCAAAUUCGCUAAAAGU	Translation	1
stu-miR5303h	LNC_000366	3	13.726	1	24	114	137	AACAUUUUUGAAGAGUCUGAGCAA	UUGCUUGUACUCUUCAAAAAUGUC	Cleavage	1
stu-miR6022	LNC_000691	3	18.395	1	21	277	297	UGGAAGGGAGAAUAUCCAGGA	AAUUGGAUUUUCUUUCUUCCG	Cleavage	1
stu-miR6023	LNC_000594	3	11.147	1	22	3061	3082	UUCCAUGAAAGUGUUUUUGGAU	UUCCCCAAACAAUUUCAUGGAA	Translation	1
stu-miR6026-5p	LNC_000537	3	11.39	1	22	1445	1466	AAUACAACUAUUGCCAAGACAA	GUGUAUUGGUAAUAGUUGAAUU	Cleavage	1
stu-miR7984c-5p	LNC_002571	3	13.582	1	24	1199	1223	ACGAUACCAAACUUUAUGAAG-GAC	UUCGUUUCUUGAAGUUUGGAAUCGU	Cleavage	1
stu-miR8005b-5p	LNC_002272	3	21.281	1	24	147	170	ACUCUAAAUUUUAAAUUCUAAAUC	AGGGUAGGGUUUCAAGUUUAGGGU	Cleavage	1
stu-miR8011a-3p	LNC_002210	3	14.635	1	24	1369	1392	AAUAAAAAGAAGCCUCACACAACU	UAAAGUGUGAGGUUUCAUUUUCUU	Cleavage	1
stu-miR8011a-5p	LNC_001553	3	15.436	1	24	932	956	UUGUGUGAGGUUUCUUUUUG-UUUC	GAAGGCAGAAAGGGAUGUCACACAA	Translation	1
stu-miR8015-5p	LNC_000035	3	13.156	1	24	247	270	UAUUGGAUAUUGAAAAUGAAACUU	GAGAUGUAUUUUUAAUGUUCAAUA	Cleavage	1
stu-miR8030-3p	LNC_003089	3	24.013	1	22	3452	3473	UUAAAACCAAAUCAACCCAAAU	UCAUGGUUUGGUUUAGUUUUGA	Cleavage	1
stu-miR8030-3p	LNC_003088	3	24.013	1	22	2295	2316	UUAAAACCAAAUCAACCCAAAU	UCAUGGUUUGGUUUAGUUUUGA	Cleavage	1
stu-miR8030-5p	LNC_002477	3	10.882	1	23	28	50	UUGGGUUGGUUUGGUCUCGGGUU	UUCACGAAACCAAACCGACCCCA	Cleavage	1
stu-miR8036-5p	LNC_000253	3	6.983	1	21	1040	1061	GGAGGAAUCG-AAAGAUAUAAG	CCUAUAUCUUUUCGAUUCUUUC	Translation	1
stu-miR8036-5p	LNC_001943	3	13.41	1	21	3502	3522	GGAGGAAUCGAAAGAUAUAAG	CGUAUAUUUUGCCAUUCCUCU	Translation	1
stu-miR8036-5p	LNC_001945	3	13.41	1	21	1232	1252	GGAGGAAUCGAAAGAUAUAAG	CGUAUAUUUUGCCAUUCCUCU	Translation	1
stu-miR8037	LNC_002571	3	13.558	1	22	1968	1989	AUAAUUUGGAGGAAUAGGAACC	UUCUCCUUUACCUUUAAAUUAU	Cleavage	1
stu-miR8038a-5p	LNC_000131	3	21.738	1	22	177	198	CCUUGUGAGUAAGUUGAAUCUC	CUGAUUCAAAUUGCUUGCGAGG	Cleavage	1
stu-miR8040-5p	LNC_002984	3	8.218	1	21	861	881	UCAUAAUUACAAUUAUAAGCC	UGCAUAUACUUCUAAUUAUGA	Translation	1
stu-miR8041a-3p	LNC_002419	3	21.973	1	21	291	311	AUGAUGUAUAGCAAAGAGCCU	UGGUUUUGUGUUAUGCAUCAU	Cleavage	1
stu-miR8043	LNC_000845	3	17.358	1	21	511	531	UGAUAUAAUUGGACUUUGGCC	AACCGGAGUUCAAAUAUAUUA	Cleavage	1
stu-miR8045	LNC_003071	3	8.805	1	21	333	353	AUUGAUAGUUGAGGUGUGUUU	UUACACAAUGCAAUUAUCAAU	Cleavage	1
stu-miR8048-3p	LNC_001791	3	16.401	1	21	1583	1603	AGAUGGACAUGCUAAUGAACA	UUUUUUUUAGUAUGUCUGUCU	Cleavage	1
stu-miR8049-3p	LNC_001074	3	17.557	1	21	1643	1663	CAUGUCUACAUGAGCCUGAUA	UCUCAUGUUCAUGUAGACGUA	Cleavage	1
stu-miR8049-5p	LNC_001307	3	15.391	1	21	355	375	CAAGGCUCAUGCAGACAUGCA	AAUAUGCCUUUAUGAGCCUUG	Cleavage	1
stu-miR156a	LNC_001622	3.5	17.858	1	21	348	368	UUGACAGAAGAUAGAGAGCAC	AAGAUUUCUAAUUUCUGUCGA	Translation	1
stu-miR156e	LNC_001178	3.5	11.696	1	20	505	525	UGACAGAAGAGA-GUGAGCAC	UUGUUCAUAUCUUUUCUGUCA	Cleavage	1
stu-miR162a-3p	LNC_001632	3.5	18.673	1	21	1142	1162	UCGAUAAACCUCUGCAUCCAG	UUGGAUGGCGAGUUUUAUCGG	Translation	1
stu-miR162a-5p	LNC_000982	3.5	16.846	1	21	589	609	GGAGGCAGCGGUUCAUCGAUC	CUUUGGUGAACUGGUGCUUUC	Cleavage	1
stu-miR164-5p	LNC_000997	3.5	17.784	1	21	261	281	UGGAGAAGCAGGGCACAUGCU	UAUAUAUCCCCUCCUUCUCCA	Translation	2
stu-miR166a-3p	LNC_003077	3.5	13.433	1	21	316	336	UCGGACCAGGCUUCAUUCCCC	CAGGAUUGAAUCCUGAUCCGA	Translation	1
stu-miR166b	LNC_003077	3.5	13.433	1	21	316	336	UCGGACCAGGCUUCAUUCCUC	CAGGAUUGAAUCCUGAUCCGA	Translation	1
stu-miR166d-5p	LNC_001053	3.5	14.134	1	21	4191	4211	AGAAUGUCGUCUGGUUCGAGA	GUUGGAACCAUAUGAUGUUCU	Translation	2
stu-miR167b-3p	LNC_002594	3.5	23.082	1	20	789	808	GAUCAUGUGGCAGCAUCACC	CGUGAUUCUGUUAUGUGGUC	Cleavage	1
stu-miR167c-5p	LNC_000728	3.5	16.651	1	21	408	428	UGAAGCUGCCAGCAUGAUCUA	ACGGUCAAGCUCGUAGUUUCA	Translation	1
stu-miR172a-5p	LNC_002724	3.5	17.685	1	21	432	452	GUAGCAUAAUCAAGAUUCACA	ACUGAAUCUAGAUGGUGUUGC	Cleavage	1
stu-miR172b-5p	LNC_000020	3.5	21.122	1	21	10464	10485	GCAGCACCAUC-AAGAUUCACA	UCUGGAUCUUUGAUAGUGCUGC	Translation	1
stu-miR172c-5p	LNC_000160	3.5	9.74	1	19	11	29	AGCAUCUUCAAGAUUCACA	UAUUAAUCUUUAGGAUGCU	Translation	1
stu-miR172d-5p	LNC_002724	3.5	17.685	1	21	432	452	GGAGCAUCAUCAAGAUUCACA	ACUGAAUCUAGAUGGUGUUGC	Cleavage	1
stu-miR1886g-5p	LNC_002896	3.5	11.805	1	24	1388	1411	GAGAUGAGAUCAAUGUUUGGACAU	AUUUCCAAAUGUUAAACUCAUCUU	Translation	1
stu-miR390-3p	LNC_000607	3.5	14.872	1	21	772	792	CGCUAUCCAUCUUGAGUUUUA	UGAAACUUGAGUUGGAUGGCC	Translation	1
stu-miR390-3p	LNC_000755	3.5	15.302	1	21	3146	3166	CGCUAUCCAUCUUGAGUUUUA	UCAAAUUUAAAAUGGAUGGCA	Translation	1
stu-miR395a	LNC_001943	3.5	18.066	1	21	4549	4569	CUGAAGUGUUUGGGGGAACUC	AAGUUACCCCUAGCACUUUGG	Translation	2
stu-miR395a	LNC_001945	3.5	18.066	1	21	2279	2299	CUGAAGUGUUUGGGGGAACUC	AAGUUACCCCUAGCACUUUGG	Translation	1
stu-miR396-5p	LNC_001025	3.5	12.943	1	21	3	23	UUCCACAGCUUUCUUGAACUU	ACUUUCAAGAACUUUGUGGAA	Translation	1
stu-miR397-5p	LNC_000465	3.5	23.707	1	21	395	415	AUUGAGUGCAGCGUUGAUGAC	AUCAUCAAUGGUGAACUUGAU	Translation	1
stu-miR397-5p	LNC_002338	3.5	15.327	1	21	360	380	AUUGAGUGCAGCGUUGAUGAC	UUCAUCUCCACUGCAUUCAAU	Cleavage	1
stu-miR398a-5p	LNC_002141	3.5	14.645	1	21	92	112	GGGUUGAUUUGAGAACAUAUG	UGUAUGUGCUCAAAUUGAUUU	Cleavage	1
stu-miR4376-3p	LNC_003141	3.5	17.229	1	20	683	702	GCAUCAUACUCCUGCAUAUU	CAUGUGCACCAAUAUGAUGC	Translation	1
stu-miR482a-3p	LNC_003049	3.5	19.72	1	22	246	267	UUUCCAAUUCCACCCAUUCCUA	GAGGUAUCGGUGGCAUUGGAAG	Translation	1
stu-miR482b-5p	LNC_002020	3.5	15.998	1	21	2765	2785	GGAGUGGGUGGCAUGGUAAGA	UAUUAUCAUGUCAACUGCUUC	Cleavage	1
stu-miR482d-3p	LNC_002461	3.5	23.223	1	22	274	295	UCUUGCCUACACCGCCCAUGCC	GUGAUGGAUGGUGGAGGCAAGC	Translation	1
stu-miR5303f	LNC_002365	3.5	21.917	1	24	1761	1784	AUUUUUGGAGAAUCUGACACGGGU	UACCGAGUCAGAUCCCCCGAAAAU	Translation	1
stu-miR5303f	LNC_000366	3.5	23.271	1	24	143	166	AUUUUUGGAGAAUCUGACACGGGU	GUGCGUAUCGAAUUCUUUAAAAAU	Cleavage	1
stu-miR5303g	LNC_000997	3.5	7.694	1	24	919	941	AUAUUUUUGAAGAGUCUGAGCAAC	UAUG-UUAGUUUCUUUAAAAAUAA	Cleavage	1
stu-miR5303g	LNC_002889	3.5	13.695	1	24	131	154	AUAUUUUUGAAGAGUCUGAGCAAC	AAAGUUUAGAUACUGCAAAAGUAU	Translation	1
stu-miR5303h	LNC_002215	3.5	8.342	1	24	477	500	AACAUUUUUGAAGAGUCUGAGCAA	UUGCUCGAACUCUUCAAAAGUAUU	Cleavage	2
stu-miR5303j	LNC_000366	3.5	13.726	1	24	114	137	AAUAUUUUUGAAGAGUCUGAGCAA	UUGCUUGUACUCUUCAAAAAUGUC	Cleavage	2
stu-miR6022	LNC_001477	3.5	8.622	1	21	83	103	UGGAAGGGAGAAUAUCCAGGA	CCCUGGAUAUUAUCUUUUCAA	Translation	1
stu-miR6022	LNC_002239	3.5	7.984	1	21	46	66	UGGAAGGGAGAAUAUCCAGGA	GCCUUGAUAUUCUUCUUUCAA	Cleavage	1
stu-miR6023	LNC_001593	3.5	17.813	1	22	3362	3383	UUCCAUGAAAGUGUUUUUGGAU	CUAUACAAACUCUUACAUGGAA	Cleavage	1
stu-miR6023	LNC_001594	3.5	17.813	1	22	2027	2048	UUCCAUGAAAGUGUUUUUGGAU	CUAUACAAACUCUUACAUGGAA	Cleavage	1
stu-miR6024-3p	LNC_001723	3.5	15.46	1	22	211	232	UUUUAGCAAGAGUUGUUUUCCC	GCCAAAACUACUAAUGCUAAGA	Translation	1
stu-miR6024-5p	LNC_001414	3.5	10.698	1	22	1907	1928	AGAAACAACACUUGCUAAAAGA	AAGUUUAGCAUGCGUUGUUUUC	Translation	1
stu-miR6024-5p	LNC_001809	3.5	9.026	1	22	2155	2176	AGAAACAACACUUGCUAAAAGA	AAGUUUAGCAUGCGUUGUUUUC	Translation	1
stu-miR6025	LNC_002566	3.5	11.967	1	22	362	383	UACCAACAAUUGAGAUAACAUC	GAUUUUGUCCCAUUUGUUGGUA	Translation	1
stu-miR6026-3p	LNC_002131	3.5	20.497	1	22	1205	1226	UUCUUGGCUAGAGUUGUAUUGC	UGGAUACGCCUCUAGUUGAGAG	Cleavage	1
stu-miR6027	LNC_002365	3.5	18.356	1	22	841	862	UGAAUCCUUCGGCUAUCCAUAA	UUUUGUAUAGCUGUUGGAUUCA	Translation	1
stu-miR6149-3p	LNC_002436	3.5	20.615	1	22	199	220	UGAUUCAGGUUUGUAUGCAAAC	AUUUGCAUGGAAACAUGGAUUA	Cleavage	1
stu-miR7980b-3p	LNC_000065	3.5	11.213	1	24	364	389	GAGAUGGAAUCAGUGUUUGGA-C-AU	AUAGAUAUAAAUUCUGAUUCUAUUUU	Cleavage	1
stu-miR7981-5p	LNC_000255	3.5	17.881	1	24	466	492	GUUAAUUAAACUAUGGUCCUA---UUA	UAAGCAUUGGGUUUUAGUUAAAUUAAC	Cleavage	1
stu-miR7982a	LNC_002617	3.5	12.716	1	24	162	185	AAGUUGGAUGAUAAUAAUAUAUAU	UUAUUUGUUGUUAUUGUACAACUU	Cleavage	1
stu-miR7982a	LNC_001923	3.5	3.61	1	24	1073	1095	AAGUUGGAUGAUAAUAAUAUAUAU	UUAU-UAUUAUUAUUAUUUUAUUU	Cleavage	1
stu-miR7982a	LNC_001349	3.5	7.382	1	24	1573	1595	AAGUUGGAUGAUAAUAAUAUAUAU	AAAU-UAUUAUAAUUAAUUAACUU	Cleavage	1
stu-miR7984a	LNC_002215	3.5	14.118	1	24	345	368	AUACCGAACUUUGGAAAUGACCUU	UAGGCAAUUUCCAAAGUUUUGUGU	Cleavage	1
stu-miR7989	LNC_001923	3.5	8.879	1	24	1867	1890	ACAAAUAAGUCCAUUACCUGAACC	GACUGAUGUUAUGUGCUUAUUUGU	Translation	1
stu-miR7990b	LNC_000717	3.5	7.92	1	24	758	779	GAAUUUUCAAAUGAUCGUAACUUU	AAA--UAUGAACAUUUGAUAAUUU	Cleavage	1
stu-miR7992-3p	LNC_002185	3.5	8.134	1	23	500	522	UGUCUAGAUGUGCAUUUCAAAGU	ACUUUGUGAUGCUCUUCUAGACA	Translation	1
stu-miR7993a	LNC_001909	3.5	12.46	1	24	647	675	AUAUUUUAUGUGGUUAACUU-----AACU	UGUUUUAGAAAGUUAAUUCUCUAAAAUAU	Translation	1
stu-miR7993a	LNC_002241	3.5	10.935	1	24	481	504	AUAUUUUAUGUGGUUAACUUAACU	GAAAUAGUUAAUUGUAAAAAAUGU	Cleavage	1
stu-miR7997a	LNC_000270	3.5	14.699	1	21	78	98	AUGCUGCUCGGACUCUUCAAA	UUUGAAAAGUCAGAGCAACAU	Translation	1
stu-miR7997c	LNC_000270	3.5	14.699	1	24	75	98	AUAUUGCUCGGACUCUUCAAAAAU	AUUUUUGAAAAGUCAGAGCAACAU	Translation	1
stu-miR8001a	LNC_003142	3.5	19.115	1	24	1047	1070	UCCUGGGGAUUAGUAUGAAAAUUC	GUCCAGUCAUACCAAUCCCCAGCA	Cleavage	1
stu-miR8002-5p	LNC_002571	3.5	13.498	1	24	154	177	UUUUUCGUGAUAAUAAUGGAAUCA	CCCUUCCACUAUUGCCUCGAAAAA	Translation	1
stu-miR8003	LNC_003071	3.5	16.92	1	24	146	171	AUUUCGGUAUACAAAUGGGA--UGAC	UUCAACUUCUACUUGUGUAUUGAAAU	Cleavage	1
stu-miR8005b-5p	LNC_000020	3.5	14.384	1	24	2658	2681	ACUCUAAAUUUUAAAUUCUAAAUC	GUAAUAGAGGUUAAGAUUUGGAGA	Cleavage	3
stu-miR8005b-5p	LNC_000020	3.5	17.203	1	24	2865	2888	ACUCUAAAUUUUAAAUUCUAAAUC	GUAAUAGAGGUUAAGAUUUGGAGA	Cleavage	3
stu-miR8007b-3p	LNC_001839	3.5	10.96	1	24	1385	1408	CGAAAAAUGAAAAGUACCACAUAA	UUCAAUGGUUUUUUUUUUUUUUUG	Cleavage	1
stu-miR8007b-5p	LNC_001427	3.5	12.416	1	24	724	747	AUGUGACACUUUUUGAAUUUCGAG	GUAGAUAUUCAAGCAUUGUCACAU	Translation	1
stu-miR8008b	LNC_000320	3.5	19.92	1	24	111	135	AAACCCAGAAAAGCGA-CGGACAGU	UCUCUCGGAUUGCUUUUCUGGGUUU	Cleavage	1
stu-miR8011b-3p	LNC_000755	3.5	9.237	1	22	2884	2905	UUCGUGAGACAAAAAGAAGCCU	CUGCUUUUUUUUUUCUUACUAA	Translation	1
stu-miR8011b-5p	LNC_002571	3.5	13.245	1	22	1054	1077	ACUCAUUUUUGUCUCACAAA--AA	UUCCUUUAUGAGCCAAAAAUGAAU	Cleavage	1
stu-miR8014-5p	LNC_002241	3.5	10.12	1	24	1743	1766	AUUGUUUCAUAUUGUAUUGUAUUU	CAAUACAAUACAAUAAGUAACAAC	Translation	2
stu-miR8014-5p	LNC_000898	3.5	10.519	1	24	9	32	AUUGUUUCAUAUUGUAUUGUAUUU	AAGUAUCAUAUAAUAUAAAAUAAU	Cleavage	1
stu-miR8014-5p	LNC_002566	3.5	13.524	1	24	178	214	AUUGUUUCAUAUUGUAUUGU-------------AUUU	AAAUUGCUACUAUGUCAAUAAUACAUUAUGGUACAAU	Cleavage	1
stu-miR8015-3p	LNC_000270	3.5	22.495	1	24	650	671	GUUUCAUUUUCAAGGUCCAAUAGC	GCU--UGGACUUCGAAGAUGCAAC	Cleavage	1
stu-miR8015-5p	LNC_000648	3.5	14.031	1	24	306	329	UAUUGGAUAUUGAAAAUGAAACUU	UAGAUUCAUUUGCCGUAUCCAAUU	Translation	1
stu-miR8020	LNC_001931	3.5	14.632	1	24	1464	1487	AAUUUCAUUGAGUAUGUUGUUGUU	AACAAUAGCAUACUUAGUGUAAUU	Cleavage	1
stu-miR8021	LNC_000900	3.5	15.806	1	24	202	226	AUUCAAGGCUCAAACUCGAGAC-CU	AGAGUUUUGAUUUUGAAUUUUGAAU	Translation	1
stu-miR8021	LNC_001175	3.5	12.479	1	24	691	714	AUUCAAGGCUCAAACUCGAGACCU	UUGUUUCGAAUUUGAAUUUUGAGU	Translation	1
stu-miR8021	LNC_002241	3.5	10.737	1	24	1226	1249	AUUCAAGGCUCAAACUCGAGACCU	AAAUAUUGAAUUUGAGUCAUGAAU	Cleavage	1
stu-miR8022	LNC_000683	3.5	9.258	1	24	677	700	UUUAAAUGAGAAUUUUGGACUAUU	AAGGGUUUAAAAAUCUCAUUUUAA	Cleavage	1
stu-miR8022	LNC_000853	3.5	12.439	1	24	621	642	UUUAAAUGAGAAUUUUGGACUAUU	AAU--UUAAGAAUUCUUGUUUAAG	Cleavage	2
stu-miR8022	LNC_002148	3.5	14.185	1	24	2560	2582	UUUAAAUGAGAAUUUUGGACUAUU	AA-AAUCCAAAACUCUCAUGUGGA	Cleavage	1
stu-miR8024a-3p	LNC_002983	3.5	13.255	1	24	29	52	UUGGAGGAUUUGAAGAUUUCAACU	GACGGAAAUCUUCAAAUCAAUCAA	Cleavage	1
stu-miR8024a-3p	LNC_001990	3.5	15.661	1	24	1692	1715	UUGGAGGAUUUGAAGAUUUCAACU	GGUCCAAAUCAUCAAUUCCUUUGA	Translation	1
stu-miR8024a-5p	LNC_002964	3.5	13.329	1	24	505	529	UUGAAGAAUUUAAAGACUUCAA--CU	AGCAUU-AGGUUUUAGAAUUUUUCGA	Cleavage	1
stu-miR8024a-5p	LNC_001569	3.5	17.156	1	24	903	926	UUGAAGAAUUUAAAGACUUCAACU	AGAUCAUUUCUUGAAAUUUUUCAA	Cleavage	1
stu-miR8026	LNC_000020	3.5	13.147	1	24	13341	13364	AUGUAGAGAAUAUGUGGUAACCCU	AUGAAUAUUGCAUAUUUUCUAGAU	Cleavage	2
stu-miR8026	LNC_000781	3.5	8.01	1	24	16	39	AUGUAGAGAAUAUGUGGUAACCCU	AGAAUUACCGCCUAUACUCUGUAU	Translation	1
stu-miR8028-3p	LNC_002987	3.5	14.663	1	24	746	771	GUUCAUAAUUAUAGUAUAAGG--AUG	AAUUACCUUAUUGUAUGAUUGUGGAC	Cleavage	1
stu-miR8028-3p	LNC_002140	3.5	8.494	1	24	87	109	GUUCAUAAUUAUAGUAUAAGGAUG	CAUA-UUAUUUUGUAAUUGUGAAG	Cleavage	1
stu-miR8029	LNC_001388	3.5	13.861	1	24	2249	2272	AGCCAUUUUUCUUUGUUUUGGAGC	UCUUUAAAAAAAAGUAAAAUGACU	Translation	1
stu-miR8029	LNC_001387	3.5	13.861	1	24	1550	1573	AGCCAUUUUUCUUUGUUUUGGAGC	UCUUUAAAAAAAAGUAAAAUGACU	Translation	1
stu-miR8029	LNC_002662	3.5	11.749	1	24	1295	1318	AGCCAUUUUUCUUUGUUUUGGAGC	GAAAUAAAAUGAAGAGAAAUGUUU	Cleavage	1
stu-miR8032a-3p	LNC_002333	3.5	16.696	1	22	324	345	AGUGUGAGUCGGUGUGAUUAGG	UAUAAUUACGCAGACUUGUACU	Translation	1
stu-miR8033-5p	LNC_002378	3.5	11.434	1	22	235	256	UUCCAAAGCUGCAGAAAUGAGU	CAACAGUUCUUUGGUUUUGGAA	Cleavage	1
stu-miR8037	LNC_001960	3.5	14.819	1	22	950	971	AUAAUUUGGAGGAAUAGGAACC	UUCUCCUUUACUUUUAAAUUAU	Cleavage	1
stu-miR8040-3p	LNC_001931	3.5	14.427	1	21	701	721	CUUAUAAUUGUAAUUAUGAUC	CAUCAUAGUUACCAUUAUGGC	Translation	1
stu-miR8040-3p	LNC_002818	3.5	10.023	1	21	2379	2399	CUUAUAAUUGUAAUUAUGAUC	AUUCAUGUUUAUAAUUAUUAG	Cleavage	1
stu-miR8040-3p	LNC_001486	3.5	8.38	1	21	220	240	CUUAUAAUUGUAAUUAUGAUC	AUUCAUGUUUAUAAUUAUUAG	Cleavage	1
stu-miR8042	LNC_000254	3.5	8.573	1	21	355	375	AUUAGACUGAAGUGCUGAUCU	UUCUCAGCUCAUCAGUUUAAU	Translation	1
stu-miR8044-3p	LNC_002361	3.5	11.555	1	21	39	59	UCUCCAGCGAUAUUUGAAACU	UUUUUCAAAAAUUUCUGGAGU	Cleavage	1
stu-miR8046-5p	LNC_002436	3.5	18.951	1	21	202	222	UAUGAUCGAAGUUUCAAUGAC	UGCAUGGAAACAUGGAUUAUA	Translation	1
stu-miR8047	LNC_000788	3.5	18.446	1	21	1017	1037	CCAUUUUUUCGAAAUUAGACC	CAUCUCAAGUCGAAAGAAUGG	Cleavage	1
stu-miR8050-5p	LNC_001423	3.5	15.49	1	20	1465	1484	AAGUAGGAAUCAAGGUCAAU	CUUGACUUUUGUUCUUGUUU	Translation	1
stu-miR8051-3p	LNC_000900	3.5	22.593	1	21	512	532	UAUUUCUUCUACCAUACUAUU	AUUUGUGUGGUGGAAGAAGUU	Cleavage	1
stu-miR8051-5p	LNC_001194	3.5	10.057	1	20	305	324	UAGUAUGGUAGAAAGAUUCA	UGAAUUGCUUUACUAUACUA	Cleavage	1
stu-miR156a	LNC_002963	4	3.325	1	21	35	55	UUGACAGAAGAUAGAGAGCAC	UUUCUUUCUCUCUUCUCUCAA	Cleavage	1
stu-miR156a	LNC_002936	4	8.513	1	21	127	147	UUGACAGAAGAUAGAGAGCAC	AAACUCUCUAAUUUCUUUCAA	Translation	1
stu-miR156e	LNC_000587	4	9.672	1	20	3456	3475	UGACAGAAGAGAGUGAGCAC	AUGUACACUCUUUUAUGUUA	Cleavage	3
stu-miR156e	LNC_001756	4	20.698	1	20	180	199	UGACAGAAGAGAGUGAGCAC	AUGUUCAAUUUCUUUUGACA	Cleavage	1
stu-miR156e	LNC_001839	4	7.987	1	20	1596	1615	UGACAGAAGAGAGUGAGCAC	UUGUUUUCUUUCUUUUGUUG	Cleavage	1
stu-miR156e	LNC_002963	4	2.867	1	20	35	54	UGACAGAAGAGAGUGAGCAC	UUUCUUUCUCUCUUCUCUCA	Cleavage	1
stu-miR156f-3p	LNC_001909	4	16.224	1	22	821	842	CUCACUUCUCUUUCUGUCAAUC	UGCAGAUAGAGAAAAAAGUGAG	Translation	1
stu-miR156f-3p	LNC_002281	4	19.012	1	22	466	487	CUCACUUCUCUUUCUGUCAAUC	CAGUGAGGGAGAGAUGGGUGAG	Cleavage	1
stu-miR156f-5p	LNC_001756	4	20.389	1	20	181	200	CUGACAGAAGAGAGUGAGCA	UGUUCAAUUUCUUUUGACAG	Cleavage	1
stu-miR156g-3p	LNC_000778	4	14.473	1	21	254	274	GCUUACUCUCUAUCUGUCACC	AAAGAGAGAGAGAGAGUGAGU	Cleavage	1
stu-miR162a-3p	LNC_000504	4	10.541	1	20	1	20	UCGAUAAACCUCUGCAUCCA	GAGAUGUUGAGGUUUAUCCA	Cleavage	1
stu-miR162a-5p	LNC_001602	4	15.022	1	21	213	233	GGAGGCAGCGGUUCAUCGAUC	AAUUGAUGAAUCGAUGCUUUA	Cleavage	1
stu-miR162a-5p	LNC_001213	4	15.735	1	21	13	33	GGAGGCAGCGGUUCAUCGAUC	AAUUGAUGAAUCGAUGCUUUA	Cleavage	1
stu-miR164-5p	LNC_000020	4	18.947	1	21	6692	6712	UGGAGAAGCAGGGCACAUGCU	AUCAUUUUCCCUGAUUCUCUG	Cleavage	3
stu-miR164-5p	LNC_001791	4	6.378	1	21	989	1009	UGGAGAAGCAGGGCACAUGCU	GUUAUGUUUCUUGUUUCUUUA	Cleavage	1
stu-miR164-5p	LNC_002868	4	15.708	1	21	776	796	UGGAGAAGCAGGGCACAUGCU	UCCAUGUUUGUUGCUUCUCCU	Cleavage	1
stu-miR166a-5p	LNC_002923	4	11.946	1	21	19	39	GGAAUGUUGUCUGGCUCGAGG	UGUCCAGUCAAACAAUAUUUU	Translation	1
stu-miR169d-3p	LNC_003015	4	20.243	1	21	17	37	GCAGGUCAUCUUUAGCUAACU	AAUGAGCUAAUGAUGACUAGC	Translation	1
stu-miR169e-3p	LNC_000587	4	18.039	1	19	4347	4365	GCAAGUUAUCCUGGCUAUC	AGUAGCUAGGAUAGUUUGG	Cleavage	1
stu-miR171a-3p	LNC_002499	4	21.147	1	21	512	532	UGAUUGAGCCGUGCCAAUAUC	UCUGUUGGUGCUGCUCAAACA	Translation	1
stu-miR171a-3p	LNC_002036	4	17.636	1	21	161	181	UGAUUGAGCCGUGCCAAUAUC	CAUAUGGGCGAGGAUCAAUUA	Translation	1
stu-miR171b-5p	LNC_001687	4	13.597	1	21	1243	1263	AGAUAUUGAUGUGGCUCAAUC	GUUUGAGUGAUGUCUAUAUCU	Cleavage	1
stu-miR171b-5p	LNC_003136	4	17.7	1	21	1132	1152	AGAUAUUGAUGUGGCUCAAUC	UUUUGAGUCACCACGAUGUUU	Translation	1
stu-miR171c-3p	LNC_000626	4	12.873	1	21	4340	4360	UGAUUGAGCCGUGUCAAUAUC	GCUAGGGACAAGGUUCAAUUA	Translation	1
stu-miR171d-5p	LNC_000251	4	13.238	1	21	373	393	AGAUAUUGGUGCGGUUCAAUU	CAUUGAACCCAACCAAUUUUU	Translation	1
stu-miR172a-5p	LNC_000667	4	14.965	1	21	1008	1028	GUAGCAUAAUCAAGAUUCACA	UGAGAGUUUUGAUUAUCUUAC	Cleavage	1
stu-miR172b-3p	LNC_000438	4	23.623	1	21	231	251	AGAAUCUUGAUGAUGCUGCAU	GUGCAGCUGCAUCAGGAUUUG	Cleavage	1
stu-miR172b-3p	LNC_001269	4	5.305	1	21	5	25	AGAAUCUUGAUGAUGCUGCAU	GGCCAGCUACAUCAAGAUUCA	Cleavage	1
stu-miR172c-3p	LNC_000725	4	8.967	1	19	178	196	AGAAUCUUGAUGAUGCUGC	UCAUCAUCAUCAAUAUUUU	Cleavage	1
stu-miR172c-3p	LNC_001269	4	5.305	1	19	7	25	AGAAUCUUGAUGAUGCUGC	CCAGCUACAUCAAGAUUCA	Cleavage	1
stu-miR172c-3p	LNC_000438	4	23.623	1	19	233	251	AGAAUCUUGAUGAUGCUGC	GCAGCUGCAUCAGGAUUUG	Cleavage	1
stu-miR172d-3p	LNC_000438	4	23.623	1	21	231	251	GGAAUCUUGAUGAUGCUGCAG	GUGCAGCUGCAUCAGGAUUUG	Cleavage	1
stu-miR172d-3p	LNC_001269	4	5.305	1	21	5	25	GGAAUCUUGAUGAUGCUGCAG	GGCCAGCUACAUCAAGAUUCA	Cleavage	1
stu-miR172d-3p	LNC_001809	4	13.218	1	21	198	218	GGAAUCUUGAUGAUGCUGCAG	CGGAAGCAUCAACAAUAUUUC	Translation	1
stu-miR1886a	LNC_001192	4	11.091	1	24	201	224	AUGGUAUCGUGAGAUGAAAUCAGC	AUUCCUUUCAUCUCUCGAUUUUGU	Translation	1
stu-miR1886g-3p	LNC_003033	4	15.6	1	22	1110	1133	UUUCAUAUUGAUUUCAUCUC--AU	AUUGGAGAAGUAAUAGAUAUGGAA	Translation	2
stu-miR1886g-3p	LNC_001035	4	10.892	1	22	900	922	UUUCAUAUUGAUUUC-AUCUCAU	CAAAGGUAGAAAUUAAUGUGGAA	Cleavage	1
stu-miR1886g-3p	LNC_002663	4	13.624	1	22	2013	2034	UUUCAUAUUGAUUUCAUCUCAU	UUUAGUUGCAUUUAAUAUGAGA	Cleavage	1
stu-miR1886g-5p	LNC_000797	4	9.173	1	24	527	550	GAGAUGAGAUCAAUGUUUGGACAU	ACCUUCAUGUAUUGAUUUCAUUUG	Cleavage	1
stu-miR1886g-5p	LNC_001178	4	21.561	1	24	3679	3702	GAGAUGAGAUCAAUGUUUGGACAU	AGAGACAAACUUUGGUUUUGUCUG	Cleavage	3
stu-miR1886g-5p	LNC_000447	4	18.461	1	24	2127	2150	GAGAUGAGAUCAAUGUUUGGACAU	AACGACAAACAUUUGUUUUGUCUG	Translation	1
stu-miR1886h	LNC_002241	4	14.568	1	24	760	783	AUUUUACGUUGAUUUCAUCUCAUG	AAGGAGAUGAAAUAAAUGUCAAAC	Translation	1
stu-miR1886i-5p	LNC_002378	4	9.875	1	24	1841	1864	AU-GAGAUGAAAUUAGCGUUUGGAU	AUC-GAAUGCUAAUUUCAUCUUUAU	Cleavage	1
stu-miR1886i-5p	LNC_001839	4	7.127	1	24	1581	1604	AUGAGAUGAAAUUAGCGUUUGGAU	CUUCGAAUGCUAAUUUUGUUUUCU	Cleavage	1
stu-miR1886i-5p	LNC_002365	4	8.903	1	24	2191	2219	AUGAGAUGAAAUUAGCGUUU-----GGAU	AUCCCCGAAAGACGCUCAUUUCGUUUUAA	Cleavage	1
stu-miR1886i-5p	LNC_001505	4	11.947	1	24	151	174	AUGAGAUGAAAUUAGCGUUUGGAU	CUUCAAAUCCUGAUUCCGUCUCGU	Translation	1
stu-miR1886i-5p	LNC_002667	4	7.333	1	24	1575	1598	AUGAGAUGAAAUUAGCGUUUGGAU	CCUUAGGUGCUAAUUUUAUCUUCU	Cleavage	1
stu-miR1886i-5p	LNC_002763	4	13.281	1	24	921	944	AUGAGAUGAAAUUAGCGUUUGGAU	AAAGCAAUAUUGAUUUUAUUUUAU	Cleavage	1
stu-miR1886i-5p	LNC_001990	4	14.629	1	24	640	663	AUGAGAUGAAAUUAGCGUUUGGAU	AUCUUGAAGUCAAUUUCGUUUCAU	Cleavage	1
stu-miR1919-3p	LNC_002506	4	24.003	1	21	930	950	ACGAGAGUCAUCUGUGACAGG	GGUGUUAAAAAUCACUUUCGU	Translation	1
stu-miR1919-3p	LNC_002446	4	13.889	1	21	1003	1023	ACGAGAGUCAUCUGUGACAGG	GGUGUUAAAAAUCACUUUCGU	Translation	1
stu-miR319-3p	LNC_001414	4	18.482	1	21	3090	3110	UUGGACUGAAGGGUUCCCUUC	UGAGCUAACCAUUUAGUUCAA	Translation	1
stu-miR319-5p	LNC_001569	4	19.363	1	21	164	184	AGGAAACUGUUUAGUCCAACC	GGUUUGAUUUAUCAGUUUUCU	Translation	1
stu-miR319-5p	LNC_000089	4	17.006	1	21	876	896	AGGAAACUGUUUAGUCCAACC	GAUUGGACUGAUUAGUUUUUG	Translation	1
stu-miR319-5p	LNC_000479	4	8.896	1	21	2656	2676	AGGAAACUGUUUAGUCCAACC	CUUUUGAAAAAAUAGUUUUCU	Cleavage	1
stu-miR319a-3p	LNC_000020	4	9.709	1	21	15193	15213	UUGGACUGAAGGGAGCUCCCU	GUUGAGGUUUCUUUAGUUCAA	Cleavage	2
stu-miR319a-3p	LNC_001168	4	17.776	1	21	1238	1258	UUGGACUGAAGGGAGCUCCCU	UUGGAGCUUGUUUUAGUCCGU	Cleavage	1
stu-miR319a-5p	LNC_002058	4	20.314	1	21	917	937	AGAGCUUUCUUCGGUCCACAC	CUGUGAACAAGAGGAAGCUCU	Cleavage	1
stu-miR319a-5p	LNC_002662	4	16.046	1	21	36	56	AGAGCUUUCUUCGGUCCACAC	AUGUGCUCCUAUGAAAGCUCU	Translation	1
stu-miR319b	LNC_000020	4	9.709	1	20	15194	15213	UUGGACUGAAGGGAGCUCCU	UUGAGGUUUCUUUAGUUCAA	Cleavage	2
stu-miR319b	LNC_001168	4	17.776	1	20	1239	1258	UUGGACUGAAGGGAGCUCCU	UGGAGCUUGUUUUAGUCCGU	Cleavage	1
stu-miR3627-3p	LNC_001599	4	15.828	1	21	79	99	AAGUGCCUCUGUCUUUCGACA	CAUUGACGGUCAGAGGUAUUU	Cleavage	1
stu-miR384-3p	LNC_000020	4	19.08	1	20	9978	9997	AGGGGGCCAAAGUGCCAAAC	AAUUGGAAAUUUGGCUCUCU	Cleavage	2
stu-miR384-5p	LNC_001713	4	19.387	1	20	45	64	UUGGCAUUCUGUCCACCUCC	UGAGGGGAACAGAAUGGCAG	Cleavage	1
stu-miR390-5p	LNC_000210	4	7.339	1	21	567	587	AAGCUCAGGAGGGAUAGCACC	UUAGUUGUCCCCUUUGAGCUU	Translation	1
stu-miR390-5p	LNC_000717	4	13.872	1	21	203	223	AAGCUCAGGAGGGAUAGCACC	UUUGUUAUCUCAGGUGAGCUU	Translation	1
stu-miR393-5p	LNC_002160	4	20.111	1	22	1714	1735	UCCAAAGGGAUCGCAUUGAUCC	GGCUCAAUUCCAGCCUUUUGGG	Translation	1
stu-miR395a	LNC_000594	4	13.011	1	21	1081	1101	CUGAAGUGUUUGGGGGAACUC	UAGUUCUUCUAAGCAUUUUAA	Cleavage	1
stu-miR396-5p	LNC_001632	4	12.834	1	21	1783	1803	UUCCACAGCUUUCUUGAACUU	UUUUUCAAAAAUGUUGUGGGA	Translation	1
stu-miR397-5p	LNC_002058	4	14.029	1	21	2634	2654	AUUGAGUGCAGCGUUGAUGAC	GCUAUCAAUGCUUUAUUCAAG	Translation	1
stu-miR397-5p	LNC_002297	4	7.062	1	21	1052	1072	AUUGAGUGCAGCGUUGAUGAC	CGGAUUAAAGUUGCACUCAAG	Cleavage	1
stu-miR398a-5p	LNC_000570	4	18.341	1	21	319	340	GGGUUGAUUU-GAGAACAUAUG	AAAAUGUUUUCCAAAUCAACUC	Translation	1
stu-miR398a-5p	LNC_000062	4	8.045	1	21	2660	2680	GGGUUGAUUUGAGAACAUAUG	CUUUUCUUCUCGAAUUAAUCU	Cleavage	1
stu-miR398a-5p	LNC_001377	4	16.373	1	21	2071	2091	GGGUUGAUUUGAGAACAUAUG	UUUCUCUUCUUGAGUCAACCU	Cleavage	1
stu-miR398a-5p	LNC_002916	4	16.795	1	21	1670	1690	GGGUUGAUUUGAGAACAUAUG	UUUCUCUUCUUGAGUCAACCU	Cleavage	1
stu-miR398a-5p	LNC_001363	4	20.03	1	21	291	311	GGGUUGAUUUGAGAACAUAUG	GUUUUGUUUUUCAAUCAACUU	Translation	1
stu-miR399g-3p	LNC_001363	4	15.336	1	21	62	82	CGCCAAAGGGGAGCUGCCCUA	UUGGAAAUUUCCCCUUUGGUG	Cleavage	1
stu-miR399i-3p	LNC_001146	4	15.404	1	21	217	240	UGCCAAAGGA---GAGUUGCCCUA	CAGGGCAACUCCAAUCCUUUGGCA	Translation	1
stu-miR4376-3p	LNC_002461	4	15.106	1	20	837	856	GCAUCAUACUCCUGCAUAUU	GAUAUUUAGCAGUGUGGUGU	Translation	1
stu-miR4376-3p	LNC_002877	4	15.784	1	20	519	538	GCAUCAUACUCCUGCAUAUU	UAUAUGUGAAGGUAUGAUGU	Translation	8
stu-miR4376-3p	LNC_002877	4	17.524	1	20	559	578	GCAUCAUACUCCUGCAUAUU	UAUAUGUGAAGGUAUGAUGU	Translation	8
stu-miR4376-3p	LNC_002877	4	17.242	1	20	599	618	GCAUCAUACUCCUGCAUAUU	UAUAUGUGAAGGUAUGAUGU	Translation	8
stu-miR4376-3p	LNC_002877	4	17.242	1	20	639	658	GCAUCAUACUCCUGCAUAUU	UAUAUGUGAAGGUAUGAUGU	Translation	8
stu-miR4376-3p	LNC_002877	4	17.242	1	20	679	698	GCAUCAUACUCCUGCAUAUU	UAUAUGUGAAGGUAUGAUGU	Translation	8
stu-miR4376-3p	LNC_002877	4	17.242	1	20	719	738	GCAUCAUACUCCUGCAUAUU	UAUAUGUGAAGGUAUGAUGU	Translation	8
stu-miR4376-3p	LNC_002877	4	16.663	1	20	759	778	GCAUCAUACUCCUGCAUAUU	UAUAUGUGAAGGUAUGAUGU	Translation	8
stu-miR4376-3p	LNC_002877	4	17.263	1	20	799	818	GCAUCAUACUCCUGCAUAUU	UAUAUGUGAAGGUAUGAUGU	Translation	8
stu-miR4376-3p	LNC_001343	4	14.659	1	20	632	651	GCAUCAUACUCCUGCAUAUU	UAUAUGUGAAGGUAUGAUGU	Translation	1
stu-miR4376-3p	LNC_002769	4	17.245	1	20	166	185	GCAUCAUACUCCUGCAUAUU	UAUAUGUGAAGGUAUGAUGU	Translation	1
stu-miR4376-5p	LNC_002709	4	14.117	1	21	58	78	UACGCAGGAGAGAUGAUGCUG	AAACAUUAUCUUUCCUGUGGA	Cleavage	1
stu-miR477a-3p	LNC_002365	4	13.402	1	22	790	811	GAAGCUCUAGCAGGGAGAGCCA	AAACUUUCUUUAAUAGAGCUUU	Translation	1
stu-miR477a-3p	LNC_001759	4	16.053	1	22	58	79	GAAGCUCUAGCAGGGAGAGCCA	AUCUUCUUCUUGCUUGAGAUUC	Cleavage	1
stu-miR479	LNC_003089	4	17.958	1	21	3446	3466	UGAGCCGAACCAAUAUCACUC	GGGUGGUCAUGGUUUGGUUUA	Cleavage	1
stu-miR479	LNC_003088	4	17.958	1	21	2289	2309	UGAGCCGAACCAAUAUCACUC	GGGUGGUCAUGGUUUGGUUUA	Cleavage	1
stu-miR482a-3p	LNC_000089	4	13.111	1	22	814	835	UUUCCAAUUCCACCCAUUCCUA	AAAAGAUGUGUUGAAUUGGAAG	Translation	1
stu-miR482a-5p	LNC_001212	4	12.878	1	21	5147	5167	GGAAUUGGUGGAUUGGAAAGC	CCAUUCCGGUCCACCAAAUCU	Cleavage	1
stu-miR482a-5p	LNC_001241	4	12.629	1	21	93	113	GGAAUUGGUGGAUUGGAAAGC	AAUUUGAAACCCAGCAAUUCC	Cleavage	1
stu-miR482a-5p	LNC_001990	4	17.294	1	21	1690	1710	GGAAUUGGUGGAUUGGAAAGC	AAGGUCCAAAUCAUCAAUUCC	Cleavage	1
stu-miR482e-5p	LNC_001212	4	9.944	1	21	3603	3624	AGUGGGUGGUGUGGU-AAGAUU	CAUCUUCACUGCACUACUCACU	Cleavage	1
stu-miR482e-5p	LNC_002824	4	18.458	1	21	266	286	AGUGGGUGGUGUGGUAAGAUU	UCUUUUACCACAUCACUUUUU	Cleavage	1
stu-miR482e-5p	LNC_002461	4	11.154	1	21	3481	3501	AGUGGGUGGUGUGGUAAGAUU	CUUUUUAACACACAAUCCGUU	Cleavage	1
stu-miR5303c	LNC_000020	4	16.138	1	24	7846	7869	UUUUGGAGAAUCCGACACGCACCC	GGGUGCGUGUCAAAUUCGCUAAAA	Cleavage	1
stu-miR5303c	LNC_002984	4	11.609	1	24	1474	1497	UUUUGGAGAAUCCGACACGCACCC	UAAGAUGUGUCCAAUUCUUUAAAG	Cleavage	1
stu-miR5303c	LNC_002868	4	9.988	1	24	27	50	UUUUGGAGAAUCCGACACGCACCC	UACUCCUUGUCUAGUUUUCCAAAA	Cleavage	1
stu-miR5303e	LNC_002215	4	12.905	1	24	504	527	UUUUGGAGAAUCUGACACGGGUGU	ACACUCAUGUCAAAUCAUCCAAAA	Translation	1
stu-miR5303f	LNC_002215	4	14.739	1	24	506	529	AUUUUUGGAGAAUCUGACACGGGU	ACUCAUGUCAAAUCAUCCAAAAAG	Translation	2
stu-miR5303f	LNC_000781	4	6.029	1	24	64	87	AUUUUUGGAGAAUCUGACACGGGU	UCCCCUGUCAUCUUUCCCAAAGAU	Translation	1
stu-miR5303f	LNC_001212	4	13.282	1	24	2596	2619	AUUUUUGGAGAAUCUGACACGGGU	UCUCAUUUUGUAGUCUCCAAAAAU	Cleavage	1
stu-miR5303f	LNC_002984	4	16.151	1	24	990	1011	AUUUUUGGAGAAUCUGACACGGGU	AUU--UGUUAAGUCUUCCAGAAAU	Translation	2
stu-miR5303g	LNC_002023	4	12.415	1	24	1977	2003	AUAUUUUUGAAGAGUCUGAG---CAAC	ACUGACUUUUAAAUUCUUGGAAAGUAU	Translation	1
stu-miR5303g	LNC_001414	4	6.57	1	24	3860	3883	AUAUUUUUGAAGAGUCUGAGCAAC	UCAAAUCAGAUUUUCCAAUGAUAU	Translation	1
stu-miR5303g	LNC_001138	4	17.283	1	24	208	231	AUAUUUUUGAAGAGUCUGAGCAAC	AAAAUUCAGACUUUUAAAAAAAAA	Translation	1
stu-miR5303h	LNC_000537	4	20.352	1	24	1777	1799	AACAUUUUUGAAGAGUCUGAGCAA	AUGC-CAGUUUCUGUUAAAAUGUU	Translation	1
stu-miR5303h	LNC_000020	4	11.8	1	24	14447	14470	AACAUUUUUGAAGAGUCUGAGCAA	AUGUCUAGACUUGUCAGAAAUUUU	Cleavage	1
stu-miR5303h	LNC_001733	4	20.296	1	24	1613	1636	AACAUUUUUGAAGAGUCUGAGCAA	CUGUACAGAUUGUUUAAUAGUGUU	Cleavage	1
stu-miR5303j	LNC_000366	4	22.006	1	24	143	169	AAUAUUUUUGAAGAGUCUGA---GCAA	GUGCGUAUCGAAUUCUUUAAAAAUAGU	Cleavage	2
stu-miR5303j	LNC_002023	4	13.603	1	24	1978	2004	AAUAUUUUUGAAGAGUCUGAG---CAA	CUGACUUUUAAAUUCUUGGAAAGUAUU	Translation	1
stu-miR5303j	LNC_000020	4	11.8	1	24	14447	14470	AAUAUUUUUGAAGAGUCUGAGCAA	AUGUCUAGACUUGUCAGAAAUUUU	Cleavage	1
stu-miR5303j	LNC_001414	4	6.57	1	24	3861	3884	AAUAUUUUUGAAGAGUCUGAGCAA	CAAAUCAGAUUUUCCAAUGAUAUU	Translation	1
stu-miR5303j	LNC_002824	4	14.684	1	24	237	260	AAUAUUUUUGAAGAGUCUGAGCAA	ACAAUUAGACCCUCUGGAAAUAUU	Translation	1
stu-miR5304-5p	LNC_002571	4	18.393	1	21	629	649	CAAUGCAACAUACUCAUCACC	AAAAAUGAGUAUGAUGUGUUG	Cleavage	1
stu-miR6023	LNC_002588	4	14.759	1	22	573	594	UUCCAUGAAAGUGUUUUUGGAU	AUUUAAAAAGACUUACAUGUAA	Cleavage	1
stu-miR6024-3p	LNC_001423	4	18.752	1	22	2948	2969	UUUUAGCAAGAGUUGUUUUCCC	UAGACACUAACUUUUGUUAAAG	Cleavage	1
stu-miR6024-3p	LNC_001115	4	14.675	1	22	2247	2268	UUUUAGCAAGAGUUGUUUUCCC	CACCAAACAACACGUGUUAGAA	Translation	1
stu-miR6024-3p	LNC_002709	4	16.742	1	22	38	59	UUUUAGCAAGAGUUGUUUUCCC	CCUAAGAUAAUAAUUGCUGAAA	Translation	1
stu-miR6024-5p	LNC_001593	4	18.073	1	22	2668	2689	AGAAACAACACUUGCUAAAAGA	AUUUUUAGUAUGUGCUCUUUCU	Cleavage	1
stu-miR6024-5p	LNC_001594	4	18.073	1	22	1333	1354	AGAAACAACACUUGCUAAAAGA	AUUUUUAGUAUGUGCUCUUUCU	Cleavage	1
stu-miR6026-3p	LNC_001776	4	15.571	1	22	125	146	UUCUUGGCUAGAGUUGUAUUGC	UGAAUAGUGUUUUAGCCAAGAG	Cleavage	1
stu-miR6027	LNC_001053	4	17.555	1	22	3963	3984	UGAAUCCUUCGGCUAUCCAUAA	UUCCGGAUAGUAGAAGCAUUCA	Translation	1
stu-miR6149-3p	LNC_000783	4	6.189	1	22	2337	2358	UGAUUCAGGUUUGUAUGCAAAC	CUUUAUAUAUAUAUCUGAAUUA	Translation	1
stu-miR6149-3p	LNC_000570	4	11.65	1	22	451	472	UGAUUCAGGUUUGUAUGCAAAC	CGAUGUAUAUAAAUUUGAGUUU	Cleavage	1
stu-miR7980a	LNC_001192	4	11.183	1	24	186	211	AUGAGAUGAAGUCAAUGUUUG--GAC	GUCAGUAAACAUUCAAUUCCUUUCAU	Translation	1
stu-miR7980a	LNC_000561	4	8.54	1	24	1993	2014	AUGAGAUGAAGUCAAUGUUUGGAC	AUC--AAUAUUGAUUUAAUUGCAU	Cleavage	1
stu-miR7980b-3p	LNC_001803	4	17.589	1	24	651	675	GAGAUGGAAUCAGUGUUUGGA-CAU	AUGCUUUAGGCAUUUAUUCCAUUUU	Translation	1
stu-miR7980b-3p	LNC_000691	4	20.537	1	24	317	343	GAGAUGGAAUCAGUGUUUGG---ACAU	CUGUGACUCAAACACUUGUUCUUUCUU	Translation	1
stu-miR7982a	LNC_002763	4	11.719	1	24	57	81	AAGUUGGAUGAUAAU-AAUAUAUAU	AUAUGUAUUUAUUAUCAUGCAAUUU	Cleavage	1
stu-miR7982a	LNC_001414	4	9.056	1	24	834	860	AAGUUGGAUGAUAAUAAUA-UA--UAU	CUAGUUACUAUUAUUUUCAUUCGACUU	Cleavage	2
stu-miR7982a	LNC_001809	4	11.318	1	24	1087	1113	AAGUUGGAUGAUAAUAAUA-UA--UAU	CUAGUUGCUAUUAUUUUCAUUCGACUU	Cleavage	2
stu-miR7982a	LNC_001809	4	11.441	1	24	947	970	AAGUUGGAUGAUAAUAAUAUAUAU	ACAAAAGUUUUUAUUAUUCAAUUU	Cleavage	2
stu-miR7982a	LNC_001358	4	11.738	1	24	1748	1773	AAGUUGGAUGAUAAUAAUAUA--UAU	CUAACUUUAUAAUUGUUAAUUAACUU	Cleavage	1
stu-miR7982a	LNC_001495	4	16.039	1	24	2733	2759	AAGUUGGAUGAUAAUAAUAUAU---AU	AUUGGGUUUAUUAUAGUUAUUUAGUUU	Cleavage	1
stu-miR7983-5p	LNC_003011	4	13.236	1	24	346	369	UAAAGUCUUUAGCGACAUUGGUUC	UUUAUAAGAUUGCUAAAGUCUUUA	Cleavage	1
stu-miR7984b-3p	LNC_001931	4	14.878	1	24	1317	1340	GGUCUUUCAUAAAAUUUGGUAUCG	CGAAGCCAAGUUUCAUGCAAGGCU	Translation	1
stu-miR7984b-3p	LNC_000221	4	11.16	1	24	154	177	GGUCUUUCAUAAAAUUUGGUAUCG	AAAUCCCAAGACUUAUGAAACACC	Cleavage	1
stu-miR7984c-3p	LNC_002983	4	11.603	1	24	641	665	CCUUC-AUAAAGUUUGGUAUCGUAA	UUACGAUAUCAAACUUUAUAGAGGG	Cleavage	1
stu-miR7984c-3p	LNC_003033	4	9.85	1	24	934	956	CCUUCAUAAAGUUUGGUAUCGUAA	AUAU-AUACCCAUGUUUAUGAAGC	Translation	1
stu-miR7984c-5p	LNC_001723	4	18.658	1	24	459	482	ACGAUACCAAACUUUAUGAAGGAC	UGCUUUCAUGGAGUUUGGAAUCUU	Cleavage	1
stu-miR7984c-5p	LNC_000441	4	21.907	1	24	706	729	ACGAUACCAAACUUUAUGAAGGAC	AAUGUUAGUAAAGAUUGGUGUCGA	Translation	1
stu-miR7984d-5p	LNC_000667	4	12.804	1	24	1050	1073	AUCCGAACUUUGACCGAAAUUGCU	GGUGCUUUUGGUUACAAUUUGGGU	Translation	1
stu-miR7986	LNC_000845	4	13.433	1	24	1490	1514	AGUUUAAAACGUUAC-UGUCGGUAA	AAUGAGACAAGUUAUGUUUUAAAUU	Cleavage	1
stu-miR7986	LNC_002764	4	18.214	1	24	185	208	AGUUUAAAACGUUACUGUCGGUAA	UUGGUUAUAUUAAGGUUUUAGACU	Translation	1
stu-miR7987	LNC_000065	4	14.691	1	24	1096	1124	ACACUAGUUGAUCUUAUUGA-----UGAC	GUCACAUAAUCAAUAUGUUUAACUACUGU	Cleavage	1
stu-miR7987	LNC_002678	4	12.426	1	24	1233	1256	ACACUAGUUGAUCUUAUUGAUGAC	AAUAUCAAUAAAACCAAUUAGUUU	Translation	1
stu-miR7988	LNC_001143	4	18.894	1	24	761	784	AACGGAAAAGGGCCAAAAAUACCC	GGGUAUAUUUGUCCUUUUUCCCUU	Cleavage	1
stu-miR7988	LNC_000557	4	16.066	1	24	338	361	AACGGAAAAGGGCCAAAAAUACCC	GGGUAUAUUUGUCCUUUUUCCCUU	Cleavage	1
stu-miR7988	LNC_002354	4	10.804	1	24	592	615	AACGGAAAAGGGCCAAAAAUACCC	GUAUAUUUUAAGCCAUUUUUUGUU	Translation	1
stu-miR7988	LNC_000781	4	8.9	1	24	1236	1259	AACGGAAAAGGGCCAAAAAUACCC	UGACUUUUUUGUCCCUUUCCCCUU	Cleavage	1
stu-miR7990a	LNC_001134	4	14.035	1	24	310	333	UUCAAAUGAUCGUAACUUUGGCCU	UAUUCAAAUUUGUAAUUAUUUGAG	Translation	1
stu-miR7990b	LNC_001194	4	12.531	1	24	76	99	GAAUUUUCAAAUGAUCGUAACUUU	UGUUUUGUGCUCAUGUGGAAAUUU	Translation	1
stu-miR7990b	LNC_000587	4	10.332	1	24	1054	1077	GAAUUUUCAAAUGAUCGUAACUUU	AAACCUACGGUUGUGUAAAAGUUC	Translation	2
stu-miR7990b	LNC_000587	4	12.21	1	24	6207	6228	GAAUUUUCAAAUGAUCGUAACUUU	GAA--UACAUUUAUUUGAAGAUUA	Cleavage	2
stu-miR7990b	LNC_001115	4	13.065	1	24	26	52	GAAUUUUCAAAUGAUCGUAA-CU--UU	AAUUAGCUUAUUACUAUUGGAAAAUUC	Translation	1
stu-miR7991a	LNC_002506	4	22.981	1	24	159	182	AGGAGGUCGGAAUUUUUAAUGAAU	GAACUUUUAGAGUUCUGAUUUUCU	Cleavage	1
stu-miR7991a	LNC_002446	4	20.52	1	24	225	248	AGGAGGUCGGAAUUUUUAAUGAAU	GAACUUUUAGAGUUCUGAUUUUCU	Cleavage	1
stu-miR7991a	LNC_001219	4	15.306	1	24	87	110	AGGAGGUCGGAAUUUUUAAUGAAU	AUCCGGUUAGAGUUCCGGCCUCUU	Cleavage	2
stu-miR7991a	LNC_001219	4	15.271	1	24	249	272	AGGAGGUCGGAAUUUUUAAUGAAU	AUCCGGUUAGAGUUCCGGCCUCUU	Cleavage	2
stu-miR7992-3p	LNC_002145	4	9.272	1	23	1072	1094	UGUCUAGAUGUGCAUUUCAAAGU	CACAUAAGAUAAACAUCUAGAUA	Cleavage	1
stu-miR7993b-5p	LNC_002378	4	6.209	1	24	2498	2521	UUAAGUUAACCACAUAAAAUAUGU	UCUUCUUUUAUUUUAUUAGUUUAA	Translation	1
stu-miR7993b-5p	LNC_002818	4	17.74	1	24	436	459	UUAAGUUAACCACAUAAAAUAUGU	UCAAAUUUUAUUUGGAGAAUUUGA	Translation	1
stu-miR7994a	LNC_002210	4	9.717	1	24	1272	1295	AUAUUAUACUUGGGCAUAAACUCC	AUUACUUAUGUUUAAUUCUAAUAU	Translation	1
stu-miR7996a	LNC_000020	4	11.331	1	24	6452	6476	AUGUGGUACAUAUGAAA-UUUGAAA	UUUCAAAAUUUUAUGUGUGUCACAU	Cleavage	1
stu-miR7996a	LNC_001960	4	5.207	1	24	1084	1111	AUGUGGUACAUAUGAAAUUU----GAAA	UUUCUAACAAAUUUCAUUUUUAUCAAAU	Translation	1
stu-miR7996a	LNC_000982	4	15.699	1	24	1930	1953	AUGUGGUACAUAUGAAAUUUGAAA	AAUCUAGUCUCAUAUAGACCAUAU	Translation	1
stu-miR7997a	LNC_000366	4	22.743	1	21	207	227	AUGCUGCUCGGACUCUUCAAA	UUUGAAUAGUCCGAGCAACUU	Cleavage	1
stu-miR7997a	LNC_000020	4	16.261	1	21	7912	7932	AUGCUGCUCGGACUCUUCAAA	AGUGAAGAGUCCGUGCAACUU	Cleavage	1
stu-miR7999-5p	LNC_000725	4	21.941	1	24	4802	4825	CUGGGUCACUUCUACGGGUCCUUC	AUUCAACUUUUGCAAGUGACCUAG	Cleavage	1
stu-miR7999-5p	LNC_000724	4	21.941	1	24	4132	4155	CUGGGUCACUUCUACGGGUCCUUC	AUUCAACUUUUGCAAGUGACCUAG	Cleavage	1
stu-miR8001b-3p	LNC_001035	4	11.644	1	24	903	926	GGAUUUUCAUACUAAUUCCUAGAA	AGGUAGAAAUUAAUGUGGAAGUUC	Cleavage	1
stu-miR8001b-3p	LNC_002594	4	20.885	1	24	192	214	GGAUUUUCAUACUAAUUCCUAGAA	AUUU-GGAAUUUGUAGGGGAAUUU	Translation	1
stu-miR8001b-5p	LNC_002354	4	13.794	1	24	561	584	AUGGGGAUUAGUAUGAAAAUUUGC	GGAUAUUUUUGUACCAAUUCCAAU	Translation	1
stu-miR8001b-5p	LNC_002662	4	9.755	1	24	865	888	AUGGGGAUUAGUAUGAAAAUUUGC	CCUAUUUUUUAUAUCAAUUUCCAA	Translation	1
stu-miR8002-3p	LNC_000020	4	24.794	1	24	7068	7091	AUUCCAUUAUUAUCAAGAAAAAAG	AUCCCUUCUUGGUCGUAAUGGGGA	Translation	2
stu-miR8002-5p	LNC_002678	4	13.37	1	24	66	92	UUUUUCGUGAUAAUAAUGGA---AUCA	UGAAAGCUCCUUUAUUUCCAUGGAAAA	Translation	1
stu-miR8003	LNC_001005	4	16.311	1	24	66	89	AUUUCGGUAUACAAAUGGGAUGAC	GUGAAUCUAUAUGUAUAUCGAUAU	Cleavage	1
stu-miR8003	LNC_003156	4	9.262	1	24	850	873	AUUUCGGUAUACAAAUGGGAUGAC	GAAGCUCUAUUUUUUUACUGAAGU	Translation	1
stu-miR8004	LNC_001289	4	21.629	1	24	514	539	AGGGGUUGUGUAUGUGUUUG--GCCU	AGGUUGCAAACGUGUAUACGGCCCCC	Cleavage	1
stu-miR8004	LNC_001316	4	11.747	1	24	568	591	AGGGGUUGUGUAUGUGUUUGGCCU	AAUAUAAAUAUAUAUAUAAUUUUU	Cleavage	1
stu-miR8005a	LNC_002135	4	17.194	1	24	88	111	UUUAGAGUUUAAGGUUUAGAGUUU	GAAUUUUGAAUUUUGAAUUUUGAA	Cleavage	2
stu-miR8007a-3p	LNC_000667	4	14.525	1	24	868	891	CGAAAAAUGAAAAGUGCCACAUAA	UUAUUUGGCUUAUUUUGUUUUUUG	Cleavage	1
stu-miR8007a-3p	LNC_001839	4	10.96	1	24	1385	1408	CGAAAAAUGAAAAGUGCCACAUAA	UUCAAUGGUUUUUUUUUUUUUUUG	Cleavage	1
stu-miR8007b-5p	LNC_000020	4	11.331	1	24	6453	6476	AUGUGACACUUUUUGAAUUUCGAG	UUCAAAAUUUUAUGUGUGUCACAU	Translation	1
stu-miR8007b-5p	LNC_001412	4	17.22	1	24	2230	2253	AUGUGACACUUUUUGAAUUUCGAG	CAUUAAAUUCAAAAAGUUUUGCUU	Cleavage	2
stu-miR8008a	LNC_000537	4	20.004	1	24	314	337	AUUUCCAGAAAAGCGACGGACAGU	UGUGGAGGUCACUUUUUUGGAGAU	Cleavage	1
stu-miR8010	LNC_001495	4	15.911	1	24	564	589	AUAGGACCCUAGUU-AAAUUUA-GGU	ACUGUUAAUUUGAAUUAGUGUCUUAU	Cleavage	1
stu-miR8010	LNC_002168	4	15.62	1	24	4546	4567	AUAGGACCCUAGUUAAAUUUAGGU	GCC--AAUUUCAUUCUGGUUCUAU	Translation	1
stu-miR8010	LNC_002169	4	15.62	1	24	3008	3029	AUAGGACCCUAGUUAAAUUUAGGU	GCC--AAUUUCAUUCUGGUUCUAU	Translation	1
stu-miR8011a-3p	LNC_002242	4	10.688	1	24	425	448	AAUAAAAAGAAGCCUCACACAACU	CUACUUGUGAAAUUAUUUUUUAUU	Translation	1
stu-miR8011a-5p	LNC_002168	4	18.955	1	24	3423	3446	UUGUGUGAGGUUUCUUUUUGUUUC	UGAGCGAUUAGGAACCUUGCACAA	Cleavage	1
stu-miR8011a-5p	LNC_001186	4	15.173	1	24	774	797	UUGUGUGAGGUUUCUUUUUGUUUC	UUAGUGAAGCGAGGCCUCACACAU	Cleavage	1
stu-miR8011b-3p	LNC_000587	4	16.048	1	22	3765	3786	UUCGUGAGACAAAAAGAAGCCU	UCACUUUUGUUUGUUUCUCGAG	Cleavage	1
stu-miR8011b-3p	LNC_000062	4	16.18	1	22	581	602	UUCGUGAGACAAAAAGAAGCCU	UUCCUUUUUCUUGUUUCGUGGG	Cleavage	1
stu-miR8011b-3p	LNC_000778	4	16.654	1	22	233	254	UUCGUGAGACAAAAAGAAGCCU	UUUUUUUUUUUUUUUUCAAGAA	Translation	1
stu-miR8011b-3p	LNC_001414	4	12.819	1	22	39	60	UUCGUGAGACAAAAAGAAGCCU	CUUCUUCUUUCUCUUUCACGCA	Translation	1
stu-miR8011b-3p	LNC_001809	4	10.815	1	22	74	95	UUCGUGAGACAAAAAGAAGCCU	CUUCUUCUUUCUCUUUCACGCA	Translation	1
stu-miR8011b-5p	LNC_001593	4	12.328	1	22	2247	2268	ACUCAUUUUUGUCUCACAAAAA	UUUUUUUGAGAAAUGAGUGAGU	Translation	1
stu-miR8011b-5p	LNC_001594	4	12.328	1	22	912	933	ACUCAUUUUUGUCUCACAAAAA	UUUUUUUGAGAAAUGAGUGAGU	Translation	1
stu-miR8011b-5p	LNC_002936	4	20.182	1	22	398	419	ACUCAUUUUUGUCUCACAAAAA	CUUUUGAAGGAAAGAAAUGAGU	Translation	1
stu-miR8011b-5p	LNC_000465	4	22.698	1	22	185	206	ACUCAUUUUUGUCUCACAAAAA	AAAUUGAUAGGAAAAAGUGAGU	Translation	1
stu-miR8011b-5p	LNC_002617	4	17.274	1	22	1082	1103	ACUCAUUUUUGUCUCACAAAAA	UACUUGUGUGAUAACAAUGUGU	Cleavage	2
stu-miR8014-3p	LNC_001505	4	9.618	1	24	558	581	AUGAAUACAAUGUUUGGAUAAAUU	UAUUCAUUCAAACUUACUAUUUAU	Translation	1
stu-miR8014-3p	LNC_000898	4	15.717	1	24	116	148	AUGAAUACAAUGUUUGGAUA---------AAUU	GAUUGUUGGAGACUAUUUACACUGUGUAUUCAU	Translation	1
stu-miR8015-5p	LNC_000253	4	9.714	1	24	1390	1413	UAUUGGAUAUUGAAAAUGAAACUU	UUUUUUUUUUUUCAAAAUCCGAUC	Translation	1
stu-miR8015-5p	LNC_001687	4	11.349	1	24	1014	1043	UAUUGGAUAUUGAAAAUGAA------ACUU	UAGUGCAUCAUUAAUUUUCUUUAUUUAAUA	Translation	1
stu-miR8015-5p	LNC_002131	4	13.862	1	24	1094	1117	UAUUGGAUAUUGAAAAUGAAACUU	AUCUAUAAUUUUUAAAAUUUAAUG	Translation	1
stu-miR8017	LNC_001823	4	14.086	1	24	481	504	AUCCAAGUGAAGUGUAUCGUCUCA	GUUGAUGAUACAAUACAUUUGGAA	Translation	1
stu-miR8017	LNC_000788	4	9.517	1	24	2424	2450	AUCCAAGUGAAGUGUAUCGU---CUCA	UAAGUUUAUGAAAUACUUCAUUUAGAU	Cleavage	1
stu-miR8020	LNC_002306	4	18.519	1	24	2952	2975	AAUUUCAUUGAGUAUGUUGUUGUU	AACAACAGCAUACCCAUUCAAAUU	Translation	1
stu-miR8020	LNC_000779	4	13.375	1	24	1217	1240	AAUUUCAUUGAGUAUGUUGUUGUU	CACAUUAAUAUAUUUGAUGAAAGU	Cleavage	1
stu-miR8022	LNC_002145	4	20.888	1	24	769	795	UUUAAAUGAGAAUUUUGGACU---AUU	AAUCGGAGUCGAAGAGUCUCACUUAAA	Cleavage	1
stu-miR8022	LNC_000982	4	14.915	1	24	2587	2611	UUUAAAUGAGAAUUUUGGACU-AUU	AAUUGGUCCCAAAUUCUAAUUGAAG	Cleavage	2
stu-miR8022	LNC_000020	4	8.147	1	24	3159	3181	UUUAAAUGAGAAUUUUGGACUAUU	GAUU-UCUGAUAUUUUCAAUUAAA	Cleavage	1
stu-miR8022	LNC_002210	4	10.201	1	24	691	712	UUUAAAUGAGAAUUUUGGACUAUU	AAU--UUCGGAAUUAUAGUUUAAA	Translation	1
stu-miR8022	LNC_002333	4	9.25	1	24	1003	1035	UUUAAAUGAGAAUUUUGGAC---------UAUU	AAUAACUUUGUUUGUCCAUGUUUCUUAUUUAAU	Cleavage	1
stu-miR8022	LNC_000779	4	12.29	1	24	915	937	UUUAAAUGAGAAUUUUGGACUAUU	UAUA-UUGAAAACUCUCAUUUUAA	Cleavage	1
stu-miR8022	LNC_002617	4	12.679	1	24	259	282	UUUAAAUGAGAAUUUUGGACUAUU	GGUGUUUUAGUAUGCUCAUUUGAA	Translation	1
stu-miR8023	LNC_000885	4	16.501	1	24	29	52	UUUGGCACAAUUUCAUUGGCAACC	UACUGCUACUGUAAUUAUGUCAAA	Cleavage	1
stu-miR8024a-3p	LNC_001943	4	13.051	1	24	1027	1049	UUGGAGGAUUUGAAGAUUUCAACU	AAUU-AACUCUUGAAAUGUUCCAA	Cleavage	1
stu-miR8024a-3p	LNC_001021	4	12.228	1	24	1324	1346	UUGGAGGAUUUGAAGAUUUCAACU	AAUU-AACUCUUGAAAUGUUCCAA	Cleavage	1
stu-miR8024a-5p	LNC_001769	4	16.481	1	24	872	895	UUGAAGAAUUUAAAGACUUCAACU	CUUUGAAUUUUUUAAUUUUUUCAU	Translation	1
stu-miR8024a-5p	LNC_002869	4	6	1	24	10	31	UUGAAGAAUUUAAAGACUUCAACU	GGU--AAGUUUUUAAUUUCUUCUG	Translation	1
stu-miR8024a-5p	LNC_001074	4	15.763	1	24	4	27	UUGAAGAAUUUAAAGACUUCAACU	CUAUGAAGUUCUUCACUUCUUCAG	Translation	1
stu-miR8024a-5p	LNC_002281	4	10.381	1	24	389	412	UUGAAGAAUUUAAAGACUUCAACU	UAAAAAAGUUUUUGAGUUUUGCGA	Cleavage	1
stu-miR8024a-5p	LNC_001168	4	10.608	1	24	1007	1030	UUGAAGAAUUUAAAGACUUCAACU	CCAGAAAGAAUUUAAGUUCUCCAA	Cleavage	2
stu-miR8025-3p	LNC_000096	4	16.58	1	24	249	272	UUUAAUUGCAUGCCAAGUGUGUGG	GUAUACACUUGGUAUACGGUUCAA	Translation	1
stu-miR8025-3p	LNC_002568	4	16.365	1	24	106	129	UUUAAUUGCAUGCCAAGUGUGUGG	GUAUACACUUGGUAUACGGUUCAA	Translation	1
stu-miR8025-3p	LNC_002571	4	12.018	1	24	1496	1524	UUUAAUUGCAUGCCAAGUGU-----GUGG	UCAUUUCUGACCCUUGUUAUGUGAUUGAA	Cleavage	1
stu-miR8026	LNC_001581	4	7.282	1	24	795	818	AUGUAGAGAAUAUGUGGUAACCCU	AAAUUUGCUACAUAUUUUUUGUAA	Cleavage	1
stu-miR8026	LNC_001913	4	14.147	1	24	457	480	AUGUAGAGAAUAUGUGGUAACCCU	UGAGAUACUAUAUAUUCUUUGUUU	Cleavage	1
stu-miR8026	LNC_000534	4	12.701	1	24	746	769	AUGUAGAGAAUAUGUGGUAACCCU	UUAUGCACUAUAUAUUUUCUGUGU	Cleavage	1
stu-miR8026	LNC_003071	4	13.725	1	24	454	477	AUGUAGAGAAUAUGUGGUAACCCU	AAAAAUAAUAAAUAUUUUUUAUAU	Cleavage	1
stu-miR8026	LNC_002704	4	22.387	1	24	148	171	AUGUAGAGAAUAUGUGGUAACCCU	AGUCCAACCAUUUAUCCUCUAUAU	Translation	1
stu-miR8027	LNC_001543	4	11.519	1	24	669	692	AUCUCGAGAUAAGUUAUUCUGGAC	GUAGGGGAUCAUUUAUUUAGAGAU	Cleavage	1
stu-miR8028-3p	LNC_002361	4	20.047	1	24	809	833	GUUCAUAAUUAUAGUAUAAG-GAUG	CAUCAUUUGUACUAAAAUGAUGAAA	Translation	1
stu-miR8028-5p	LNC_002869	4	19.309	1	24	1469	1492	UCCUUAUGCUACAAUUGUGAACAA	CUGUUUGCAAUUGUAACUUAAGGG	Translation	1
stu-miR8029	LNC_003105	4	11.255	1	24	321	343	AGCCAUUUUUCUUUGUUUUGGAGC	ACUU-AAAGCAAAGAAAGGUGGGA	Cleavage	1
stu-miR8029	LNC_002987	4	17.109	1	24	1012	1035	AGCCAUUUUUCUUUGUUUUGGAGC	GAUAUAAACCGAUGGGAAAUGGUU	Cleavage	3
stu-miR8030-3p	LNC_002571	4	12.727	1	22	2089	2110	UUAAAACCAAAUCAACCCAAAU	AUUUGUGUUGGUUUAAUUUUAA	Cleavage	1
stu-miR8030-3p	LNC_002275	4	17.63	1	22	482	503	UUAAAACCAAAUCAACCCAAAU	CUUUGGGUUGUUUUGGUAUAAA	Cleavage	1
stu-miR8030-5p	LNC_000479	4	18.338	1	23	2218	2240	UUGGGUUGGUUUGGUCUCGGGUU	GGCCCAAGACAAAAUGGACCCAA	Cleavage	1
stu-miR8032a-3p	LNC_001178	4	22.501	1	22	3654	3675	AGUGUGAGUCGGUGUGAUUAGG	GAUGAUGACAUCGACUCAGGCU	Cleavage	1
stu-miR8033-3p	LNC_001578	4	10.959	1	22	854	875	UCAAUUCUGCAGCUUUAGGAGU	UUUCCUUAAUUUGUUGAAUUGA	Cleavage	1
stu-miR8033-3p	LNC_001923	4	12.482	1	22	363	384	UCAAUUCUGCAGCUUUAGGAGU	UUGCCUAAAAAUGUUGAGUUGA	Cleavage	1
stu-miR8033-5p	LNC_001265	4	19.672	1	22	294	315	UUCCAAAGCUGCAGAAAUGAGU	UCUAAUGUCUGAAGCUUUGGAU	Translation	1
stu-miR8034	LNC_000270	4	23.228	1	22	367	388	UAUGACAAACACUGCAAAAACU	AGGUUUUGCAGUGUUGGUUUUG	Cleavage	1
stu-miR8034	LNC_000570	4	8.944	1	22	1385	1406	UAUGACAAACACUGCAAAAACU	UUCUUUUCAAGUUUUUGUCAUU	Translation	1
stu-miR8035	LNC_001593	4	16.492	1	22	352	373	UCCAUCUUCAAUAUCACUUUCU	ACAAGUUGUUGAUGAAGAUGGA	Translation	1
stu-miR8036-5p	LNC_002617	4	13.136	1	21	1109	1129	GGAGGAAUCGAAAGAUAUAAG	GUUGUAUUUAUCUGUUUCUCC	Translation	1
stu-miR8036-5p	LNC_001931	4	9.114	1	21	842	862	GGAGGAAUCGAAAGAUAUAAG	AAUAAAUCUUUCUUUUUCUCU	Translation	1
stu-miR8036-5p	LNC_002984	4	10.763	1	21	1183	1203	GGAGGAAUCGAAAGAUAUAAG	UGAAUAUUUAUCGAUUUUUCU	Cleavage	1
stu-miR8037	LNC_000982	4	12.012	1	22	1202	1224	AUAAUUUGGAGGA-AUAGGAACC	GCUUUCUAUAUCCUUUAAAUUGU	Cleavage	1
stu-miR8039	LNC_000570	4	20.128	1	21	1129	1149	UUUCCUAUCUGAACUAUCACC	CGAGAUAGUCGACAUAGGAAA	Translation	1
stu-miR8040-3p	LNC_002160	4	17.112	1	21	450	470	CUUAUAAUUGUAAUUAUGAUC	UUUCAAGAGUACAAUUAUCAG	Cleavage	1
stu-miR8042	LNC_001412	4	15.536	1	21	1445	1465	AUUAGACUGAAGUGCUGAUCU	GUAUUUGUAUAUCGGUCUAAU	Translation	1
stu-miR8043	LNC_001959	4	5.346	1	21	14	34	UGAUAUAAUUGGACUUUGGCC	GUCCAAAGUCUAAAAAUAUCC	Cleavage	1
stu-miR8043	LNC_002140	4	7.858	1	21	73	93	UGAUAUAAUUGGACUUUGGCC	UUUCAAAUUUCAAUCAUAUUA	Cleavage	1
stu-miR8044-5p	LNC_000648	4	10.166	1	21	319	339	UUUCAAAUAUGGUUGGAGAUG	CGUAUCCAAUUGUAUAUGAAA	Cleavage	2
stu-miR8044-5p	LNC_002242	4	20.901	1	21	309	329	UUUCAAAUAUGGUUGGAGAUG	AAUCUCAAAUGAUAUUUGGGG	Translation	1
stu-miR8044-5p	LNC_002818	4	16.228	1	21	432	452	UUUCAAAUAUGGUUGGAGAUG	GUUCUCAAAUUUUAUUUGGAG	Translation	2
stu-miR8045	LNC_002941	4	15.054	1	21	121	141	AUUGAUAGUUGAGGUGUGUUU	UAACAUAUUUUUAUUGUCAAU	Translation	1
stu-miR8045	LNC_002338	4	9.737	1	21	42	62	AUUGAUAGUUGAGGUGUGUUU	UAGCAGAAUUCAGCUAUCAGU	Cleavage	1
stu-miR8045	LNC_002417	4	12.35	1	21	24	44	AUUGAUAGUUGAGGUGUGUUU	UCUCCCUCUUCAACUGUCAAU	Cleavage	1
stu-miR8047	LNC_002419	4	16.233	1	21	161	181	CCAUUUUUUCGAAAUUAGACC	GGUUUAAUUUCCGGAAGAUGA	Translation	1
stu-miR8048-3p	LNC_000993	4	14.222	1	21	30	51	AGAUGGAC-AUGCUAAUGAACA	UAUUCAUUGGCAUUGUCCAGCU	Cleavage	1
stu-miR8048-5p	LNC_001152	4	11.063	1	21	129	149	CUCAUUAGCAUCUCCAUCUUG	AAAGCUGAAGAUAUUGAUGAG	Translation	1
stu-miR8049-3p	LNC_000412	4	19.592	1	21	1431	1451	CAUGUCUACAUGAGCCUGAUA	ACUCAGACUUGUGGAGAUGUG	Cleavage	1
stu-miR8049-3p	LNC_000472	4	22.537	1	21	433	453	CAUGUCUACAUGAGCCUGAUA	GACCAGCCUCUUGCAGACAUG	Translation	2
stu-miR8050-3p	LNC_001300	4	22.949	1	21	188	209	UGACUUGAGAUUCC-UACUUGG	GGAAGUAAGGAAGUUCAAGUUA	Translation	1
stu-miR8050-3p	LNC_001632	4	14.11	1	21	3174	3194	UGACUUGAGAUUCCUACUUGG	UCAUGUAAGAGUCACAAGUUA	Cleavage	1
stu-miR8050-3p	LNC_000725	4	11.28	1	21	5573	5593	UGACUUGAGAUUCCUACUUGG	UGAAUUGCAAAUCUCAGGUCA	Cleavage	1
stu-miR8050-3p	LNC_000724	4	11.28	1	21	4903	4923	UGACUUGAGAUUCCUACUUGG	UGAAUUGCAAAUCUCAGGUCA	Cleavage	1
stu-miR8050-5p	LNC_002378	4	8.733	1	20	1853	1872	AAGUAGGAAUCAAGGUCAAU	UUUCAUCUUUAUUUUUAUUU	Translation	2
stu-miR8050-5p	LNC_000160	4	13.784	1	20	124	143	AAGUAGGAAUCAAGGUCAAU	UUUGACCUUGUCUUCUAUUA	Translation	1
stu-miR8050-5p	LNC_002333	4	10.368	1	20	1013	1032	AAGUAGGAAUCAAGGUCAAU	UUUGUCCAUGUUUCUUAUUU	Translation	1
stu-miR8051-3p	LNC_002333	4	22.438	1	21	1601	1621	UAUUUCUUCUACCAUACUAUU	UUUUGUGGGGUAAAGGAAAUA	Translation	1
stu-miR8051-5p	LNC_000561	4	15.45	1	20	1249	1269	UAGUAUGGUAG-AAAGAUUCA	UAAAUCUUUUCUUCCAUACUA	Translation	1
stu-miR8051-5p	LNC_001723	4	17.672	1	20	475	494	UAGUAUGGUAGAAAGAUUCA	GGAAUCUUAAUGCUAUACUU	Translation	1
stu-miR827-3p	LNC_002617	4	12.201	1	21	1128	1148	UUAGAUGAACAUCAACAAACA	CCUUUGUGGUUUUUCAUUUGA	Translation	1
stu-miR827-3p	LNC_000253	4	8.853	1	21	2751	2771	UUAGAUGAACAUCAACAAACA	AUUUUGAUUAUGUUUAUUUAC	Cleavage	1
stu-miR827-3p	LNC_002289	4	14.404	1	21	199	219	UUAGAUGAACAUCAACAAACA	UAUUUUUUCAUGUUUAUUUAC	Cleavage	1
stu-miR827-3p	LNC_001166	4	6.953	1	21	94	114	UUAGAUGAACAUCAACAAACA	UUUUUAUUCAUAUUUAUUUAA	Translation	1
stu-miR827-5p	LNC_001053	4	19.507	1	21	1007	1029	UUUGUUGAUGGU--CAUCUAUUC	UAAUAGAUGGCACCAUCAGCGAA	Cleavage	2
stu-miR827-5p	LNC_001136	4	15.971	1	21	2450	2470	UUUGUUGAUGGUCAUCUAUUC	CAGCAGGUGGCCAACAACAGA	Cleavage	1
stu-miR827-5p	LNC_000626	4	14.695	1	21	2238	2258	UUUGUUGAUGGUCAUCUAUUC	UAGUAGGGGAACACCAACAAA	Translation	1
stu-miR156a	LNC_001839	4.5	8.781	1	21	1596	1616	UUGACAGAAGAUAGAGAGCAC	UUGUUUUCUUUCUUUUGUUGC	Cleavage	1
stu-miR156a	LNC_000253	4.5	13.256	1	21	1690	1710	UUGACAGAAGAUAGAGAGCAC	AAGUUUUCUAUGUUUAGUUAA	Translation	1
stu-miR156a	LNC_001115	4.5	16.869	1	21	635	655	UUGACAGAAGAUAGAGAGCAC	CAGUCCUUUAUCUUCAGUUAG	Cleavage	1
stu-miR156a	LNC_001134	4.5	14.074	1	21	58	78	UUGACAGAAGAUAGAGAGCAC	UGGAUUUCUAUUUGUUGUCGG	Cleavage	1
stu-miR156d-3p	LNC_002868	4.5	9.966	1	22	832	853	GCUCUCUAUGCUUCUGUCAUCA	AUUUGAAAGAACUAUAAAGAGU	Translation	1
stu-miR156e	LNC_001423	4.5	16.472	1	20	3120	3139	UGACAGAAGAGAGUGAGCAC	GGGUUCAAUCUUUUCAGUCA	Cleavage	1
stu-miR156e	LNC_001414	4.5	13.246	1	20	1159	1178	UGACAGAAGAGAGUGAGCAC	CUUUUCCCUUUCUUUUGUCU	Cleavage	1
stu-miR156e	LNC_001809	4.5	15.504	1	20	1413	1432	UGACAGAAGAGAGUGAGCAC	CUUUUCCCUUUCUUUUGUCU	Cleavage	1
stu-miR156f-3p	LNC_001677	4.5	21.356	1	22	1034	1056	CUCACUUC-UCUUUCUGUCAAUC	UGUUGACAGACAUAAGAAGUGGG	Translation	1
stu-miR156f-3p	LNC_000608	4.5	16.264	1	22	727	748	CUCACUUCUCUUUCUGUCAAUC	GUUUGGGAAAAAAACAAGUGAG	Translation	1
stu-miR156f-5p	LNC_001178	4.5	10.865	1	20	506	526	CUGACAGAAGAGA-GUGAGCA	UGUUCAUAUCUUUUCUGUCAU	Cleavage	1
stu-miR156f-5p	LNC_002365	4.5	15.94	1	20	650	670	CUGACAGAAGAGAG-UGAGCA	GGCUCAUCUCCCUGCUGUUAG	Translation	1
stu-miR156f-5p	LNC_001423	4.5	16.297	1	20	3121	3140	CUGACAGAAGAGAGUGAGCA	GGUUCAAUCUUUUCAGUCAA	Cleavage	1
stu-miR156g-3p	LNC_001141	4.5	9.914	1	21	10	30	GCUUACUCUCUAUCUGUCACC	AGAGAGAGAGAGAGAGAAAGC	Cleavage	1
stu-miR156g-3p	LNC_001756	4.5	20.675	1	21	2728	2748	GCUUACUCUCUAUCUGUCACC	CUUGACCGGUAGAAGGUGAGA	Cleavage	1
stu-miR160a-3p	LNC_001756	4.5	17.05	1	21	1870	1890	GCGUAUGAGGAGCCAAGCAUA	AAGGCUAGGCUUUUCUUACGC	Cleavage	1
stu-miR160a-3p	LNC_002941	4.5	16.528	1	21	56	76	GCGUAUGAGGAGCCAAGCAUA	GGUGCUUCUCUUUUCGUAUGU	Cleavage	1
stu-miR162a-5p	LNC_000270	4.5	10.296	1	21	284	304	GGAGGCAGCGGUUCAUCGAUC	CAUUUAUUUAUUGCUGCCUCC	Cleavage	1
stu-miR164-3p	LNC_000587	4.5	12.126	1	21	2366	2386	CAUGUGCUCUAGCUCUCCAGC	GUUAGUGGGUUACAGUACAUG	Translation	1
stu-miR164-3p	LNC_002477	4.5	19.133	1	21	727	747	CAUGUGCUCUAGCUCUCCAGC	GUUGCAAGGCUGAAGCAUAUG	Translation	1
stu-miR164-3p	LNC_000324	4.5	14.83	1	21	169	189	CAUGUGCUCUAGCUCUCCAGC	UCUCGAAAGCUAAAACACAUG	Translation	1
stu-miR164-5p	LNC_001593	4.5	5.588	1	21	91	112	UGGAGAAG-CAGGGCACAUGCU	UUCAUGUUCACUGUCUUCUUCA	Cleavage	1
stu-miR164-5p	LNC_001594	4.5	5.032	1	21	81	102	UGGAGAAG-CAGGGCACAUGCU	UUCAUGUUCACUGUCUUCUUCA	Cleavage	1
stu-miR164-5p	LNC_000725	4.5	10.814	1	21	1799	1819	UGGAGAAGCAGGGCACAUGCU	UUGUUGUGCUCUCCUUCUCCU	Translation	1
stu-miR164-5p	LNC_000724	4.5	10.814	1	21	1134	1154	UGGAGAAGCAGGGCACAUGCU	UUGUUGUGCUCUCCUUCUCCU	Translation	1
stu-miR164-5p	LNC_002306	4.5	7.321	1	21	2247	2267	UGGAGAAGCAGGGCACAUGCU	UUUAUUUACUCUCCUUUUCCA	Translation	1
stu-miR166a-5p	LNC_001569	4.5	11.804	1	21	369	389	GGAAUGUUGUCUGGCUCGAGG	UAUGGAGCCAGGCAAUUUUUU	Cleavage	1
stu-miR166c-5p	LNC_002678	4.5	12.141	1	21	217	237	GGAAUGUUGUUUGGCUCGAGG	GGAGGAGUAAAACAACAUUUU	Cleavage	1
stu-miR166c-5p	LNC_002687	4.5	13.971	1	21	562	582	GGAAUGUUGUUUGGCUCGAGG	AUUUGAGGCCAAUAACAUCCC	Cleavage	1
stu-miR166d-5p	LNC_001279	4.5	20.141	1	21	183	203	AGAAUGUCGUCUGGUUCGAGA	UUUUGAACUUCACGGUGUUCU	Translation	1
stu-miR167a-3p	LNC_001642	4.5	15.672	1	20	492	511	GAUCAUGUGGCAGCCUCACC	CAUGAGGGUGCUAUUUGAUC	Cleavage	1
stu-miR167a-3p	LNC_002594	4.5	23.082	1	20	789	808	GAUCAUGUGGCAGCCUCACC	CGUGAUUCUGUUAUGUGGUC	Cleavage	1
stu-miR167a-3p	LNC_001412	4.5	11.62	1	20	1124	1143	GAUCAUGUGGCAGCCUCACC	UGUGAGACUCACACAUGAAC	Translation	1
stu-miR167b-3p	LNC_001677	4.5	17.602	1	20	910	929	GAUCAUGUGGCAGCAUCACC	CGUGGUACUGACGCAUGAAC	Translation	1
stu-miR167b-3p	LNC_002662	4.5	9.715	1	20	722	741	GAUCAUGUGGCAGCAUCACC	AGUUAUAAUGCCUCAUGAUU	Cleavage	1
stu-miR167b-3p	LNC_000832	4.5	11.447	1	20	29	48	GAUCAUGUGGCAGCAUCACC	AGUUAUGAUGAAAUAUGAUC	Translation	1
stu-miR167d-3p	LNC_001791	4.5	17.163	1	20	1782	1801	GAUCAUGUGGUUGCUUCACC	AUGGAAACAACCAUGUGGUC	Cleavage	2
stu-miR167d-3p	LNC_001791	4.5	14.49	1	20	2769	2788	GAUCAUGUGGUUGCUUCACC	UUUGAAUUAAUCGUAUGAUU	Cleavage	2
stu-miR167d-3p	LNC_002279	4.5	12.375	1	20	404	423	GAUCAUGUGGUUGCUUCACC	GGUGAAGCACCUCUAUAAUC	Translation	1
stu-miR167d-3p	LNC_000725	4.5	20.369	1	20	1016	1035	GAUCAUGUGGUUGCUUCACC	AAUGAGGCAAACACAUGCUU	Translation	1
stu-miR167d-3p	LNC_000724	4.5	20.369	1	20	351	370	GAUCAUGUGGUUGCUUCACC	AAUGAGGCAAACACAUGCUU	Translation	1
stu-miR167d-3p	LNC_001316	4.5	6.475	1	20	1025	1044	GAUCAUGUGGUUGCUUCACC	CUUGUAGUGACCGUAUGAUU	Cleavage	1
stu-miR167d-3p	LNC_000104	4.5	20.369	1	20	329	348	GAUCAUGUGGUUGCUUCACC	AAUGAGGCAAACACAUGCUU	Translation	1
stu-miR167d-3p	LNC_002907	4.5	22.104	1	20	2157	2176	GAUCAUGUGGUUGCUUCACC	AGAGAAGCGACAACAUAAUU	Translation	1
stu-miR167d-3p	LNC_002896	4.5	12.264	1	20	774	793	GAUCAUGUGGUUGCUUCACC	AGUCAAAUAGUCAUAUGAUU	Cleavage	1
stu-miR169a-5p	LNC_000020	4.5	13.853	1	20	846	865	UAGCCAAGGAUGACUUGCCU	AGUUCAGUCUUUUUUGGCUA	Translation	1
stu-miR169a-5p	LNC_002040	4.5	18.573	1	20	250	269	UAGCCAAGGAUGACUUGCCU	GGGAAAUUCAUCCUUGGAUC	Cleavage	1
stu-miR169d-3p	LNC_002753	4.5	16.286	1	21	146	167	GCAGGUCAU-CUUUAGCUAACU	ACUUGGCCAAAGUGUGACCUGU	Translation	1
stu-miR169d-3p	LNC_002667	4.5	13.743	1	21	904	925	GCAGGUCAUCUUU-AGCUAACU	CUUUGUCUGAAAUAUGACCUGC	Translation	1
stu-miR169f-3p	LNC_000032	4.5	19.172	1	19	209	227	GCAAGCAUCCUUGGCGACU	AGUCGACUACGUUGUUUGC	Translation	1
stu-miR171a-3p	LNC_000254	4.5	16.112	1	21	413	433	UGAUUGAGCCGUGCCAAUAUC	AAUGUUCGCAUGGUUUGAUUG	Cleavage	1
stu-miR171b-5p	LNC_003089	4.5	16.869	1	21	1277	1297	AGAUAUUGAUGUGGCUCAAUC	GCUUCAGCCAUAUAAUUGUCU	Cleavage	1
stu-miR171b-5p	LNC_000648	4.5	18.625	1	21	207	227	AGAUAUUGAUGUGGCUCAAUC	GUUUGAGCCAUCUCAAGAACU	Translation	1
stu-miR171b-5p	LNC_001809	4.5	20.929	1	21	629	649	AGAUAUUGAUGUGGCUCAAUC	UUUUGAGCAAAAAAAAUAUUU	Translation	1
stu-miR171c-3p	LNC_001756	4.5	21.741	1	21	1189	1209	UGAUUGAGCCGUGUCAAUAUC	GCGGUUGAUGCGGUUAAAUCA	Cleavage	1
stu-miR171c-3p	LNC_002333	4.5	15.419	1	21	1274	1294	UGAUUGAGCCGUGUCAAUAUC	CCAAUUGAAAUGGUUCAGUCU	Cleavage	1
stu-miR171c-3p	LNC_002499	4.5	21.147	1	21	512	532	UGAUUGAGCCGUGUCAAUAUC	UCUGUUGGUGCUGCUCAAACA	Translation	1
stu-miR171c-3p	LNC_002036	4.5	17.636	1	21	161	181	UGAUUGAGCCGUGUCAAUAUC	CAUAUGGGCGAGGAUCAAUUA	Translation	1
stu-miR171d-5p	LNC_000832	4.5	19.651	1	21	120	140	AGAUAUUGGUGCGGUUCAAUU	CUUUGCAUUGCACUAGUAUUG	Cleavage	1
stu-miR172a-5p	LNC_000447	4.5	15.362	1	21	2261	2281	GUAGCAUAAUCAAGAUUCACA	AAUAAAAUUUGAUUAUUCUAU	Cleavage	1
stu-miR172a-5p	LNC_000020	4.5	21.122	1	21	10464	10485	GUAGCAUAAUC-AAGAUUCACA	UCUGGAUCUUUGAUAGUGCUGC	Translation	1
stu-miR172b-3p	LNC_002421	4.5	10.828	1	21	337	357	AGAAUCUUGAUGAUGCUGCAU	AUGUAGUAUUGUCAAGACUCG	Cleavage	1
stu-miR172b-3p	LNC_002506	4.5	15.034	1	21	973	993	AGAAUCUUGAUGAUGCUGCAU	GUGUGGUAUCAUUGUGAUUUU	Cleavage	1
stu-miR172b-5p	LNC_000160	4.5	9.74	1	21	11	31	GCAGCACCAUCAAGAUUCACA	UAUUAAUCUUUAGGAUGCUGC	Translation	1
stu-miR172c-3p	LNC_001632	4.5	14.117	1	19	3057	3076	AGAAUCUU-GAUGAUGCUGC	GCAGCUUCAUUUAAGAUUCA	Cleavage	1
stu-miR172c-3p	LNC_002421	4.5	10.828	1	19	339	357	AGAAUCUUGAUGAUGCUGC	GUAGUAUUGUCAAGACUCG	Cleavage	1
stu-miR172c-3p	LNC_002506	4.5	15.034	1	19	975	993	AGAAUCUUGAUGAUGCUGC	GUGGUAUCAUUGUGAUUUU	Cleavage	1
stu-miR172c-5p	LNC_001414	4.5	14.798	1	19	3293	3312	AGCAUCUUCAAG-AUUCACA	AGUGGAUUCUUUAAGAUGCU	Translation	1
stu-miR172c-5p	LNC_000725	4.5	14.721	1	19	1296	1314	AGCAUCUUCAAGAUUCACA	UGUGGAUCUUUGGGAUUUU	Translation	1
stu-miR172c-5p	LNC_000724	4.5	14.721	1	19	631	649	AGCAUCUUCAAGAUUCACA	UGUGGAUCUUUGGGAUUUU	Translation	1
stu-miR172c-5p	LNC_001923	4.5	13.057	1	19	298	316	AGCAUCUUCAAGAUUCACA	UGUGCGUUAUUAAGAUGUU	Translation	2
stu-miR172c-5p	LNC_002810	4.5	21.426	1	19	59	77	AGCAUCUUCAAGAUUCACA	UGUGAAUACUGUGGGUGUU	Translation	1
stu-miR172d-3p	LNC_002421	4.5	10.828	1	21	337	357	GGAAUCUUGAUGAUGCUGCAG	AUGUAGUAUUGUCAAGACUCG	Cleavage	1
stu-miR172d-3p	LNC_000725	4.5	8.967	1	21	176	196	GGAAUCUUGAUGAUGCUGCAG	UAUCAUCAUCAUCAAUAUUUU	Cleavage	1
stu-miR172d-5p	LNC_001053	4.5	14.376	1	21	2587	2607	GGAGCAUCAUCAAGAUUCACA	CUUGAUUUUUUAUAAUGUUUC	Translation	1
stu-miR172e-5p	LNC_002810	4.5	17.223	1	21	68	88	GCAACAUCAUCAAGAUUCACA	UGUGGGUGUUCAUGUUGUUGC	Translation	1
stu-miR172e-5p	LNC_000160	4.5	9.74	1	21	11	31	GCAACAUCAUCAAGAUUCACA	UAUUAAUCUUUAGGAUGCUGC	Translation	1
stu-miR1886a	LNC_002984	4.5	15.999	1	24	1511	1534	AUGGUAUCGUGAGAUGAAAUCAGC	GCUGAUUUGAUUUGGUGAUGUCAU	Translation	1
stu-miR1886a	LNC_003014	4.5	11.709	1	24	518	542	AUGGUAUCGUG-AGAUGAAAUCAGC	GUUAUUUUUAUCUACAGGAUGCUAU	Translation	1
stu-miR1886a	LNC_001990	4.5	18.582	1	24	648	671	AUGGUAUCGUGAGAUGAAAUCAGC	GUCAAUUUCGUUUCAUGGUAUUCU	Cleavage	1
stu-miR1886a	LNC_002241	4.5	8.894	1	24	1728	1751	AUGGUAUCGUGAGAUGAAAUCAGC	UUUUAUUUAAUCUUGCAAUACAAU	Cleavage	1
stu-miR1886g-3p	LNC_003033	4.5	13.911	1	22	1966	1987	UUUCAUAUUGAUUUCAUCUCAU	UAAAGAUCAUAUCAAUAGGAAC	Cleavage	2
stu-miR1886g-3p	LNC_001776	4.5	16.144	1	22	182	203	UUUCAUAUUGAUUUCAUCUCAU	AUGUGAUGAAAUUGGAGUGAAA	Cleavage	1
stu-miR1886g-5p	LNC_000589	4.5	15.706	1	24	2884	2907	GAGAUGAGAUCAAUGUUUGGACAU	UCGUCCAAGUCUAGAUCUCAUUUG	Cleavage	1
stu-miR1886g-5p	LNC_001178	4.5	12.687	1	24	434	457	GAGAUGAGAUCAAUGUUUGGACAU	CCCUCUAAAUAUUCAUUUCGUGUC	Translation	3
stu-miR1886g-5p	LNC_000666	4.5	3.697	1	24	16	38	GAGAUGAGAUCAAUGUUUGGACAU	AUG-CUAAAUUUUGUUCUUAUUUU	Translation	1
stu-miR1886g-5p	LNC_001839	4.5	15.435	1	24	440	463	GAGAUGAGAUCAAUGUUUGGACAU	UUAUUCAAGCGUCGAUCUCUUUUU	Cleavage	1
stu-miR1886g-5p	LNC_002649	4.5	11.283	1	24	441	464	GAGAUGAGAUCAAUGUUUGGACAU	CUUUUUAAGCAUUUAUUUCAUGUU	Translation	1
stu-miR1886h	LNC_002219	4.5	11.412	1	24	39	61	AUUUUACGUUGAUUUCAUCUCAUG	UAU-AUAUGAGAUUGACGUGAGAA	Cleavage	1
stu-miR1886i-3p	LNC_001776	4.5	16.043	1	23	180	202	UUUACGUUGAUUUCAUCUCAUGA	UUAUGUGAUGAAAUUGGAGUGAA	Cleavage	1
stu-miR1886i-3p	LNC_002241	4.5	13.886	1	23	759	782	UUU-ACGUUGAUUUCAUCUCAUGA	AAAGGAGAUGAAAUAAAUGUCAAA	Translation	1
stu-miR1886i-5p	LNC_001527	4.5	5.45	1	24	139	166	AUGAGAUGAAAUUAGCGUUU----GGAU	AUUCUCUUAAACUCUAAUUUGGUUUUAC	Cleavage	1
stu-miR1886i-5p	LNC_001143	4.5	15.018	1	24	243	266	AUGAGAUGAAAUUAGCGUUUGGAU	CGUCAAAUUCUGUUUUCACCUCAU	Cleavage	1
stu-miR1886i-5p	LNC_002306	4.5	16.058	1	24	3534	3555	AUGAGAUGAAAUUAGCGUUUGGAU	GUC--AAUACUGGUGUUAUCUUAU	Translation	1
stu-miR1919-3p	LNC_001990	4.5	17.406	1	21	2133	2153	ACGAGAGUCAUCUGUGACAGG	GAUGACAUAGAUGAUUUUUUU	Cleavage	1
stu-miR1919-3p	LNC_002023	4.5	16.782	1	21	1871	1891	ACGAGAGUCAUCUGUGACAGG	UUUAUUACAGUGGACUUUUGU	Translation	1
stu-miR1919-3p	LNC_002994	4.5	13.223	1	21	330	350	ACGAGAGUCAUCUGUGACAGG	UUUGUCCAAGAUUAUUUUUGU	Translation	1
stu-miR1919-5p	LNC_001414	4.5	19.294	1	21	283	303	UGUCGCAGAUGACUUUCGCCC	CAGCGAAAAGCACCUGCAACA	Translation	1
stu-miR1919-5p	LNC_001809	4.5	17.558	1	21	332	352	UGUCGCAGAUGACUUUCGCCC	CAGCGAAAAGCACCUGCAACA	Translation	1
stu-miR319-5p	LNC_001902	4.5	11.198	1	21	1227	1247	AGGAAACUGUUUAGUCCAACC	UGUUGGAUUAUGAAGUAUCCU	Translation	1
stu-miR319-5p	LNC_002877	4.5	11.308	1	21	1632	1652	AGGAAACUGUUUAGUCCAACC	UGUUGGAUUAUGAAGUAUCCU	Translation	1
stu-miR319-5p	LNC_000959	4.5	10.847	1	21	66	86	AGGAAACUGUUUAGUCCAACC	UGUUGGAUUAUGAAGUAUCCU	Translation	1
stu-miR319-5p	LNC_002475	4.5	22.322	1	21	77	97	AGGAAACUGUUUAGUCCAACC	UGUUGUACUCAACACUUUUUU	Cleavage	1
stu-miR319-5p	LNC_000020	4.5	22.645	1	21	2225	2245	AGGAAACUGUUUAGUCCAACC	AUUUGCACUUAACUGUUCCCU	Cleavage	1
stu-miR319-5p	LNC_002869	4.5	11.382	1	21	1517	1537	AGGAAACUGUUUAGUCCAACC	CAUUUGAGUAAAUACUUUUCU	Cleavage	1
stu-miR319-5p	LNC_001809	4.5	14.304	1	21	1935	1955	AGGAAACUGUUUAGUCCAACC	AAUUUGAGUAUAGAGUUUCUU	Translation	1
stu-miR319a-3p	LNC_000020	4.5	15.08	1	21	2323	2343	UUGGACUGAAGGGAGCUCCCU	GUUGAGGUUUCUUUAGUUUAA	Cleavage	2
stu-miR319a-5p	LNC_001927	4.5	14.761	1	21	742	762	AGAGCUUUCUUCGGUCCACAC	AUGUGGAUUUAGAAAAGUUUU	Translation	1
stu-miR319a-5p	LNC_002663	4.5	10.583	1	21	66	86	AGAGCUUUCUUCGGUCCACAC	AUGUGCUCCCAUGAAAGCUUU	Translation	1
stu-miR319b	LNC_000020	4.5	15.08	1	20	2324	2343	UUGGACUGAAGGGAGCUCCU	UUGAGGUUUCUUUAGUUUAA	Cleavage	2
stu-miR3627-3p	LNC_003085	4.5	21.782	1	21	498	518	AAGUGCCUCUGUCUUUCGACA	ACUCAAAAGACUGAGGCAAUC	Translation	1
stu-miR390-3p	LNC_000589	4.5	14.196	1	21	1075	1095	CGCUAUCCAUCUUGAGUUUUA	UGCACUUCAAGAUGGAUAUUG	Cleavage	1
stu-miR390-5p	LNC_002502	4.5	9.624	1	21	282	302	AAGCUCAGGAGGGAUAGCACC	UUUGCUUUUUUUCUUGACCUU	Cleavage	3
stu-miR390-5p	LNC_002168	4.5	19.703	1	21	4389	4409	AAGCUCAGGAGGGAUAGCACC	AAUGCUUGGCCUCCUGUGCUU	Cleavage	2
stu-miR390-5p	LNC_002169	4.5	19.703	1	21	2851	2871	AAGCUCAGGAGGGAUAGCACC	AAUGCUUGGCCUCCUGUGCUU	Cleavage	2
stu-miR390-5p	LNC_000391	4.5	14.215	1	21	409	429	AAGCUCAGGAGGGAUAGCACC	UUUGAGAUAUUUCCUGAGUUU	Cleavage	1
stu-miR393-3p	LNC_001272	4.5	18.969	1	21	271	292	AUCAUGCGAUC-UCUUCGGAAU	GUUUUGGAGAAGGUUGCAUGAU	Translation	1
stu-miR393-3p	LNC_001791	4.5	15.381	1	21	2767	2787	AUCAUGCGAUCUCUUCGGAAU	AGUUUGAAUUAAUCGUAUGAU	Translation	1
stu-miR395a	LNC_001646	4.5	13.596	1	21	516	536	CUGAAGUGUUUGGGGGAACUC	UAGUUCUCUCAAGCUUUUCAA	Cleavage	1
stu-miR395a	LNC_001943	4.5	13.74	1	21	532	552	CUGAAGUGUUUGGGGGAACUC	UUGUGUUUUAAAACAUUUCAG	Cleavage	2
stu-miR395a	LNC_002354	4.5	10.015	1	21	157	177	CUGAAGUGUUUGGGGGAACUC	UAAUUUUUCCAAACGCUUCGU	Cleavage	1
stu-miR396-3p	LNC_002354	4.5	18.541	1	21	801	821	GUCCAAGAAAGCUGUGGGAAA	GCUUUUACAACUUGUUUGGAU	Cleavage	1
stu-miR397-3p	LNC_002818	4.5	13.117	1	21	3361	3381	CAUCAACGCUACACUCAAUCA	GAAAUGAGUUUAUCAUUGAUG	Translation	1
stu-miR397-3p	LNC_001423	4.5	17.508	1	21	1373	1393	CAUCAACGCUACACUCAAUCA	ACAUUGAGUAUGUUGUUGUUG	Translation	1
stu-miR397-5p	LNC_000589	4.5	15.214	1	21	3161	3181	AUUGAGUGCAGCGUUGAUGAC	UUCGUCAGAUUUGCACUCAAC	Cleavage	2
stu-miR397-5p	LNC_000589	4.5	17.458	1	21	3777	3797	AUUGAGUGCAGCGUUGAUGAC	UUCAUCAGUUUUGGACUUGAU	Cleavage	2
stu-miR397-5p	LNC_001053	4.5	14.891	1	21	2673	2693	AUUGAGUGCAGCGUUGAUGAC	GCCAUUACCUUUGUGCUUAAU	Cleavage	1
stu-miR397-5p	LNC_000210	4.5	14.765	1	21	1455	1475	AUUGAGUGCAGCGUUGAUGAC	GCCAUUAUCUUUGUGCUUAAU	Cleavage	1
stu-miR398a-3p	LNC_000391	4.5	18.986	1	21	584	604	UAUGUUCUCAGGUCGCCCCUG	UUGGGGAGUUCUUAGGAUAUA	Translation	1
stu-miR398a-5p	LNC_000020	4.5	15.062	1	21	14693	14713	GGGUUGAUUUGAGAACAUAUG	CUUAUGUUCUUCGAUCAUCCA	Translation	3
stu-miR398a-5p	LNC_002145	4.5	14.027	1	21	179	199	GGGUUGAUUUGAGAACAUAUG	CAUAUGCUUGCAUAUCAGCCU	Translation	1
stu-miR398a-5p	LNC_003073	4.5	11.676	1	21	2049	2069	GGGUUGAUUUGAGAACAUAUG	UUUAUAAUCGUAAAUCAACUU	Cleavage	1
stu-miR398b-3p	LNC_000391	4.5	15.464	1	21	261	282	UUGUGUUCU-CAGGUCACCCCU	AAAGGUGAUUUGUAGGACACAA	Translation	1
stu-miR399i-3p	LNC_002378	4.5	16.873	1	21	400	420	UGCCAAAGGAGAGUUGCCCUA	GGGGGGGAUUUUCUUUUAGCA	Cleavage	1
stu-miR399i-5p	LNC_001581	4.5	13.317	1	21	1000	1020	GGGCUACACUCUAUUGGCAUG	CAUGCCUAUAGGUUGUAGACU	Translation	1
stu-miR408a-5p	LNC_002464	4.5	15.641	1	21	163	183	ACAGGGACGAGGCAGCGCAUG	GAUACGCUGGCUUGUGCUUGU	Cleavage	1
stu-miR408b-5p	LNC_002160	4.5	8.135	1	21	975	995	ACGGGGACGAGACAGAGCAUG	UGUCCCCUGUUUUGUCCCCUU	Cleavage	1
stu-miR408b-5p	LNC_002896	4.5	13.424	1	21	601	621	ACGGGGACGAGACAGAGCAUG	AAUGGUGUGUUUCUUCCUUGU	Cleavage	1
stu-miR4376-3p	LNC_002571	4.5	17.651	1	20	626	645	GCAUCAUACUCCUGCAUAUU	AAUAAAAAUGAGUAUGAUGU	Cleavage	1
stu-miR4376-3p	LNC_002853	4.5	15.691	1	20	550	569	GCAUCAUACUCCUGCAUAUU	GAUGUGUAAUACUAUGAUGU	Translation	2
stu-miR4376-3p	LNC_002853	4.5	13.288	1	20	600	619	GCAUCAUACUCCUGCAUAUU	GAUGUGUAAUACUAUGAUGU	Translation	2
stu-miR4376-5p	LNC_001774	4.5	13.32	1	21	407	427	UACGCAGGAGAGAUGAUGCUG	UAGCGUAAUGUCUUCUGCCUA	Cleavage	1
stu-miR477a-3p	LNC_000571	4.5	10.54	1	22	36	57	GAAGCUCUAGCAGGGAGAGCCA	AAUCUGUUUCUUCUAGGGUUUU	Translation	1
stu-miR477a-5p	LNC_002143	4.5	24.223	1	21	1988	2008	CCUCUCCCUCAAGGGCUUCUC	GGGUAGCUCUGAAGGGAGAGU	Translation	1
stu-miR477a-5p	LNC_000587	4.5	15.199	1	21	2100	2120	CCUCUCCCUCAAGGGCUUCUC	GUUAGGGCUUUGAGGGAAAGG	Cleavage	1
stu-miR477b-3p	LNC_002199	4.5	15.87	1	22	531	552	GAGGUCUUUCGAGUGAGAGUGA	UUGCUUUGAUUUGGAAGAUUUU	Cleavage	1
stu-miR477b-3p	LNC_001943	4.5	14.497	1	22	5514	5535	GAGGUCUUUCGAGUGAGAGUGA	UUAAUCUAAAUCUAAAGACUUC	Translation	1
stu-miR477b-3p	LNC_001400	4.5	12.288	1	22	594	615	GAGGUCUUUCGAGUGAGAGUGA	UUAAUCUAAAUCUAAAGACUUC	Translation	1
stu-miR477b-3p	LNC_002302	4.5	12.188	1	22	836	857	GAGGUCUUUCGAGUGAGAGUGA	UUAAUCUAAAUCUAAAGACUUC	Translation	1
stu-miR477b-5p	LNC_002987	4.5	19.447	1	21	857	877	ACUCUCCCUCAAAGGCUUCUG	CCGAGGUCUUUGCCGGCGAGU	Translation	1
stu-miR479	LNC_000479	4.5	15.218	1	21	1134	1154	UGAGCCGAACCAAUAUCACUC	UUGUUAUAUUUGUUUGGUUUU	Translation	1
stu-miR482a-3p	LNC_002987	4.5	14.859	1	22	497	518	UUUCCAAUUCCACCCAUUCCUA	UUGGAUUGUGUGGCUUUGGAAG	Translation	1
stu-miR482a-5p	LNC_002703	4.5	5.975	1	21	167	187	GGAAUUGGUGGAUUGGAAAGC	UCUUUCUUCUCCACCAGAUCC	Cleavage	1
stu-miR482a-5p	LNC_002338	4.5	23.429	1	21	386	406	GGAAUUGGUGGAUUGGAAAGC	GGUGUUCAGUCCUCCAAUUUG	Translation	1
stu-miR482a-5p	LNC_001527	4.5	10.746	1	21	123	143	GGAAUUGGUGGAUUGGAAAGC	AAUUAUGAGUCCAACAAUUCU	Cleavage	1
stu-miR482c	LNC_003049	4.5	19.72	1	22	246	267	UUUCCUAUUCCACCCAUGCCAA	GAGGUAUCGGUGGCAUUGGAAG	Translation	1
stu-miR482c	LNC_001902	4.5	13.096	1	22	2204	2225	UUUCCUAUUCCACCCAUGCCAA	UAAGCAUGGGUUGUAUAUGAAU	Translation	1
stu-miR482d-5p	LNC_001913	4.5	12.833	1	21	89	109	CGUGAGUGGUGGGGUAAGAUA	GAUUUUGGUCCACUAUUCACU	Cleavage	1
stu-miR482e-3p	LNC_001687	4.5	17.441	1	22	255	276	UCUUGCCAAUACCGCCCAUUCC	GGAAUGGGUUGAAUUUGCAGGA	Translation	1
stu-miR482e-5p	LNC_002854	4.5	12.986	1	21	142	162	AGUGGGUGGUGUGGUAAGAUU	CAUCUCAUUACAUCAUUUAUU	Cleavage	1
stu-miR530	LNC_000589	4.5	12.512	1	21	3386	3406	UCUGCAUUUGCACCUGCACCU	CCGUGAAGUUUUUAAUGCAGA	Translation	1
stu-miR530	LNC_000020	4.5	13.951	1	21	2438	2458	UCUGCAUUUGCACCUGCACCU	CCGUGAAGUUUUUAAUGCAGA	Translation	1
stu-miR530	LNC_000463	4.5	7.839	1	21	1017	1037	UCUGCAUUUGCACCUGCACCU	AUAUGAAGUUACAGAUGCAGA	Translation	1
stu-miR5303c	LNC_000253	4.5	20.811	1	24	3057	3079	UUUUGGAGAAUCCGACACGCACCC	CGG-GCGUUUCGGGUGCUUUAAAU	Translation	1
stu-miR5303c	LNC_001495	4.5	17.705	1	24	457	480	UUUUGGAGAAUCCGACACGCACCC	AAGCUCUUGUUUGCUGCUCCAAAA	Translation	2
stu-miR5303c	LNC_001053	4.5	12.283	1	24	2097	2120	UUUUGGAGAAUCCGACACGCACCC	AAAUGAGUCUUGAAUCCUCCAAAA	Translation	1
stu-miR5303c	LNC_001756	4.5	16.291	1	24	2196	2218	UUUUGGAGAAUCCGACACGCACCC	GGCU-UGGGCCGUGUUCUCUAAAA	Cleavage	1
stu-miR5303c	LNC_001388	4.5	18.051	1	24	2194	2217	UUUUGGAGAAUCCGACACGCACCC	CUUCUCGUGUUCGGUUUGUCAAAA	Cleavage	1
stu-miR5303c	LNC_000725	4.5	13.134	1	24	2273	2295	UUUUGGAGAAUCCGACACGCACCC	GAGU-UGUAUCUGAAUCUUCAGAA	Translation	1
stu-miR5303c	LNC_001387	4.5	18.051	1	24	1495	1518	UUUUGGAGAAUCCGACACGCACCC	CUUCUCGUGUUCGGUUUGUCAAAA	Cleavage	1
stu-miR5303c	LNC_000724	4.5	13.134	1	24	1608	1630	UUUUGGAGAAUCCGACACGCACCC	GAGU-UGUAUCUGAAUCUUCAGAA	Translation	1
stu-miR5303c	LNC_001212	4.5	12.16	1	24	2594	2617	UUUUGGAGAAUCCGACACGCACCC	UCUCUCAUUUUGUAGUCUCCAAAA	Translation	1
stu-miR5303c	LNC_000115	4.5	13.214	1	24	368	390	UUUUGGAGAAUCCGACACGCACCC	GAGU-UGUAUCUGAAUCUUCAGAA	Translation	1
stu-miR5303e	LNC_001388	4.5	18.051	1	24	2194	2217	UUUUGGAGAAUCUGACACGGGUGU	CUUCUCGUGUUCGGUUUGUCAAAA	Cleavage	1
stu-miR5303e	LNC_001387	4.5	18.051	1	24	1495	1518	UUUUGGAGAAUCUGACACGGGUGU	CUUCUCGUGUUCGGUUUGUCAAAA	Cleavage	1
stu-miR5303e	LNC_000797	4.5	9.79	1	24	175	198	UUUUGGAGAAUCUGACACGGGUGU	ACUUCCAUGAAAGAUUUUCUAAAG	Cleavage	1
stu-miR5303e	LNC_000725	4.5	13.134	1	24	2272	2295	UUUUGGAGAAUCUGACACGGGUGU	AGAGUUGUAUCUGAAUCUUCAGAA	Translation	1
stu-miR5303e	LNC_000724	4.5	13.134	1	24	1607	1630	UUUUGGAGAAUCUGACACGGGUGU	AGAGUUGUAUCUGAAUCUUCAGAA	Translation	1
stu-miR5303e	LNC_001495	4.5	17.705	1	24	457	480	UUUUGGAGAAUCUGACACGGGUGU	AAGCUCUUGUUUGCUGCUCCAAAA	Translation	1
stu-miR5303f	LNC_001414	4.5	6.57	1	24	3858	3881	AUUUUUGGAGAAUCUGACACGGGU	AUUCAAAUCAGAUUUUCCAAUGAU	Cleavage	1
stu-miR5303f	LNC_002215	4.5	22.561	1	24	702	726	AUUUUUGGAGAAUCUGA-CACGGGU	UAUGUUGCUCGGACUCUUCAAAAGU	Cleavage	2
stu-miR5303f	LNC_002168	4.5	16.346	1	24	807	830	AUUUUUGGAGAAUCUGACACGGGU	UUUAUUGUUUGAUGCUCUAAUAAU	Translation	1
stu-miR5303f	LNC_002169	4.5	16.346	1	24	807	830	AUUUUUGGAGAAUCUGACACGGGU	UUUAUUGUUUGAUGCUCUAAUAAU	Translation	1
stu-miR5303f	LNC_002131	4.5	14.707	1	24	749	772	AUUUUUGGAGAAUCUGACACGGGU	AGUAGUGUUAUAUUUUAAAAAAAU	Cleavage	1
stu-miR5303f	LNC_002058	4.5	19.223	1	24	295	318	AUUUUUGGAGAAUCUGACACGGGU	GUUGGUGCUGGGUUAGCCAAAAAU	Translation	1
stu-miR5303g	LNC_000472	4.5	17.946	1	24	262	285	AUAUUUUUGAAGAGUCUGAGCAAC	CUUCCUUUGAAUCUUGAAGAAUGU	Translation	1
stu-miR5303g	LNC_002710	4.5	12.203	1	24	460	483	AUAUUUUUGAAGAGUCUGAGCAAC	UAUUAUCAGACUCGACAACAAUAA	Translation	1
stu-miR5303j	LNC_000270	4.5	24.174	1	24	18	40	AAUAUUUUUGAAGAGUCUGAGCAA	GUGC-CGGAUCCUUCAAAAAUACA	Cleavage	1
stu-miR5303j	LNC_001733	4.5	20.296	1	24	1613	1636	AAUAUUUUUGAAGAGUCUGAGCAA	CUGUACAGAUUGUUUAAUAGUGUU	Cleavage	1
stu-miR5303j	LNC_002131	4.5	14.035	1	24	753	775	AAUAUUUUUGAAGAGUCUGAGCAA	GUG-UUAUAUUUUAAAAAAAUAUU	Translation	1
stu-miR5303j	LNC_000537	4.5	20.352	1	24	1777	1799	AAUAUUUUUGAAGAGUCUGAGCAA	AUGC-CAGUUUCUGUUAAAAUGUU	Translation	1
stu-miR5303j	LNC_002889	4.5	13.956	1	24	132	155	AAUAUUUUUGAAGAGUCUGAGCAA	AAGUUUAGAUACUGCAAAAGUAUA	Translation	1
stu-miR5304-3p	LNC_001632	4.5	14.801	1	21	3048	3068	AGAUGAGUAUGGUGCAUUGGA	AUUAAUGCAGCAGCUUCAUUU	Translation	1
stu-miR5304-5p	LNC_000845	4.5	13.808	1	21	199	219	CAAUGCAACAUACUCAUCACC	GGUUAUAAGUAUGUUGCAUGU	Cleavage	1
stu-miR5304-5p	LNC_000020	4.5	10.896	1	21	10402	10422	CAAUGCAACAUACUCAUCACC	UUUGAUGAUUCUGGUGUAUUU	Translation	2
stu-miR5304-5p	LNC_002169	4.5	17.23	1	21	3470	3490	CAAUGCAACAUACUCAUCACC	UUUGAAGCGUUUGUUGUAUUU	Translation	1
stu-miR5304-5p	LNC_002168	4.5	17.23	1	21	5008	5028	CAAUGCAACAUACUCAUCACC	UUUGAAGCGUUUGUUGUAUUU	Translation	1
stu-miR6022	LNC_002481	4.5	6.011	1	21	1536	1556	UGGAAGGGAGAAUAUCCAGGA	UCUUUGAUAUUCUUCUUUUAA	Cleavage	1
stu-miR6022	LNC_001769	4.5	8.199	1	21	762	782	UGGAAGGGAGAAUAUCCAGGA	UUCUUGAUAUUCUUUUUUUUU	Cleavage	1
stu-miR6022	LNC_002417	4.5	5.304	1	21	737	757	UGGAAGGGAGAAUAUCCAGGA	UCUUUGAUACCUUCCUUUCCA	Translation	1
stu-miR6022	LNC_000982	4.5	11.144	1	21	1175	1195	UGGAAGGGAGAAUAUCCAGGA	UUUUGGAGCCUCUUCCUUCUA	Cleavage	1
stu-miR6022	LNC_001756	4.5	16.847	1	21	1399	1419	UGGAAGGGAGAAUAUCCAGGA	UUGUGGAAAUUCACUCUUUUA	Translation	1
stu-miR6022	LNC_002987	4.5	14.505	1	21	1226	1246	UGGAAGGGAGAAUAUCCAGGA	CUCUGGAUAUUGGGCCUUUUG	Translation	1
stu-miR6022	LNC_001527	4.5	21.08	1	21	571	591	UGGAAGGGAGAAUAUCCAGGA	AAUUGGGGGUUUUCCUUUCUG	Cleavage	1
stu-miR6023	LNC_000755	4.5	15.845	1	22	1347	1368	UUCCAUGAAAGUGUUUUUGGAU	UUUCAAAAUGAUUUUCUUGGAG	Cleavage	1
stu-miR6023	LNC_002818	4.5	15.539	1	22	2690	2711	UUCCAUGAAAGUGUUUUUGGAU	UUCCAGAAGGACCUUCAUGUAA	Translation	1
stu-miR6023	LNC_000472	4.5	12.196	1	22	1428	1449	UUCCAUGAAAGUGUUUUUGGAU	AACCAAAUAUAUGUUUAUGGAU	Translation	1
stu-miR6023	LNC_002907	4.5	18.239	1	22	1600	1621	UUCCAUGAAAGUGUUUUUGGAU	GAACAUGAACAAAUUCAUGGAU	Translation	1
stu-miR6024-3p	LNC_000223	4.5	5.007	1	22	1170	1193	UUUUAG--CAAGAGUUGUUUUCCC	UUGAAAACAACUCUUGACCUAAAA	Cleavage	1
stu-miR6024-3p	LNC_000796	4.5	17.164	1	22	751	772	UUUUAGCAAGAGUUGUUUUCCC	GUAAAAAAAAUUGUAGUUGAAA	Translation	1
stu-miR6024-3p	LNC_000725	4.5	8.316	1	22	194	215	UUUUAGCAAGAGUUGUUUUCCC	UUUAAAAUGACAGUUGUUGAGA	Translation	1
stu-miR6024-5p	LNC_001423	4.5	16.627	1	22	1145	1168	AGAAACAACAC--UUGCUAAAAGA	GAAUUUAGCAACCGUGUAGUUUCU	Translation	1
stu-miR6024-5p	LNC_002869	4.5	12.848	1	22	2482	2503	AGAAACAACACUUGCUAAAAGA	GUUUUUAGUGAGAGGUGUUUAU	Translation	1
stu-miR6025	LNC_002306	4.5	12.351	1	22	3069	3091	UACCAACA-AUUGAGAUAACAUC	CCAAUUAUCUUAUUAUGUUGGUA	Translation	1
stu-miR6026-3p	LNC_002869	4.5	10.914	1	22	235	257	UUCUUGGCUAG-AGUUGUAUUGC	UAGAUAUAAUUUCUAGCUAAGAU	Translation	1
stu-miR6026-5p	LNC_001593	4.5	11.816	1	22	3545	3566	AAUACAACUAUUGCCAAGACAA	CAGUUGUGGUAUUAGGUGUAUU	Translation	1
stu-miR6026-5p	LNC_001594	4.5	11.816	1	22	2210	2231	AAUACAACUAUUGCCAAGACAA	CAGUUGUGGUAUUAGGUGUAUU	Translation	1
stu-miR6026-5p	LNC_001923	4.5	21.544	1	22	1604	1625	AAUACAACUAUUGCCAAGACAA	CAUCCUUAUUAAUAAUUGUAUU	Cleavage	1
stu-miR6026-5p	LNC_003073	4.5	5.712	1	22	2127	2148	AAUACAACUAUUGCCAAGACAA	UCAUUUUAUCAAUUUUUGUAUU	Translation	1
stu-miR6027	LNC_001632	4.5	9.969	1	22	2753	2775	UGAAUCCUUCGGCUAUCCAU-AA	UUGAUGAUUAGUUGAAAGAUUCA	Cleavage	1
stu-miR6149-3p	LNC_002145	4.5	17.831	1	22	758	779	UGAUUCAGGUUUGUAUGCAAAC	GUUUGCAUGAAAAUCGGAGUCG	Cleavage	1
stu-miR6149-3p	LNC_001960	4.5	12.102	1	22	314	335	UGAUUCAGGUUUGUAUGCAAAC	UAUUGCUUAUAAAUUUUAGUCA	Cleavage	1
stu-miR6149-3p	LNC_001791	4.5	24.089	1	22	2756	2777	UGAUUCAGGUUUGUAUGCAAAC	CCAUGUUUAUGAGUUUGAAUUA	Cleavage	1
stu-miR6149-3p	LNC_001053	4.5	13.11	1	22	4227	4248	UGAUUCAGGUUUGUAUGCAAAC	CUUUGGAUUGAAAAUUGAAUCA	Translation	1
stu-miR6149-3p	LNC_001943	4.5	13.144	1	22	145	166	UGAUUCAGGUUUGUAUGCAAAC	CAAUGAAUAUACACUUCAAUCA	Translation	1
stu-miR6149-3p	LNC_000986	4.5	17.384	1	22	1894	1915	UGAUUCAGGUUUGUAUGCAAAC	UCAUGCAUAGAAGACUUAAUUA	Translation	1
stu-miR6149-3p	LNC_001021	4.5	11.72	1	22	443	464	UGAUUCAGGUUUGUAUGCAAAC	CAAUGAAUAUACACUUCAAUCA	Translation	1
stu-miR6149-5p	LNC_000257	4.5	16.056	1	21	156	176	UUGCAACACACCUGAAUCGUC	GUGGAUGUAGGUAUGUUGCAU	Translation	1
stu-miR7122-3p	LNC_001053	4.5	20.423	1	21	3594	3614	ACAGCGUUUCUCUGUAUAACC	AGCUAUACAUAGAGGCGUUGA	Cleavage	1
stu-miR7122-3p	LNC_000648	4.5	14.27	1	21	244	264	ACAGCGUUUCUCUGUAUAACC	CAUCAUUCAGUCAAAUGCUGU	Translation	1
stu-miR7122-5p	LNC_000062	4.5	9.518	1	22	2827	2848	UUAUACAGAGAAACCGCUGUCG	AGAUAGUCGUUUCUCUUUAUAU	Cleavage	1
stu-miR7122-5p	LNC_002306	4.5	11.778	1	22	1187	1208	UUAUACAGAGAAACCGCUGUCG	AUGUAAUGGUUUUUCUGUGUGC	Cleavage	1
stu-miR7122-5p	LNC_001400	4.5	15.664	1	22	719	740	UUAUACAGAGAAACCGCUGUCG	CAGCAGCCGUUUUUCUUUCUAA	Cleavage	1
stu-miR7122-5p	LNC_001495	4.5	12.746	1	22	2877	2898	UUAUACAGAGAAACCGCUGUCG	UUUCAGAUUUUUCUCUUUAUAA	Cleavage	1
stu-miR7980a	LNC_000447	4.5	21.877	1	24	1959	1982	AUGAGAUGAAGUCAAUGUUUGGAC	UUAGGAACAUUUAUUUUAUUUUUU	Cleavage	1
stu-miR7980a	LNC_002306	4.5	16.058	1	24	3534	3555	AUGAGAUGAAGUCAAUGUUUGGAC	GUC--AAUACUGGUGUUAUCUUAU	Translation	1
stu-miR7980a	LNC_002987	4.5	12.341	1	24	1167	1190	AUGAGAUGAAGUCAAUGUUUGGAC	UACUUGACAUUGACAUUGACUUAU	Translation	1
stu-miR7980b-3p	LNC_000447	4.5	18.461	1	24	2127	2150	GAGAUGGAAUCAGUGUUUGGACAU	AACGACAAACAUUUGUUUUGUCUG	Translation	1
stu-miR7980b-3p	LNC_001700	4.5	19.199	1	24	142	165	GAGAUGGAAUCAGUGUUUGGACAU	GUGUGCAAGUUCUGGUUCCUUUUC	Cleavage	1
stu-miR7980b-3p	LNC_000797	4.5	9.173	1	24	527	550	GAGAUGGAAUCAGUGUUUGGACAU	ACCUUCAUGUAUUGAUUUCAUUUG	Cleavage	1
stu-miR7980b-3p	LNC_001178	4.5	21.561	1	24	3679	3702	GAGAUGGAAUCAGUGUUUGGACAU	AGAGACAAACUUUGGUUUUGUCUG	Cleavage	2
stu-miR7980b-3p	LNC_000993	4.5	10.316	1	24	782	805	GAGAUGGAAUCAGUGUUUGGACAU	AUGAGCAAACUUUGAUUCUGCUUC	Cleavage	1
stu-miR7980b-5p	LNC_000900	4.5	23.61	1	24	451	474	GUCCAAACACUGAUUCCAUCUCAU	UCGUGAUAGAGUCUUUGUUUGGGU	Translation	1
stu-miR7981-3p	LNC_000626	4.5	11.668	1	24	4379	4404	AUAGGACUUUAGUUUAGUUAAG--GU	ACAAUUCAAGUAGGUGGAAGUCUUAU	Translation	1
stu-miR7981-3p	LNC_001414	4.5	18.443	1	24	1386	1409	AUAGGACUUUAGUUUAGUUAAGGU	UGCUCAUCUAAGCUUAAGUUCUUU	Translation	1
stu-miR7981-3p	LNC_000796	4.5	13.63	1	24	1220	1243	AUAGGACUUUAGUUUAGUUAAGGU	UAUUUAACUUAUUAAAAGUUUUAU	Translation	1
stu-miR7981-3p	LNC_000608	4.5	8.794	1	24	2137	2160	AUAGGACUUUAGUUUAGUUAAGGU	AUUUAAACUAAUCUAAUUUCCUAA	Cleavage	1
stu-miR7981-3p	LNC_002877	4.5	17.27	1	24	463	487	AUAGGACUUUA-GUUUAGUUAAGGU	AAUGAGGCUAUAUGUAAAGUCCUAU	Translation	2
stu-miR7981-3p	LNC_003138	4.5	15.214	1	24	386	410	AUAGGACUUUA-GUUUAGUUAAGGU	AAUGAGGCUAUAUGUAAAGUCCUAU	Translation	1
stu-miR7981-3p	LNC_002769	4.5	19.692	1	24	110	134	AUAGGACUUUA-GUUUAGUUAAGGU	AAUGAGGCUAUAUGUAAAGUCCUAU	Translation	2
stu-miR7981-5p	LNC_002793	4.5	23.511	1	24	189	215	GUUAAUUAAACUAUGGUCCUA---UUA	UAGAGCUAGGACCAAAGUGUAAAUAAG	Translation	1
stu-miR7981-5p	LNC_000626	4.5	13.541	1	24	4337	4362	GUUAAUUAAACUAUGGUCCUA--UUA	GAAGCUAGGGACAAGGUUCAAUUAAU	Cleavage	1
stu-miR7982a	LNC_001717	4.5	16.625	1	24	1962	1985	AAGUUGGAUGAUAAUAAUAUAUAU	AUGAAUUUUAUGAUUAUUCAUCUU	Cleavage	1
stu-miR7982a	LNC_002168	4.5	9.485	1	24	2621	2645	AAGUUGGAUGAUAAUAA-UAUAUAU	GUACAUGGUUAUUUUCAUUCAAUUU	Cleavage	1
stu-miR7982a	LNC_001959	4.5	7.323	1	24	874	899	AAGUUGGAUGAUAAUAAUAUA--UAU	CUAACUUUAUAAUUUUUAAUUAACUU	Cleavage	2
stu-miR7982a	LNC_000461	4.5	13.163	1	24	945	976	AAGUUGGAUGAUAAUAAUAU--------AUAU	UUAUUUGAGUUCAUGUUAAUGUCAAUCAACUC	Cleavage	1
stu-miR7982a	LNC_002678	4.5	18.76	1	24	375	398	AAGUUGGAUGAUAAUAAUAUAUAU	GAAAGAAUUAUGAGCUUUCAACUU	Translation	1
stu-miR7982a	LNC_003014	4.5	9.295	1	24	1681	1708	AAGUUGGAUGAUAAUAAUAUA----UAU	AUACACUUAUAGUGUUGUCUUUCAACUA	Translation	2
stu-miR7982a	LNC_003014	4.5	8.933	1	24	1850	1873	AAGUUGGAUGAUAAUAAUAUAUAU	GCUUAUAAUAAUAUUUUCCAACUA	Translation	2
stu-miR7982a	LNC_001571	4.5	16.588	1	24	193	216	AAGUUGGAUGAUAAUAAUAUAUAU	GAAGAUAUUAUUAUUUUUUGAUUC	Translation	1
stu-miR7983-3p	LNC_002987	4.5	17.185	1	24	2255	2278	ACUAAUGCCGGUAAAGACUUUAAC	CUUAAUGUUUUAGCAGGUAUUAGU	Translation	1
stu-miR7983-3p	LNC_002168	4.5	17.906	1	24	640	663	ACUAAUGCCGGUAAAGACUUUAAC	UUCUCAGUUUUGUCUGGCAUUUGU	Cleavage	1
stu-miR7983-3p	LNC_002169	4.5	17.906	1	24	640	663	ACUAAUGCCGGUAAAGACUUUAAC	UUCUCAGUUUUGUCUGGCAUUUGU	Cleavage	1
stu-miR7984a	LNC_000587	4.5	16.985	1	24	3525	3548	AUACCGAACUUUGGAAAUGACCUU	UUGGAUAUUUACAGAAUUUGGUAG	Translation	1
stu-miR7984a	LNC_002490	4.5	16.528	1	24	326	349	AUACCGAACUUUGGAAAUGACCUU	CAGAUUGUUGACAAAGUUUGGUAC	Cleavage	1
stu-miR7984a	LNC_001632	4.5	20.883	1	24	1875	1898	AUACCGAACUUUGGAAAUGACCUU	UAACUUAUUUCUGAAAUUUGGUGA	Translation	1
stu-miR7984b-3p	LNC_001990	4.5	8.07	1	24	2299	2321	GGUCUUUCAUAAAAUUUGGUAUCG	UGA-GCCAAACUUUUUCAAAGGCG	Translation	1
stu-miR7984b-3p	LNC_001553	4.5	14.731	1	24	2	25	GGUCUUUCAUAAAAUUUGGUAUCG	GGGGACUAAGUUUAAAGAAUGACC	Translation	1
stu-miR7984c-3p	LNC_002338	4.5	24.132	1	24	1009	1032	CCUUCAUAAAGUUUGGUAUCGUAA	UUGUGGGAAAAAAGUUUAUGAAGG	Translation	1
stu-miR7984c-3p	LNC_002704	4.5	7.671	1	24	72	95	CCUUCAUAAAGUUUGGUAUCGUAA	UCUCCAUUCCAAUCUUCAUCAAGG	Cleavage	1
stu-miR7984c-3p	LNC_000962	4.5	9.14	1	24	12	35	CCUUCAUAAAGUUUGGUAUCGUAA	UCUCCAUUCCAAUCUUCAUCAAGG	Cleavage	1
stu-miR7984c-3p	LNC_001912	4.5	14.23	1	24	103	126	CCUUCAUAAAGUUUGGUAUCGUAA	AGACAAUAUCACACUUUUUGAAUG	Cleavage	1
stu-miR7984c-3p	LNC_002148	4.5	18.743	1	24	2857	2880	CCUUCAUAAAGUUUGGUAUCGUAA	AGAUAAUACCAAGUAUAGUGGGGG	Translation	1
stu-miR7984d-3p	LNC_001024	4.5	14.672	1	24	191	215	CAAUUUCGG-UCAAAGUUCGGAUAU	GAAGUUGAGCUUUGAAUUGAAGUUG	Translation	1
stu-miR7984d-5p	LNC_000983	4.5	12.043	1	24	1066	1089	AUCCGAACUUUGACCGAAAUUGCU	UUUCAUUUUGUUUAAAAUUUGGAA	Cleavage	1
stu-miR7986	LNC_003089	4.5	19.308	1	24	2609	2632	AGUUUAAAACGUUACUGUCGGUAA	GUGAUGAUAAUAAUGUGUUCAACU	Cleavage	1
stu-miR7986	LNC_000626	4.5	9.388	1	24	777	799	AGUUUAAAACGUUACUGUCGGUAA	AUAU-GAAAGUAUUUUUUUAAGUU	Translation	1
stu-miR7986	LNC_003088	4.5	19.308	1	24	1452	1475	AGUUUAAAACGUUACUGUCGGUAA	GUGAUGAUAAUAAUGUGUUCAACU	Cleavage	1
stu-miR7986	LNC_002185	4.5	15.544	1	24	449	474	AGUUUAAAACGUUACUGUCGG--UAA	AUAACUUGAUAUUAACGUGUUCAAUU	Cleavage	1
stu-miR7986	LNC_001194	4.5	13.913	1	24	709	735	AGUUUAAAACGUUACUGUCG-G--UAA	UUAAGCAUGUUAGUAUCUUUUUAAGUU	Translation	1
stu-miR7987	LNC_002306	4.5	14.066	1	24	3131	3153	ACACUAGUUGAUCUUAUUGAUGAC	GUUG-CAGCAGGAAAAAUUAGUGU	Translation	1
stu-miR7988	LNC_002242	4.5	9.969	1	24	27	51	AACGGAAAAGGGC-CAAAAAUACCC	UGGUUGUUUUGAGCCCUUUUCCCUU	Cleavage	1
stu-miR7988	LNC_001717	4.5	12.367	1	24	2815	2837	AACGGAAAAGGGCCAAAAAUACCC	GAGU-UUUUUAUUCCUUUUCUUUU	Cleavage	1
stu-miR7989	LNC_001377	4.5	16.793	1	24	1563	1588	ACAAAUAAGUCCAUUACCUG--AACC	ACUUAAUAGCAAAUGGGUUUAGUUGU	Cleavage	2
stu-miR7989	LNC_002916	4.5	16.278	1	24	1162	1187	ACAAAUAAGUCCAUUACCUG--AACC	ACUUAAUAGCAAAUGGGUUUAGUUGU	Cleavage	2
stu-miR7990a	LNC_001572	4.5	22.968	1	24	144	167	UUCAAAUGAUCGUAACUUUGGCCU	AGGUGUGGGUUGCAAUUAUUUGGA	Translation	1
stu-miR7990a	LNC_000982	4.5	16.973	1	24	1318	1343	UUCAAAUGAUCGUAACUUUGG--CCU	UGGAUCUACAUUCACGAUCAUGUGAA	Cleavage	1
stu-miR7990a	LNC_003033	4.5	11.276	1	24	779	802	UUCAAAUGAUCGUAACUUUGGCCU	AUGUGAUGGUUUUGAUCUUUUGAA	Cleavage	1
stu-miR7990a	LNC_001769	4.5	13.709	1	24	1106	1129	UUCAAAUGAUCGUAACUUUGGCCU	ACGUGAAAAUUACUAUAAUUGGAA	Translation	1
stu-miR7990b	LNC_001943	4.5	15.763	1	24	1375	1398	GAAUUUUCAAAUGAUCGUAACUUU	GUAUUUAAGGUCAUUUGAAUUUUC	Cleavage	1
stu-miR7990b	LNC_001945	4.5	15.763	1	24	342	365	GAAUUUUCAAAUGAUCGUAACUUU	GUAUUUAAGGUCAUUUGAAUUUUC	Cleavage	1
stu-miR7990b	LNC_002678	4.5	7.663	1	24	1616	1639	GAAUUUUCAAAUGAUCGUAACUUU	UUUUUUACCAUUAUUUCAAAUUUU	Cleavage	1
stu-miR7990b	LNC_001021	4.5	15.506	1	24	1672	1695	GAAUUUUCAAAUGAUCGUAACUUU	GCAUUUAAGGUCAUUUGAAUUUUC	Cleavage	1
stu-miR7991a	LNC_002306	4.5	11.952	1	24	993	1015	AGGAGGUCGGAAUUUUUAAUGAAU	AUU-GUUGAAAAUAUUGAUCUCAU	Translation	1
stu-miR7992-3p	LNC_000648	4.5	12.88	1	23	1721	1744	UGUCUAGA-UGUGCAUUUCAAAGU	AUUAUGAAGUGUUCAAUCUAGAUA	Translation	1
stu-miR7992-3p	LNC_002663	4.5	10.222	1	23	823	845	UGUCUAGAUGUGCAUUUCAAAGU	CCUUGGAAAUCCCCAUCGAGACA	Translation	1
stu-miR7992-3p	LNC_002690	4.5	12.886	1	23	381	403	UGUCUAGAUGUGCAUUUCAAAGU	AAAAUGGAGUCCAUAUUUAGAAA	Cleavage	1
stu-miR7992-5p	LNC_000284	4.5	14.561	1	24	530	553	UUUGACAAUGCACAUCUAGACACU	UUUGUCAAGAUGUGGGUUGGCAAG	Translation	1
stu-miR7992-5p	LNC_002663	4.5	11.296	1	24	2517	2540	UUUGACAAUGCACAUCUAGACACU	AAAAUUUAGUUGAUUAUUGUUAAA	Translation	1
stu-miR7993a	LNC_000447	4.5	9.857	1	24	1381	1404	AUAUUUUAUGUGGUUAACUUAACU	AAUUUAGAUAGCCCUCUAAAAUGU	Translation	1
stu-miR7993a	LNC_002306	4.5	15.621	1	24	3936	3959	AUAUUUUAUGUGGUUAACUUAACU	CCACAACUUGAAAAUAUAAAAUGU	Cleavage	1
stu-miR7993a	LNC_000089	4.5	11.241	1	24	1223	1246	AUAUUUUAUGUGGUUAACUUAACU	UUUUUCUUUAGACAAAUAAAAUAU	Translation	1
stu-miR7993b-5p	LNC_000139	4.5	12.921	1	24	342	366	UUAAGUUAACCACAUA-AAAUAUGU	GCAUAUUACUAUGUGAUUAAUUUAA	Translation	1
stu-miR7993b-5p	LNC_003014	4.5	13.533	1	24	574	598	UUAAGUUAACCACAUAA-AAUAUGU	GCAUCUUCUUGUGUGGUUAAUGUAA	Cleavage	1
stu-miR7993b-5p	LNC_000020	4.5	14.966	1	24	9719	9742	UUAAGUUAACCACAUAAAAUAUGU	CUCUGUUUUUUGGGGCUAAUUUAU	Translation	1
stu-miR7993b-5p	LNC_002571	4.5	12.543	1	24	2080	2104	UUAAGUUAAC-CACAUAAAAUAUGU	AGUUAUUUUAUUUGUGUUGGUUUAA	Translation	1
stu-miR7993b-5p	LNC_001955	4.5	10.533	1	24	820	844	UUAAGUUA-ACCACAUAAAAUAUGU	UUAUUUUUUAUGUGUUCUAACUUUA	Translation	1
stu-miR7993b-5p	LNC_002365	4.5	15.178	1	24	1303	1326	UUAAGUUAACCACAUAAAAUAUGU	CACCAUUUUAAUUGAUUGAUUUGA	Translation	1
stu-miR7993b-5p	LNC_002617	4.5	11.035	1	24	126	149	UUAAGUUAACCACAUAAAAUAUGU	UCUCUUUUUAUUUGUUUUGUUUAA	Translation	1
stu-miR7994a	LNC_001807	4.5	19.714	1	24	150	178	AUAUUAUACUUGGGCAUAAA-----CUCC	UGAGCAUGAUUUAUGACCAAGUAUUCUGU	Cleavage	1
stu-miR7994a	LNC_002020	4.5	16.733	1	24	1998	2021	AUAUUAUACUUGGGCAUAAACUCC	UCAGUUCAUGCAUAUGAAUAAUAU	Translation	1
stu-miR7994a	LNC_000441	4.5	14.497	1	24	2602	2625	AUAUUAUACUUGGGCAUAAACUCC	UGAGAUUAUACUUAAACAUGAUAU	Translation	1
stu-miR7994a	LNC_000561	4.5	19.436	1	24	2198	2221	AUAUUAUACUUGGGCAUAAACUCC	AUAUGUUAUGUAUAUGUCUAAUAU	Translation	1
stu-miR7995	LNC_000479	4.5	9.744	1	24	1646	1669	UUACACGUAGACAAGUUGACCAUU	CUUUGUCAUCUUGUAUGUGUGUCA	Translation	1
stu-miR7995	LNC_001769	4.5	11.879	1	24	1090	1113	UUACACGUAGACAAGUUGACCAUU	GAUAUUUAAUUUUACUACGUGAAA	Translation	1
stu-miR7996a	LNC_001927	4.5	13.94	1	24	340	363	AUGUGGUACAUAUGAAAUUUGAAA	UUUUAGACUUUGUAUGUGCUGCGU	Cleavage	1
stu-miR7996a	LNC_001377	4.5	8.932	1	24	221	244	AUGUGGUACAUAUGAAAUUUGAAA	UUUGAAAUUUCUCAAGUCCCACAU	Translation	1
stu-miR7996a	LNC_002354	4.5	14.114	1	24	415	440	AUGUGGUACAUAUGAAAUUUGA--AA	UUAAUUAAAUUUCUAACGAAUCACAU	Translation	1
stu-miR7997a	LNC_000571	4.5	16.122	1	21	2723	2743	AUGCUGCUCGGACUCUUCAAA	GGAGAAGAGUGCGAGUAGUCU	Translation	1
stu-miR7997c	LNC_001136	4.5	21.014	1	24	2194	2218	AUAUUGCUCGGACUCUUCAA-AAAU	AUUAAUUCAAGAGUCCGAGAGAUGG	Cleavage	1
stu-miR7997c	LNC_000571	4.5	16.122	1	24	2720	2743	AUAUUGCUCGGACUCUUCAAAAAU	UAAGGAGAAGAGUGCGAGUAGUCU	Translation	1
stu-miR7999-5p	LNC_002499	4.5	12.844	1	24	714	737	CUGGGUCACUUCUACGGGUCCUUC	ACAUCAUCUGUAGAAAUGAUUUAU	Translation	1
stu-miR7999-5p	LNC_000270	4.5	19.437	1	24	1118	1141	CUGGGUCACUUCUACGGGUCCUUC	AACAGACACUAAGAACUGAUCCAG	Translation	1
stu-miR8001a	LNC_000603	4.5	12.011	1	24	546	569	UCCUGGGGAUUAGUAUGAAAAUUC	ACUUUUUCAUACAUGUUCCUAGGU	Translation	1
stu-miR8001b-3p	LNC_001412	4.5	23.567	1	24	820	843	GGAUUUUCAUACUAAUUCCUAG-AA	UUGCU-GGGAUUGCUGUGAGGAUCA	Cleavage	1
stu-miR8001b-3p	LNC_000995	4.5	19.97	1	24	134	156	GGAUUUUCAUACUAAUUCCUAGAA	UUCC-GGAAUGAGGUUGGAGAUCU	Translation	1
stu-miR8001b-3p	LNC_003014	4.5	20.09	1	24	1534	1556	GGAUUUUCAUACUAAUUCCUAGAA	GUUU-GGAGUUAGUAUAUAACUCC	Cleavage	1
stu-miR8001b-5p	LNC_000758	4.5	9.154	1	24	212	235	AUGGGGAUUAGUAUGAAAAUUUGC	UCUCAUUUUUUUCUUCAUUCCCAU	Translation	1
stu-miR8001b-5p	LNC_002168	4.5	11.73	1	24	2686	2709	AUGGGGAUUAGUAUGAAAAUUUGC	UACUAUUUUCAGACUAAUUAUUGU	Cleavage	1
stu-miR8001b-5p	LNC_000779	4.5	9.133	1	24	2013	2036	AUGGGGAUUAGUAUGAAAAUUUGC	UUAAUUUUUCAGAUCAUUCCUUAU	Translation	1
stu-miR8002-3p	LNC_001053	4.5	11.803	1	24	5522	5545	AUUCCAUUAUUAUCAAGAAAAAAG	GAAGGCUUUUGAUGAUAGUGAAGU	Cleavage	3
stu-miR8002-3p	LNC_002306	4.5	10.236	1	24	1696	1721	AUUCCAUUAUUAUCAAGAAAA--AAG	CUUCUUUUUCUUGAUCAAAGUAGGAU	Translation	2
stu-miR8002-5p	LNC_001062	4.5	8.524	1	24	64	87	UUUUUCGUGAUAAUAAUGGAAUCA	AAAUUUCAUUAUUAUCCUUAGAAG	Cleavage	1
stu-miR8002-5p	LNC_002708	4.5	23.913	1	24	200	228	UUUUUCGUGAUAAUAAUGGAA-----UCA	UGAAUCUCUUCCACUAUUGCCUUGAAAAG	Translation	1
stu-miR8003	LNC_001136	4.5	0.385	1	24	217	240	AUUUCGGUAUACAAAUGGGAUGAC	AACAACCCAAUUCUAUACCAAAAA	Cleavage	1
stu-miR8003	LNC_000500	4.5	13.64	1	24	598	624	AUUUCGGUAUACAAAUGGGA---UGAC	UUCACUUUCUCAUCUGAAUAUAGAAAU	Translation	1
stu-miR8003	LNC_002160	4.5	16.965	1	24	1675	1698	AUUUCGGUAUACAAAUGGGAUGAC	GGAAUCCCAUUAUUGUAUUGGAGU	Cleavage	1
stu-miR8003	LNC_002853	4.5	11.006	1	24	377	400	AUUUCGGUAUACAAAUGGGAUGAC	UGGGUUUUAUUUGUUGAUUGAAAU	Translation	1
stu-miR8004	LNC_002020	4.5	13.512	1	24	937	960	AGGGGUUGUGUAUGUGUUUGGCCU	UAAAUAGAUACGUAUAUAACUCUG	Cleavage	1
stu-miR8004	LNC_002023	4.5	13.512	1	24	929	952	AGGGGUUGUGUAUGUGUUUGGCCU	UAAAUAGAUACGUAUAUAACUCUG	Cleavage	1
stu-miR8004	LNC_003047	4.5	10.834	1	24	299	322	AGGGGUUGUGUAUGUGUUUGGCCU	GUUUUGGAUUCAGAUACAACUCCU	Cleavage	1
stu-miR8004	LNC_000779	4.5	9.747	1	24	2036	2059	AGGGGUUGUGUAUGUGUUUGGCCU	UAUUAGAACAUACACACAACCCGA	Cleavage	1
stu-miR8004	LNC_002302	4.5	10.562	1	24	81	104	AGGGGUUGUGUAUGUGUUUGGCCU	UUACUAAACGUUUCCACAGUCUCU	Translation	1
stu-miR8005a	LNC_000221	4.5	2.789	1	24	269	292	UUUAGAGUUUAAGGUUUAGAGUUU	AAACCCUAAAUUUAAAAUCCUAAG	Translation	1
stu-miR8005a	LNC_002146	4.5	10.956	1	24	307	330	UUUAGAGUUUAAGGUUUAGAGUUU	AAACUUUAAGUUGUGAACUUUAGA	Cleavage	3
stu-miR8005a	LNC_002146	4.5	15.516	1	24	408	431	UUUAGAGUUUAAGGUUUAGAGUUU	GAACUUUAAGUUGUGAACUUUAGA	Cleavage	3
stu-miR8005a	LNC_002571	4.5	10.22	1	24	666	689	UUUAGAGUUUAAGGUUUAGAGUUU	CCAUUCUAAAUCUUAAAUUGAGAA	Cleavage	1
stu-miR8005a	LNC_002020	4.5	15.286	1	24	2897	2924	UUUAGAGU-UUAAGGUUUAGA---GUUU	UAAUGUGUCUAAAGCUUGAGAUUCUGAA	Cleavage	1
stu-miR8005a	LNC_001632	4.5	17.434	1	24	1184	1207	UUUAGAGUUUAAGGUUUAGAGUUU	UUGCGUUGAAAUUUCAGCUCUGAA	Translation	1
stu-miR8005a	LNC_003014	4.5	15.719	1	24	2083	2106	UUUAGAGUUUAAGGUUUAGAGUUU	GAGGUUUAAAGUGUAGAUUUUAAA	Cleavage	1
stu-miR8005b-5p	LNC_002461	4.5	15.642	1	24	2492	2522	ACUCUAAAUUUUAAAUUCUA-------AAUC	GAUUGUUGUUGUGGAACUUGAGAUUUGGAUU	Cleavage	1
stu-miR8005b-5p	LNC_000589	4.5	17.616	1	24	3604	3627	ACUCUAAAUUUUAAAUUCUAAAUC	GUAAUAGAGGUUAAGUUUUGGAGA	Translation	1
stu-miR8005b-5p	LNC_001809	4.5	21.451	1	24	499	522	ACUCUAAAUUUUAAAUUCUAAAUC	AGAGGAGAAUUUUGAAUUUUGAAU	Cleavage	1
stu-miR8006-3p	LNC_002987	4.5	14.695	1	23	1899	1921	UGCCCUGCCGUCCAAAAAAUAGA	GAGAAUUUUGGGAUGUUAGGGUA	Cleavage	1
stu-miR8006-5p	LNC_003136	4.5	15.056	1	24	1059	1082	UAGUUUUUGGACGACAGGGGCACC	GGUUUCCUAGUUUUCCUAAAAUUA	Cleavage	1
stu-miR8006-5p	LNC_002896	4.5	9.969	1	24	899	922	UAGUUUUUGGACGACAGGGGCACC	ACCUUUCUUUUUAUCAAAAAACUA	Translation	1
stu-miR8006-5p	LNC_002140	4.5	10.544	1	24	502	525	UAGUUUUUGGACGACAGGGGCACC	CUCGUCCCGGUCCUAUAGAAAUUA	Translation	1
stu-miR8007a-5p	LNC_001053	4.5	16.904	1	24	2113	2137	AUGUGGCACUUUUCGGAUUUU-GAG	CUCCAAAAUUUGAAAAUGGUUGCAU	Translation	1
stu-miR8007a-5p	LNC_001178	4.5	15.841	1	24	1095	1118	AUGUGGCACUUUUCGGAUUUUGAG	UUUGAAAUAAGGAAAAUGUCAUAU	Translation	1
stu-miR8007a-5p	LNC_000986	4.5	15.841	1	24	135	158	AUGUGGCACUUUUCGGAUUUUGAG	UUUGAAAUAAGGAAAAUGUCAUAU	Translation	1
stu-miR8007b-3p	LNC_000594	4.5	9.967	1	24	3691	3715	CGAAAAAUG-AAAAGUACCACAUAA	UCUUGUGCUACUUUUUCGUUUUUCU	Translation	1
stu-miR8007b-3p	LNC_002477	4.5	15.391	1	24	905	928	CGAAAAAUGAAAAGUACCACAUAA	UUGUCUGAUUUUUUUUAUUUUUUU	Cleavage	1
stu-miR8007b-3p	LNC_001414	4.5	11.495	1	24	3392	3415	CGAAAAAUGAAAAGUACCACAUAA	UUAAAUGGUUUUCUUAAUUUUUCC	Translation	2
stu-miR8007b-3p	LNC_001809	4.5	8.902	1	24	3633	3656	CGAAAAAUGAAAAGUACCACAUAA	UUAAAUGGUUUUCUUAAUUUUUCU	Translation	2
stu-miR8007b-3p	LNC_002709	4.5	19.006	1	24	335	358	CGAAAAAUGAAAAGUACCACAUAA	GAUUGUUAUAUUUUUUAUUUUUUU	Cleavage	1
stu-miR8007b-5p	LNC_000587	4.5	19.127	1	24	6028	6052	AUGUGA-CACUUUUUGAAUUUCGAG	AGCGCAAUUCCAAAAGUGAUCGCAU	Cleavage	1
stu-miR8007b-5p	LNC_000571	4.5	11.643	1	24	2419	2442	AUGUGACACUUUUUGAAUUUCGAG	GUUGAGAUUUAAAGAAUGUGGCAU	Translation	1
stu-miR8007b-5p	LNC_001769	4.5	17.935	1	24	1193	1216	AUGUGACACUUUUUGAAUUUCGAG	CUCAAAAUUCAAAGCGUGACAAAU	Translation	1
stu-miR8007b-5p	LNC_002169	4.5	16.834	1	24	6195	6218	AUGUGACACUUUUUGAAUUUCGAG	GUUGGAAUUUAGAAAUUGUUGUAA	Translation	1
stu-miR8007b-5p	LNC_001178	4.5	15.841	1	24	1095	1118	AUGUGACACUUUUUGAAUUUCGAG	UUUGAAAUAAGGAAAAUGUCAUAU	Translation	1
stu-miR8007b-5p	LNC_000986	4.5	15.841	1	24	135	158	AUGUGACACUUUUUGAAUUUCGAG	UUUGAAAUAAGGAAAAUGUCAUAU	Translation	1
stu-miR8007b-5p	LNC_001412	4.5	10.082	1	24	1695	1718	AUGUGACACUUUUUGAAUUUCGAG	AGCCCAACUCAUAAAAUGUUACAA	Translation	2
stu-miR8007b-5p	LNC_003089	4.5	11.201	1	24	1788	1811	AUGUGACACUUUUUGAAUUUCGAG	CUUUAAAUUUUAAAAGACUUACAU	Cleavage	1
stu-miR8007b-5p	LNC_003088	4.5	11.201	1	24	631	654	AUGUGACACUUUUUGAAUUUCGAG	CUUUAAAUUUUAAAAGACUUACAU	Cleavage	1
stu-miR8007b-5p	LNC_000412	4.5	18.86	1	24	1093	1116	AUGUGACACUUUUUGAAUUUCGAG	UUGGAAGUUCUACAAGUGUCAUCU	Cleavage	1
stu-miR8007b-5p	LNC_003033	4.5	22.895	1	24	129	155	AUGUGACACUUUUUGAAUUUCG---AG	CUAUGUGGAUUUUAAUAAGUGUGAUAU	Cleavage	1
stu-miR8007b-5p	LNC_001035	4.5	13.984	1	24	168	191	AUGUGACACUUUUUGAAUUUCGAG	GAAUAAAUCCAAAAAUUGUUGAAU	Translation	1
stu-miR8008a	LNC_002281	4.5	13.391	1	24	679	704	AUUUCCAGAAAAGCGACGGA--CAGU	UCUGAGUCCAUUGUUUAAUUGGAAAU	Translation	1
stu-miR8010	LNC_002649	4.5	13.719	1	24	416	439	AUAGGACCCUAGUUAAAUUUAGGU	GUCUUAAUUUAAUUAAGGUUUAGU	Translation	1
stu-miR8010	LNC_001005	4.5	11.658	1	24	242	264	AUAGGACCCUAGUUAAAUUUAGGU	GUC-AAAUUUCUCUGGGGUAUUAU	Cleavage	1
stu-miR8011a-3p	LNC_000802	4.5	12.513	1	24	353	377	AAUAAAAAGA-AGCCUCACACAACU	UCUUCUGUGAGGAUAUUUUUUUAUG	Translation	1
stu-miR8011a-3p	LNC_000391	4.5	9.432	1	24	17	40	AAUAAAAAGAAGCCUCACACAACU	GGUUUUGUGUGGAUAUAUUUUAUU	Translation	1
stu-miR8011a-3p	LNC_001717	4.5	7.006	1	24	2333	2356	AAUAAAAAGAAGCCUCACACAACU	UUAUCUUUUAGGUUUUUAUUUAUU	Cleavage	1
stu-miR8011a-3p	LNC_001581	4.5	19.632	1	24	240	262	AAUAAAAAGAAGCCUCACACAACU	UCUU-UUUUAGGCCUUAUUUUAUU	Translation	1
stu-miR8011a-5p	LNC_001053	4.5	14.91	1	24	2890	2915	UUGUGUGAGGUUUCUUUUUG--UUUC	GAAAAUUAAAUGGAGAGUUCGUACAA	Translation	1
stu-miR8011a-5p	LNC_001349	4.5	9.994	1	24	141	165	UUGUGUGAGGUUUCUUUUUGU-UUC	GAAUAUAAGAAAAAGUCUCAAAUAA	Cleavage	1
stu-miR8011a-5p	LNC_002667	4.5	20.19	1	24	1696	1720	UUGUGUGAGGUUUCUUUUUG-UUUC	GAGGGUGAAAAGGAAGCUAAUGCAA	Translation	1
stu-miR8011a-5p	LNC_001642	4.5	12.63	1	24	18	41	UUGUGUGAGGUUUCUUUUUGUUUC	UUAAUAAAUAAAAGUUUUACAUAA	Cleavage	1
stu-miR8011b-3p	LNC_000020	4.5	17.355	1	22	12007	12028	UUCGUGAGACAAAAAGAAGCCU	AGUUUUUUUUUUGUUGUAUGGA	Cleavage	1
stu-miR8011b-3p	LNC_001412	4.5	15.678	1	22	2526	2547	UUCGUGAGACAAAAAGAAGCCU	CUGCUUCUUUCCCUUUUACGAG	Translation	1
stu-miR8011b-5p	LNC_003073	4.5	17.92	1	22	1507	1529	ACUCAUUUU-UGUCUCACAAAAA	UAUUUGUGAUAUAUGGAAUGAGU	Translation	1
stu-miR8011b-5p	LNC_002490	4.5	14.275	1	22	2372	2394	ACUCAUUUUUGU-CUCACAAAAA	UCAUUGUUGGCAUAAGAAUGAGU	Cleavage	1
stu-miR8011b-5p	LNC_000594	4.5	15.163	1	22	2953	2974	ACUCAUUUUUGUCUCACAAAAA	AAGUUGUGGGACUACACUGGGU	Translation	1
stu-miR8011b-5p	LNC_001803	4.5	13.923	1	22	53	74	ACUCAUUUUUGUCUCACAAAAA	UAUUUAUAAUAGAAGAAUGAGU	Translation	1
stu-miR8012	LNC_001212	4.5	16.158	1	24	2534	2558	AUGACUUUAAGUCG-CGUCUGGCCC	GGAUAAGAUGACGGCUUGGAGUUAU	Cleavage	1
stu-miR8012	LNC_002351	4.5	21.817	1	24	873	896	AUGACUUUAAGUCGCGUCUGGCCC	CACUCAAGUGUGUCUUAAGGUUAU	Cleavage	1
stu-miR8012	LNC_000440	4.5	14.427	1	24	19	42	AUGACUUUAAGUCGCGUCUGGCCC	CACUCAAGUGUGUCUUAAGGUUAU	Cleavage	1
stu-miR8012	LNC_002382	4.5	21.87	1	24	305	328	AUGACUUUAAGUCGCGUCUGGCCC	CACUCAAGUGUGUCUUAAGGUUAU	Cleavage	1
stu-miR8012	LNC_001199	4.5	21.114	1	24	48	71	AUGACUUUAAGUCGCGUCUGGCCC	CACUCAAGUGUGUCUUAAGGUUAU	Cleavage	1
stu-miR8012	LNC_000472	4.5	22.067	1	24	409	432	AUGACUUUAAGUCGCGUCUGGCCC	UGAUCAGUCAUGGCUUUAAGUCGU	Cleavage	1
stu-miR8013	LNC_000020	4.5	17.147	1	24	3100	3123	AGAAGAAAAUCGCUCCGUCAGAAG	CUUUUCAUGGAGCGGCUUUCUUUG	Translation	2
stu-miR8013	LNC_000020	4.5	17.702	1	24	8340	8363	AGAAGAAAAUCGCUCCGUCAGAAG	GGAUUGAAGGACUUAUUUUUUUUU	Translation	2
stu-miR8013	LNC_003033	4.5	11.842	1	24	1853	1877	AGAAGAAAAUCGCUCCGUCA-GAAG	CUUGGUGUCGAAUUGUUUUUCUUCU	Translation	1
stu-miR8014-3p	LNC_000728	4.5	8.603	1	24	1633	1656	AUGAAUACAAUGUUUGGAUAAAUU	UAUUUAUCUAAAUGUUGUUUUCUU	Cleavage	1
stu-miR8014-5p	LNC_001129	4.5	13.97	1	24	858	882	AUUGUUUCA-UAUUGUAUUGUAUUU	GAGCACAAUAUAGUGCUGAAACAAG	Translation	1
stu-miR8014-5p	LNC_001427	4.5	10.745	1	24	1043	1066	AUUGUUUCAUAUUGUAUUGUAUUU	UAUUACAAUGCAAUAUUAGACACC	Cleavage	1
stu-miR8015-3p	LNC_000210	4.5	14.389	1	24	327	351	GUUUCAUUUUCAAGGUCCAA-UAGC	GCUACUUGUAUUUUGAAAAGGAAGU	Cleavage	1
stu-miR8015-3p	LNC_002148	4.5	23.324	1	24	2230	2255	GUUUCAUUUUCAAGGUCCAAU--AGC	UCUCCACUGGAAUUUGAACCUGAGAC	Cleavage	1
stu-miR8015-3p	LNC_001902	4.5	16.608	1	24	78	101	GUUUCAUUUUCAAGGUCCAAUAGC	UCGUUUGGUCCUUGAAGAUUAAGG	Cleavage	1
stu-miR8015-3p	LNC_002279	4.5	9.201	1	24	172	195	GUUUCAUUUUCAAGGUCCAAUAGC	AAAUUUAAACAUUGAAAAUGAGAA	Cleavage	1
stu-miR8015-5p	LNC_000020	4.5	15.556	1	24	3215	3238	UAUUGGAUAUUGAAAAUGAAACUU	UACUGCCAUUUUUAGUGUUCAGUC	Cleavage	1
stu-miR8015-5p	LNC_000571	4.5	5.959	1	24	303	326	UAUUGGAUAUUGAAAAUGAAACUU	UUUUUUUUUUUUCAAAAUUCUAUA	Translation	2
stu-miR8015-5p	LNC_001632	4.5	4.638	1	24	384	407	UAUUGGAUAUUGAAAAUGAAACUU	AACAAACAUUAUUAAUAUUUAAUU	Cleavage	1
stu-miR8016	LNC_001677	4.5	18.913	1	24	475	498	AUUUUUGAAUGGAAGGCCCAUGUG	UCCAUGGGCAAUCUACUCAAGAGU	Translation	1
stu-miR8016	LNC_000571	4.5	14.164	1	24	1583	1606	AUUUUUGAAUGGAAGGCCCAUGUG	UAUCAAGGUCUUUAGUUUGAAAAU	Translation	1
stu-miR8016	LNC_002690	4.5	9.574	1	24	428	451	AUUUUUGAAUGGAAGGCCCAUGUG	UACAAAGGUUUUCGAUAUAAAAAU	Translation	1
stu-miR8016	LNC_000465	4.5	13.929	1	24	131	153	AUUUUUGAAUGGAAGGCCCAUGUG	AACG-GGGUUUUCAAUUUUAGAAU	Translation	1
stu-miR8016	LNC_000479	4.5	15.228	1	24	2046	2069	AUUUUUGAAUGGAAGGCCCAUGUG	AAAUUGGGCCUUUAUUUCAGAAGA	Translation	1
stu-miR8016	LNC_003033	4.5	12.895	1	24	2331	2356	AUUUUUGAAUGGAAGGCCCA--UGUG	CUCAAUUGGGAAUUCUCUGCAAAAAU	Translation	1
stu-miR8017	LNC_001053	4.5	18.569	1	24	5255	5277	AUCCAAGUGAAGUGUAUCGUCUCA	UG-GCUGAUACAGUUGCUUUGGGU	Translation	1
stu-miR8017	LNC_000253	4.5	6.473	1	24	2911	2937	AUCCAAGUGAAGUGUAUCGU---CUCA	UAAGUUUACAAAACAUUUCGCUUAGAU	Cleavage	1
stu-miR8019-3p	LNC_000401	4.5	8.838	1	24	195	223	AAAAGAAUGACCUGGUUUGA-----CUUG	CAGGAUCAUUCAAGUCAGGUUUUUUUGUU	Cleavage	1
stu-miR8019-3p	LNC_000626	4.5	10.431	1	24	894	917	AAAAGAAUGACCUGGUUUGACUUG	AUUAUUAAACUAGCAUGUUUUUUU	Translation	1
stu-miR8019-3p	LNC_001990	4.5	8.049	1	24	2354	2377	AAAAGAAUGACCUGGUUUGACUUG	UAAUACAAAACAAUUCAUUCAUUU	Translation	1
stu-miR8019-3p	LNC_002137	4.5	17.8	1	24	1063	1086	AAAAGAAUGACCUGGUUUGACUUG	GGGCCCAAAUUUGGGCAUUCUCUU	Translation	1
stu-miR8019-3p	LNC_002477	4.5	11.4	1	24	571	594	AAAAGAAUGACCUGGUUUGACUUG	UUGUUCAUAUCGGCUGAUUUUUUU	Translation	1
stu-miR8019-5p	LNC_000571	4.5	14.17	1	23	1721	1743	AGGGAAGCAGGUCAUUCUUUAUG	AAUACAGAGUGAUCAGCUUCACU	Translation	1
stu-miR8019-5p	LNC_000993	4.5	11.47	1	23	736	758	AGGGAAGCAGGUCAUUCUUUAUG	CUUCGAGAGUGAUUUGUUUUCAU	Cleavage	1
stu-miR8019-5p	LNC_001115	4.5	15.161	1	23	661	683	AGGGAAGCAGGUCAUUCUUUAUG	CCUCAAGGCUGACGUUCUUCUUU	Translation	1
stu-miR8021	LNC_000845	4.5	12.287	1	24	241	265	AUUCAAGGCU-CAAACUCGAGACCU	UAUUCUCAAUUUUGCAGUCUUGAAU	Translation	1
stu-miR8021	LNC_001839	4.5	18.394	1	24	221	244	AUUCAAGGCUCAAACUCGAGACCU	GAAUUUCGAAUUUGGGCCUUGGUC	Cleavage	1
stu-miR8021	LNC_001194	4.5	20.376	1	24	762	783	AUUCAAGGCUC-AAACUCGAGACCU	AG---UCGAGUCAAGAGCUUUGAAU	Translation	1
stu-miR8022	LNC_001931	4.5	13.256	1	24	754	777	UUUAAAUGAGAAUUUUGGACUAUU	AAUACUUCGAACUUCUCAUUUAUC	Cleavage	2
stu-miR8022	LNC_000853	4.5	16.475	1	24	110	133	UUUAAAUGAGAAUUUUGGACUAUU	GUUAUUCCAAAGGUCAUAUUUAGC	Translation	2
stu-miR8022	LNC_000447	4.5	11.332	1	24	3538	3561	UUUAAAUGAGAAUUUUGGACUAUU	UUGCUUCCAAUAUUCUUCUUCAAA	Cleavage	1
stu-miR8022	LNC_001316	4.5	15.525	1	24	80	103	UUUAAAUGAGAAUUUUGGACUAUU	GGGGGUCUAGGGUUUUUAAUUAAA	Cleavage	1
stu-miR8022	LNC_002662	4.5	16.205	1	24	344	367	UUUAAAUGAGAAUUUUGGACUAUU	UCUCUUUUAUGAUUCUCAUAUAGA	Cleavage	2
stu-miR8022	LNC_002869	4.5	17.144	1	24	760	783	UUUAAAUGAGAAUUUUGGACUAUU	AAUUUUCUGUAUUUCUAAUUUAAG	Cleavage	1
stu-miR8023	LNC_001414	4.5	18.982	1	24	3075	3098	UUUGGCACAAUUUCAUUGGCAACC	CCACGUUAAUGAGAUUGAGCUAAC	Cleavage	1
stu-miR8023	LNC_000986	4.5	9.925	1	24	2028	2051	UUUGGCACAAUUUCAUUGGCAACC	AUUUGCUACUGAAAAUAUGCCAAU	Translation	1
stu-miR8023	LNC_001809	4.5	13.371	1	24	3304	3327	UUUGGCACAAUUUCAUUGGCAACC	CCAUGCCAAAGUAAUUGUGUUGAU	Cleavage	1
stu-miR8023	LNC_002869	4.5	13.486	1	24	325	348	UUUGGCACAAUUUCAUUGGCAACC	UAUAGCCAAUUAAUUAGUGCAAAA	Translation	1
stu-miR8024a-3p	LNC_002080	4.5	8.319	1	24	178	205	UUGGAGGAUUUG-AAGAUUUC---AACU	UGUUCAAGAAAUCUCACAAUUCCUUCAA	Translation	1
stu-miR8024a-3p	LNC_001477	4.5	17.478	1	24	232	255	UUGGAGGAUUUGAAGAUUUCAACU	CCUAGAAAUUUUCAAGUUCUUGAU	Cleavage	1
stu-miR8024a-3p	LNC_001349	4.5	10.107	1	24	643	666	UUGGAGGAUUUGAAGAUUUCAACU	AAUUUAUACCUUCAAAACUUUUAA	Cleavage	1
stu-miR8024a-3p	LNC_001307	4.5	11.044	1	24	773	796	UUGGAGGAUUUGAAGAUUUCAACU	CUACUAAAGCUUUAAAUUGUUUAA	Cleavage	1
stu-miR8024a-5p	LNC_001362	4.5	5.652	1	24	1167	1190	UUGAAGAAUUUAAAGACUUCAACU	UUUAUAAGUUUUUAGUUUUCUUAA	Translation	1
stu-miR8024a-5p	LNC_000447	4.5	14.17	1	24	3721	3743	UUGAAGAAUUUAAAGACUUCAACU	AGUU-AAGAUUUCAGCUUCUUUAA	Translation	1
stu-miR8024a-5p	LNC_001809	4.5	10.342	1	24	2522	2545	UUGAAGAAUUUAAAGACUUCAACU	GCACUAAGUGUUUAAUUUUUUUUA	Translation	1
stu-miR8024a-5p	LNC_003009	4.5	23.357	1	24	338	364	UUGAAGAAUUUAAAGACUUC---AACU	UGUUUUCGAUGUUUUGAAGUUGUUCAA	Cleavage	1
stu-miR8025-3p	LNC_002708	4.5	16.59	1	24	711	734	UUUAAUUGCAUGCCAAGUGUGUGG	GUAUACAUUUGGUAUACGGUUCAA	Translation	1
stu-miR8025-3p	LNC_000900	4.5	16.619	1	24	785	808	UUUAAUUGCAUGCCAAGUGUGUGG	GUAUACACUUGGUAUACAAUCCAA	Translation	1
stu-miR8025-3p	LNC_000461	4.5	9.711	1	24	1193	1216	UUUAAUUGCAUGCCAAGUGUGUGG	UUAAUCAAUUGUCUUGUGAUUAAG	Translation	1
stu-miR8025-3p	LNC_002032	4.5	15.139	1	24	212	234	UUUAAUUGCAUGCCAAGUGUGUGG	UUA-AUCCUUGGCAUGUAAUUUAU	Cleavage	1
stu-miR8025-5p	LNC_002566	4.5	14.683	1	24	817	840	ACAUACUCGACAUGCAAUUAAAUU	UCUUUAGAUGUAUGUUGAAUGUGU	Cleavage	1
stu-miR8026	LNC_000020	4.5	18.548	1	24	3084	3107	AUGUAGAGAAUAUGUGGUAACCCU	AGAGCUAUGAAAUAUUCUUUUCAU	Cleavage	2
stu-miR8026	LNC_000589	4.5	24.087	1	24	4084	4107	AUGUAGAGAAUAUGUGGUAACCCU	UAUUUUACUCUCCAUUCUCUAUAU	Cleavage	1
stu-miR8026	LNC_002210	4.5	14.057	1	24	1548	1571	AUGUAGAGAAUAUGUGGUAACCCU	UAUUUUAAUACAUGACCUCUAUAU	Translation	1
stu-miR8026	LNC_001923	4.5	15.892	1	24	957	977	AUGUAGAGAAUAUGUGGUAACCCU	AG---UAUUAUGAGUUUUCUGCAU	Cleavage	1
stu-miR8027	LNC_000139	4.5	16.643	1	24	153	176	AUCUCGAGAUAAGUUAUUCUGGAC	AUUUUGAGUGGUUUAUUUUUAGAU	Cleavage	1
stu-miR8028-3p	LNC_002769	4.5	20.6	1	24	32	53	GUUCAUAAUUAUAGUAUAAGGAUG	UAU--UUGUCGUAUUAUUGUGAAU	Translation	2
stu-miR8028-3p	LNC_001212	4.5	14.303	1	24	339	365	GUUCAUAAUUAUAGU-AUAAGG--AUG	UAUGAUUUUGUCAUUAUAACUAUGAAU	Cleavage	1
stu-miR8028-3p	LNC_000537	4.5	14.985	1	24	783	806	GUUCAUAAUUAUAGUAUAAGGAUG	AAUCAUUGUUUCAAAAUUAUGAAU	Translation	1
stu-miR8028-3p	LNC_001943	4.5	13.847	1	24	2629	2652	GUUCAUAAUUAUAGUAUAAGGAUG	UGUGCUUCUGCUGCAAUUGUGAGU	Translation	1
stu-miR8028-3p	LNC_002241	4.5	14.54	1	24	1249	1272	GUUCAUAAUUAUAGUAUAAGGAUG	UGCAAAAAUAAUAUUGUUAUGAAC	Translation	1
stu-miR8029	LNC_000782	4.5	21.25	1	24	110	133	AGCCAUUUUUCUUUGUUUUGGAGC	CCUACAAACCACCGGAAAAUGGCA	Cleavage	1
stu-miR8029	LNC_002987	4.5	16.71	1	24	909	934	AGCCAUUUUUCUUUGU-UUUG-GAGC	GUUUAUAAAGACAAUGGGAAAUGGUU	Cleavage	3
stu-miR8029	LNC_000917	4.5	15.071	1	24	901	924	AGCCAUUUUUCUUUGUUUUGGAGC	CUUCUAAAAAAAAGAAGAUUAGCU	Cleavage	1
stu-miR8029	LNC_001733	4.5	19.012	1	24	2575	2599	AGCCAUUUUUCUUUGUUUUGG-AGC	GCUAUUUAUACAAGGGAAAAUAGCU	Cleavage	1
stu-miR8029	LNC_000561	4.5	8.722	1	24	1430	1452	AGCCAUUUUUCUUUGUUUUGGAGC	GCUU-AAAUCAAAUAUAAAUAGCU	Translation	1
stu-miR8029	LNC_002663	4.5	12.494	1	24	1870	1893	AGCCAUUUUUCUUUGUUUUGGAGC	GAAAUAUAAUGAAGAGAAAUGUUU	Cleavage	1
stu-miR8029	LNC_002907	4.5	20.692	1	24	108	131	AGCCAUUUUUCUUUGUUUUGGAGC	CCUACAAACCACCGGAAAAUGGCA	Cleavage	1
stu-miR8030-3p	LNC_000626	4.5	13.142	1	22	1229	1250	UUAAAACCAAAUCAACCCAAAU	UUUUGGGAUGAAUUGGUAUUAU	Translation	1
stu-miR8030-3p	LNC_002566	4.5	13.196	1	22	768	789	UUAAAACCAAAUCAACCCAAAU	AUAUGGCCUAAUUUGAUUUUAA	Cleavage	1
stu-miR8030-5p	LNC_002868	4.5	22.239	1	23	2255	2277	UUGGGUUGGUUUGGUCUCGGGUU	GGCGCGAGUUCAUAAUAACUCAA	Translation	1
stu-miR8030-5p	LNC_001168	4.5	18.331	1	23	1458	1480	UUGGGUUGGUUUGGUCUCGGGUU	GGUUUCAGAAUAAUCUAACCCAA	Translation	1
stu-miR8032a-3p	LNC_002477	4.5	9.212	1	22	227	249	AGUGUGAGUCGG-UGUGAUUAGG	UCAAAUUACAAUCGUUUCACACU	Translation	1
stu-miR8032a-3p	LNC_000441	4.5	19.387	1	22	598	620	AGUGUGAGUCG-GUGUGAUUAGG	AGUAAUCACCCUCGUCUUACACU	Translation	1
stu-miR8032a-3p	LNC_000639	4.5	9.449	1	22	321	342	AGUGUGAGUCGGUGUGAUUAGG	UGCAAUUACAUCCACUUAUGCA	Translation	1
stu-miR8032a-3p	LNC_000638	4.5	9.437	1	22	280	301	AGUGUGAGUCGGUGUGAUUAGG	UGCAAUUACAUCCACUUAUGCA	Translation	1
stu-miR8032b-3p	LNC_002297	4.5	12.692	1	22	242	263	AGUGUGAGUCGGUGCGAUUAGG	UCUAGUUGAUCCGACUCAAACU	Cleavage	1
stu-miR8032b-3p	LNC_002333	4.5	16.696	1	22	324	345	AGUGUGAGUCGGUGCGAUUAGG	UAUAAUUACGCAGACUUGUACU	Translation	1
stu-miR8033-3p	LNC_001144	4.5	13.058	1	22	250	271	UCAAUUCUGCAGCUUUAGGAGU	UAUCUUGAAGUUUCAGAGUUCA	Translation	1
stu-miR8033-5p	LNC_001593	4.5	12.662	1	22	3690	3711	UUCCAAAGCUGCAGAAAUGAGU	AGUCAUAUUUGUCGCGUUGGAA	Translation	1
stu-miR8033-5p	LNC_001594	4.5	12.662	1	22	2355	2376	UUCCAAAGCUGCAGAAAUGAGU	AGUCAUAUUUGUCGCGUUGGAA	Translation	1
stu-miR8033-5p	LNC_003138	4.5	12.85	1	22	196	217	UUCCAAAGCUGCAGAAAUGAGU	AAUGAUGAUUGUGGCUUUGGAA	Cleavage	1
stu-miR8033-5p	LNC_002824	4.5	11.989	1	22	611	632	UUCCAAAGCUGCAGAAAUGAGU	AAAUAUUGUUGAAGCUUUUGAA	Translation	1
stu-miR8034	LNC_003073	4.5	12.785	1	22	1172	1193	UAUGACAAACACUGCAAAAACU	UAUUUUGGAAAUGUUUGGCAUA	Cleavage	1
stu-miR8035	LNC_000465	4.5	17.951	1	22	626	647	UCCAUCUUCAAUAUCACUUUCU	AGAAAUUGAGAUAGAAAAUGGA	Translation	1
stu-miR8036-3p	LNC_001129	4.5	16.102	1	22	138	159	UAUGUCUUUCCGAUGCCUCCCA	AGGGAGACAUCGGCACGACAUU	Translation	1
stu-miR8036-3p	LNC_002818	4.5	20.884	1	22	2782	2803	UAUGUCUUUCCGAUGCCUCCCA	CAAGUGGUACUGCAAAGGCAUA	Translation	1
stu-miR8036-5p	LNC_001717	4.5	13.227	1	21	653	674	GGAGGAAUCGAAAG-AUAUAAG	UUUAUAUGCUUUCGCUUACUCC	Cleavage	1
stu-miR8036-5p	LNC_002869	4.5	15.32	1	21	3174	3194	GGAGGAAUCGAAAGAUAUAAG	AGUACAUCCUUCAAUUCCUUG	Translation	2
stu-miR8036-5p	LNC_002333	4.5	14.367	1	21	1034	1054	GGAGGAAUCGAAAGAUAUAAG	AUUAUCUCUUUUGGCUCCUCG	Cleavage	1
stu-miR8036-5p	LNC_002818	4.5	10.184	1	21	2412	2432	GGAGGAAUCGAAAGAUAUAAG	CAUAUAUAUUUGUAUUCUUUU	Translation	1
stu-miR8037	LNC_002690	4.5	9.549	1	22	1739	1760	AUAAUUUGGAGGAAUAGGAACC	GUUUCUUAUUUUUCUAUGUUGU	Cleavage	1
stu-miR8037	LNC_001593	4.5	9.127	1	22	424	445	AUAAUUUGGAGGAAUAGGAACC	GAUAUUUAUUCUUUUAGGUUAU	Cleavage	1
stu-miR8037	LNC_000441	4.5	14.343	1	22	2344	2365	AUAAUUUGGAGGAAUAGGAACC	GAUUCCUAUUUCGUCGGAGUAU	Translation	1
stu-miR8037	LNC_000728	4.5	10.354	1	22	1173	1194	AUAAUUUGGAGGAAUAGGAACC	UUUUUUUCUUCCUUUAAAUUGA	Cleavage	1
stu-miR8037	LNC_002080	4.5	11.272	1	22	413	434	AUAAUUUGGAGGAAUAGGAACC	UAUUUAUAUUCAUUCAAAAUAU	Translation	1
stu-miR8037	LNC_001358	4.5	16.634	1	22	984	1005	AUAAUUUGGAGGAAUAGGAACC	UGCUCCUAAUUGUCCAAUUUGU	Translation	1
stu-miR8037	LNC_002490	4.5	9.92	1	22	30	51	AUAAUUUGGAGGAAUAGGAACC	CUCUUUUCUUCCGUCAAAUUAG	Translation	1
stu-miR8037	LNC_002824	4.5	11.869	1	22	595	616	AUAAUUUGGAGGAAUAGGAACC	CAAUUUUAUUUUUUUAAAAUAU	Cleavage	1
stu-miR8037	LNC_000746	4.5	13.062	1	22	248	269	AUAAUUUGGAGGAAUAGGAACC	UUUUUCAAAUCUUUUAGAUUAU	Cleavage	1
stu-miR8037	LNC_003160	4.5	12.529	1	22	643	664	AUAAUUUGGAGGAAUAGGAACC	AGAUUUUAGUUCUUCAAUUUAU	Cleavage	1
stu-miR8038a-5p	LNC_000626	4.5	17.807	1	22	670	691	CCUUGUGAGUAAGUUGAAUCUC	AAUAUUUAACUAUUUUAUGAGG	Translation	1
stu-miR8039	LNC_000102	4.5	15.697	1	21	305	326	UUUCCUAUCUGA-ACUAUCACC	AGAGAUAGUCUCAAAUAGGAAG	Translation	1
stu-miR8039	LNC_002763	4.5	13.028	1	21	566	586	UUUCCUAUCUGAACUAUCACC	AGUGAUGCUUUCGGUAGGAAU	Translation	1
stu-miR8039	LNC_002905	4.5	11.901	1	21	945	965	UUUCCUAUCUGAACUAUCACC	AAUGAUACUGCAGAAAGGAAU	Cleavage	1
stu-miR8040-3p	LNC_000725	4.5	15.266	1	21	4858	4878	CUUAUAAUUGUAAUUAUGAUC	AAUCAUAUUUAUAAUAAUGAU	Cleavage	1
stu-miR8040-3p	LNC_000724	4.5	15.266	1	21	4188	4208	CUUAUAAUUGUAAUUAUGAUC	AAUCAUAUUUAUAAUAAUGAU	Cleavage	1
stu-miR8040-3p	LNC_001412	4.5	24.361	1	21	765	785	CUUAUAAUUGUAAUUAUGAUC	GUUCAUCAUUACCCUCAUAAG	Translation	2
stu-miR8040-3p	LNC_002905	4.5	13.122	1	21	688	708	CUUAUAAUUGUAAUUAUGAUC	AGUUGUGAUUAUAAUUAUUAU	Cleavage	1
stu-miR8040-5p	LNC_002905	4.5	12.708	1	21	681	701	UCAUAAUUACAAUUAUAAGCC	GGCUGCUAGUUGUGAUUAUAA	Cleavage	1
stu-miR8040-5p	LNC_001212	4.5	14.724	1	21	343	363	UCAUAAUUACAAUUAUAAGCC	AUUUUGUCAUUAUAACUAUGA	Translation	1
stu-miR8040-5p	LNC_002446	4.5	12.406	1	21	1111	1131	UCAUAAUUACAAUUAUAAGCC	UUCUUACAAUUUUUCUUAUGA	Translation	1
stu-miR8040-5p	LNC_000089	4.5	15.028	1	21	735	755	UCAUAAUUACAAUUAUAAGCC	ACUUUAUUUUUGUUAUUAUGU	Cleavage	1
stu-miR8041a-3p	LNC_001115	4.5	18.332	1	21	403	423	AUGAUGUAUAGCAAAGAGCCU	UCGCUCUUUGCUAUAGCUCGG	Cleavage	1
stu-miR8041a-3p	LNC_000995	4.5	12.613	1	21	1055	1075	AUGAUGUAUAGCAAAGAGCCU	UGGUUUAUUUCUAUGCGUUAU	Cleavage	2
stu-miR8041a-3p	LNC_002367	4.5	11.261	1	21	113	133	AUGAUGUAUAGCAAAGAGCCU	CAGCUCUAUGUUAUUCAUAAU	Cleavage	1
stu-miR8041a-3p	LNC_002354	4.5	18.247	1	21	817	837	AUGAUGUAUAGCAAAGAGCCU	UGGAUGGUUGUUAUACAUUGU	Cleavage	1
stu-miR8041a-5p	LNC_001212	4.5	14.723	1	20	3497	3516	GUGCUUUGCUAUUUUCAUUG	AAAAGAGAAUAGUGAUGCAU	Cleavage	1
stu-miR8041a-5p	LNC_002983	4.5	11.837	1	20	199	218	GUGCUUUGCUAUUUUCAUUG	AGAUGAAGAUUGGAGAGCAG	Translation	1
stu-miR8041a-5p	LNC_001943	4.5	14.403	1	20	3251	3270	GUGCUUUGCUAUUUUCAUUG	CAAUCAAAAUUGAAAAGUGU	Translation	2
stu-miR8041a-5p	LNC_001945	4.5	14.403	1	20	981	1000	GUGCUUUGCUAUUUUCAUUG	CAAUCAAAAUUGAAAAGUGU	Translation	2
stu-miR8041a-5p	LNC_001178	4.5	11.838	1	20	2749	2768	GUGCUUUGCUAUUUUCAUUG	AAAUCAAAAUAAUAAUGUAC	Translation	1
stu-miR8041a-5p	LNC_002461	4.5	21.162	1	20	2225	2244	GUGCUUUGCUAUUUUCAUUG	AAAAGGAGGUGGCAAAGUGU	Cleavage	1
stu-miR8041a-5p	LNC_002678	4.5	19.246	1	20	595	614	GUGCUUUGCUAUUUUCAUUG	UAGUGAAUGUACGAGAGCAC	Translation	1
stu-miR8041a-5p	LNC_001803	4.5	13.532	1	20	1176	1195	GUGCUUUGCUAUUUUCAUUG	AAAUUUAAAUAGAAGGGCAU	Cleavage	1
stu-miR8041a-5p	LNC_000557	4.5	12.91	1	20	141	160	GUGCUUUGCUAUUUUCAUUG	GAAUGAAUAUAACAAAUCAA	Translation	1
stu-miR8041a-5p	LNC_000755	4.5	13.335	1	20	1575	1594	GUGCUUUGCUAUUUUCAUUG	UAAUGUAUAUAGAGAGGCAU	Cleavage	1
stu-miR8041a-5p	LNC_000251	4.5	15.624	1	20	113	132	GUGCUUUGCUAUUUUCAUUG	AAGUGGAAGUUGAAGAGUAC	Translation	1
stu-miR8042	LNC_000725	4.5	13.334	1	21	705	725	AUUAGACUGAAGUGCUGAUCU	ACUACACCAUUUGAGUCUAAU	Translation	1
stu-miR8042	LNC_000724	4.5	14.295	1	21	40	60	AUUAGACUGAAGUGCUGAUCU	ACUACACCAUUUGAGUCUAAU	Translation	1
stu-miR8042	LNC_003014	4.5	8.647	1	21	1718	1738	AUUAGACUGAAGUGCUGAUCU	ACAUUAGUAUUUCACUCUUAU	Cleavage	1
stu-miR8042	LNC_000104	4.5	11.255	1	21	18	38	AUUAGACUGAAGUGCUGAUCU	ACUACACCAUUUGAGUCUAAU	Translation	1
stu-miR8043	LNC_000253	4.5	10.099	1	21	1574	1594	UGAUAUAAUUGGACUUUGGCC	AUUCGAAAUUCUAUUAUGUUA	Translation	1
stu-miR8043	LNC_001136	4.5	21.334	1	21	2483	2503	UGAUAUAAUUGGACUUUGGCC	GGCCAAAGUCCAUUUUUGGCA	Translation	1
stu-miR8043	LNC_002421	4.5	7.578	1	21	602	622	UGAUAUAAUUGGACUUUGGCC	GUUUAAAGUUGAAUUGUCUCA	Translation	1
stu-miR8043	LNC_002499	4.5	15.792	1	21	930	950	UGAUAUAAUUGGACUUUGGCC	GACCAGAGUCCAGAUGUGCCA	Cleavage	1
stu-miR8043	LNC_000993	4.5	15.241	1	21	490	510	UGAUAUAAUUGGACUUUGGCC	UUCCAGACUUCAGUAAUAUUA	Cleavage	1
stu-miR8044-3p	LNC_002824	4.5	14.527	1	21	605	625	UCUCCAGCGAUAUUUGAAACU	UUUUUAAAAUAUUGUUGAAGC	Cleavage	1
stu-miR8044-5p	LNC_000648	4.5	4.361	1	21	1	22	UUUCAAAUAUGGUUGG-AGAUG	UAUUUGCCAAGAAUAUUUGAAA	Translation	2
stu-miR8044-5p	LNC_000062	4.5	13.038	1	21	861	881	UUUCAAAUAUGGUUGGAGAUG	UUACUCCAAUCACGUUUGAGU	Translation	1
stu-miR8044-5p	LNC_002421	4.5	10.132	1	21	881	901	UUUCAAAUAUGGUUGGAGAUG	UGUUUCAAUUUAUAUUUGAAC	Cleavage	1
stu-miR8044-5p	LNC_000253	4.5	15.596	1	21	1531	1551	UUUCAAAUAUGGUUGGAGAUG	GUUCUUGCACCUUAUUUGAAU	Translation	1
stu-miR8044-5p	LNC_000781	4.5	14.688	1	21	1914	1934	UUUCAAAUAUGGUUGGAGAUG	GACCUUCAAAUGAAUUUGAAA	Translation	1
stu-miR8045	LNC_002145	4.5	9.109	1	21	646	666	AUUGAUAGUUGAGGUGUGUUU	AAAUACAUGUUGAAUAUUAAU	Cleavage	1
stu-miR8046-3p	LNC_000845	4.5	15.162	1	21	1500	1520	CGCUGAAAUUUCGAUCAUAAU	GUUAUGUUUUAAAUUUUAGUC	Cleavage	1
stu-miR8046-3p	LNC_002667	4.5	14.874	1	21	221	241	CGCUGAAAUUUCGAUCAUAAU	AGAAUGGGUGAAAUUUCAGAG	Cleavage	1
stu-miR8046-5p	LNC_000717	4.5	12.918	1	21	1383	1403	UAUGAUCGAAGUUUCAAUGAC	UUUAUUGAAAUUUUAAUCACA	Cleavage	1
stu-miR8046-5p	LNC_003089	4.5	12.187	1	21	2093	2113	UAUGAUCGAAGUUUCAAUGAC	AAAAUUGAAGCUGUGAUGAUA	Translation	1
stu-miR8046-5p	LNC_003088	4.5	12.187	1	21	936	956	UAUGAUCGAAGUUUCAAUGAC	AAAAUUGAAGCUGUGAUGAUA	Translation	1
stu-miR8046-5p	LNC_001212	4.5	12.96	1	21	1057	1077	UAUGAUCGAAGUUUCAAUGAC	ACUAUUGAAACUUGUAUUAUU	Cleavage	1
stu-miR8046-5p	LNC_001414	4.5	13	1	21	2069	2089	UAUGAUCGAAGUUUCAAUGAC	CUCAUAGAACCUCUGAUUGUA	Translation	1
stu-miR8047	LNC_002818	4.5	19.73	1	21	358	378	CCAUUUUUUCGAAAUUAGACC	AGUUUGAUUUGGAGGAAAUAG	Translation	1
stu-miR8048-3p	LNC_002210	4.5	9.248	1	21	1238	1258	AGAUGGACAUGCUAAUGAACA	UGAUCUUUAGUAUCUUUAUCU	Cleavage	2
stu-miR8048-3p	LNC_000962	4.5	14.715	1	21	383	403	AGAUGGACAUGCUAAUGAACA	UGUUUGAUAAAAUGUCCAUUU	Translation	1
stu-miR8048-3p	LNC_000191	4.5	10.499	1	21	474	494	AGAUGGACAUGCUAAUGAACA	AGUUCAUUUGUAUUUCUAUAU	Cleavage	1
stu-miR8048-3p	LNC_002490	4.5	12.324	1	21	1627	1647	AGAUGGACAUGCUAAUGAACA	UAUUUAUUAGGAUAUCAAUUU	Translation	1
stu-miR8048-3p	LNC_001377	4.5	15.155	1	21	598	618	AGAUGGACAUGCUAAUGAACA	UCUUCAUUAUCCUGUUCUUUU	Translation	1
stu-miR8048-5p	LNC_001427	4.5	20.295	1	21	143	163	CUCAUUAGCAUCUCCAUCUUG	CAAGAGGGAGGUGGUUGUGAG	Cleavage	1
stu-miR8048-5p	LNC_001943	4.5	13.821	1	21	5309	5329	CUCAUUAGCAUCUCCAUCUUG	AAAGUUGUAAGUGCUAAUGAU	Cleavage	1
stu-miR8048-5p	LNC_001400	4.5	16.366	1	21	389	409	CUCAUUAGCAUCUCCAUCUUG	AAAGUUGCAAGUGCUAAUGAU	Cleavage	1
stu-miR8048-5p	LNC_002302	4.5	16.366	1	21	631	651	CUCAUUAGCAUCUCCAUCUUG	AAAGUUGCAAGUGCUAAUGAU	Cleavage	1
stu-miR8048-5p	LNC_001642	4.5	14.827	1	21	369	389	CUCAUUAGCAUCUCCAUCUUG	AGGGAUGGAUCUGUUGAUGAU	Translation	1
stu-miR8049-5p	LNC_001272	4.5	19.318	1	21	256	276	CAAGGCUCAUGCAGACAUGCA	AGCAUGCUUACUUGAGUUUUG	Translation	1
stu-miR8049-5p	LNC_001960	4.5	15.652	1	21	344	364	CAAGGCUCAUGCAGACAUGCA	UAUAUGUGGGCAUGUGCUUUG	Cleavage	1
stu-miR8050-3p	LNC_000603	4.5	8.325	1	21	748	769	UGACUUGAGAUUC-CUACUUGG	GCGGGUAUAGAAUUUCAAGUCA	Cleavage	1
stu-miR8050-3p	LNC_001687	4.5	17.038	1	21	1802	1822	UGACUUGAGAUUCCUACUUGG	CUAAGUAUGAGUUUUGGGUUG	Cleavage	1
stu-miR8050-3p	LNC_001115	4.5	18.272	1	21	2554	2574	UGACUUGAGAUUCCUACUUGG	UGAAGUAAGAAUUUCGGGCUA	Cleavage	1
stu-miR8050-3p	LNC_002868	4.5	16.943	1	21	915	935	UGACUUGAGAUUCCUACUUGG	UUAAGUUUGAGUUUUGGGUCA	Cleavage	1
stu-miR8050-5p	LNC_002900	4.5	9.728	1	20	144	164	AAGUAGGAAUCAAGGUC-AAU	AUUAGACUUUCAUUUCUAUUU	Translation	1
stu-miR8050-5p	LNC_002570	4.5	9.235	1	20	189	209	AAGUAGGAAUCAAGGUC-AAU	AUUAGACUUUCAUUUCUAUUU	Translation	1
stu-miR8050-5p	LNC_002365	4.5	10.749	1	20	538	558	AAGUAGGAAUCAAG-GUCAAU	GUUGACACUUUAUUUUUAUUU	Translation	1
stu-miR8050-5p	LNC_000451	4.5	6.713	1	20	191	211	AAGUAGGAAUCA-AGGUCAAU	UUUGAACUAUGAUUCAUACUU	Cleavage	1
stu-miR8050-5p	LNC_000345	4.5	10.627	1	20	289	308	AAGUAGGAAUCAAGGUCAAU	CCUGAUCUUGAUUCAUAUUC	Cleavage	1
stu-miR8050-5p	LNC_000020	4.5	18.548	1	20	9611	9630	AAGUAGGAAUCAAGGUCAAU	AUUGGUUAUGUUUCUUAUUU	Translation	1
stu-miR8050-5p	LNC_002378	4.5	8.24	1	20	928	947	AAGUAGGAAUCAAGGUCAAU	UUUGACUUUUAUGUCUAUUG	Translation	2
stu-miR8050-5p	LNC_002708	4.5	17.383	1	20	533	552	AAGUAGGAAUCAAGGUCAAU	GUCGGCCUUCAUCCCUGUUU	Translation	1
stu-miR8050-5p	LNC_002896	4.5	16.515	1	20	1583	1602	AAGUAGGAAUCAAGGUCAAU	CAUGUCCUUGUUUUCUGUUU	Translation	1
stu-miR8050-5p	LNC_002289	4.5	8.304	1	20	357	376	AAGUAGGAAUCAAGGUCAAU	UUUGUUUUUAAUUUUUGCUU	Translation	1
stu-miR8050-5p	LNC_000096	4.5	16.369	1	20	70	89	AAGUAGGAAUCAAGGUCAAU	GUCGGCCUUCAUCCCUGUUU	Translation	1
stu-miR8051-5p	LNC_000676	4.5	15.532	1	20	82	101	UAGUAUGGUAGAAAGAUUCA	UGGAUUCUUCUAUCAAGCUA	Cleavage	1
stu-miR8051-5p	LNC_000020	4.5	11.157	1	20	3790	3809	UAGUAUGGUAGAAAGAUUCA	UGUAUUUUGCUGCCAUAUUU	Cleavage	1
stu-miR8051-5p	LNC_000725	4.5	14.574	1	20	2593	2612	UAGUAUGGUAGAAAGAUUCA	AUCAUCUUUGUAAUAUACUA	Translation	1
stu-miR8051-5p	LNC_000724	4.5	14.574	1	20	1928	1947	UAGUAUGGUAGAAAGAUUCA	AUCAUCUUUGUAAUAUACUA	Translation	1
stu-miR8051-5p	LNC_001581	4.5	8.797	1	20	429	449	UAGUAUGGUAGA-AAGAUUCA	AGAAUCUUGUCUCACAUGCUA	Translation	1
stu-miR8051-5p	LNC_002566	4.5	12.156	1	20	123	142	UAGUAUGGUAGAAAGAUUCA	CGAAUUUAUCUACCACAUUU	Cleavage	1
stu-miR8051-5p	LNC_001527	4.5	19.897	1	20	281	300	UAGUAUGGUAGAAAGAUUCA	CGAGUUUAGGUACCAUACUG	Translation	1
stu-miR8051-5p	LNC_000115	4.5	13.452	1	20	688	707	UAGUAUGGUAGAAAGAUUCA	AUCAUCUUUGUAAUAUACUA	Translation	1
stu-miR8051-5p	LNC_001571	4.5	13.032	1	20	532	551	UAGUAUGGUAGAAAGAUUCA	GGAAUCUAUGUAUUAUAAUA	Translation	1
stu-miR827-3p	LNC_001809	4.5	15.76	1	21	1623	1643	UUAGAUGAACAUCAACAAACA	CUAUUGGUGUUGUUGAUCUAA	Cleavage	1
stu-miR827-3p	LNC_001599	4.5	10.947	1	21	830	850	UUAGAUGAACAUCAACAAACA	UUUUUUUUAAUGAUCGUCUAU	Translation	1
stu-miR827-5p	LNC_003136	4.5	10.03	1	21	1660	1680	UUUGUUGAUGGUCAUCUAUUC	CCAUAAAUGAAAAACAAUAAA	Translation	1
stu-miR156a	LNC_001943	5	10.653	1	21	1601	1621	UUGACAGAAGAUAGAGAGCAC	UUUCUCCCUAUCUCUUCUCAA	Cleavage	1
stu-miR156a	LNC_002568	5	6.37	1	21	301	321	UUGACAGAAGAUAGAGAGCAC	CUAUUUUUUAUUUUUUUUCAA	Cleavage	1
stu-miR156a	LNC_000089	5	12.042	1	21	1571	1591	UUGACAGAAGAUAGAGAGCAC	ACCUUUUCUGUUUUCUUUUAA	Cleavage	1
stu-miR156a	LNC_002506	5	16.281	1	21	1619	1639	UUGACAGAAGAUAGAGAGCAC	AAGCUCUUUUUCUCUUUUUAA	Cleavage	1
stu-miR156a	LNC_002242	5	4.988	1	21	448	468	UUGACAGAAGAUAGAGAGCAC	UUGUGCUCUACUUUUUGUUAU	Translation	1
stu-miR156a	LNC_001945	5	10.653	1	21	568	588	UUGACAGAAGAUAGAGAGCAC	UUUCUCCCUAUCUCUUCUCAA	Cleavage	1
stu-miR156a	LNC_000983	5	11.185	1	21	1097	1117	UUGACAGAAGAUAGAGAGCAC	CAGCUUUCUUUCUCCUUUUAG	Cleavage	1
stu-miR156a	LNC_001021	5	8.733	1	21	1898	1918	UUGACAGAAGAUAGAGAGCAC	UUUCUCCCUAUCUCUUCUCAA	Cleavage	1
stu-miR156d-3p	LNC_001021	5	14.888	1	22	184	205	GCUCUCUAUGCUUCUGUCAUCA	UGUUGACAAAAAAAUUGAGAGU	Translation	1
stu-miR156e	LNC_000020	5	11.157	1	20	1298	1319	UGACAGAAGAGAGUG--AGCAC	CUGCUUUCAUUUUUUUUUGUCA	Cleavage	1
stu-miR156e	LNC_000587	5	10.305	1	20	164	183	UGACAGAAGAGAGUGAGCAC	UAGCUUGCUCUUGUUUGUUG	Cleavage	3
stu-miR156e	LNC_000587	5	20.609	1	20	5941	5960	UGACAGAAGAGAGUGAGCAC	UUUCUCUCUCACUUCUUUCG	Translation	3
stu-miR156e	LNC_000589	5	12.492	1	20	3181	3200	UGACAGAAGAGAGUGAGCAC	CUGUUCGUUCCCUUCUUUCU	Translation	2
stu-miR156e	LNC_000589	5	20.327	1	20	2561	2580	UGACAGAAGAGAGUGAGCAC	CUGUUCCCUUCUUUCUGUUC	Translation	2
stu-miR156e	LNC_002594	5	11.539	1	20	747	766	UGACAGAAGAGAGUGAGCAC	CUGUUUACGUUGUUUUGUUG	Translation	1
stu-miR156e	LNC_001136	5	14.709	1	20	2101	2120	UGACAGAAGAGAGUGAGCAC	AAGCUCAAUCUUUGCUGUCC	Cleavage	1
stu-miR156e	LNC_001578	5	10.744	1	20	568	587	UGACAGAAGAGAGUGAGCAC	GUGAUCGUUUGCUUCUGUGA	Translation	1
stu-miR156e	LNC_002137	5	8.603	1	20	674	693	UGACAGAAGAGAGUGAGCAC	UUGCUAACUUGGUUUUGUCU	Translation	2
stu-miR156e	LNC_002137	5	18.588	1	20	269	288	UGACAGAAGAGAGUGAGCAC	UUUCUAGAUCUCUUGUGUCA	Cleavage	2
stu-miR156e	LNC_002824	5	13.409	1	20	208	227	UGACAGAAGAGAGUGAGCAC	AUGCUCGCUCUUCUCAGUUU	Cleavage	1
stu-miR156e	LNC_001769	5	9.202	1	20	591	610	UGACAGAAGAGAGUGAGCAC	CUACUCAUUUUUUAUUGUUA	Cleavage	1
stu-miR156e	LNC_000320	5	20.751	1	20	81	100	UGACAGAAGAGAGUGAGCAC	AUGAUUAUUUUUUUUUGUAA	Cleavage	1
stu-miR156e	LNC_002818	5	7.812	1	20	2349	2368	UGACAGAAGAGAGUGAGCAC	UUUUUCAAUUUCUUUGGUCA	Cleavage	1
stu-miR156f-3p	LNC_000210	5	9.727	1	22	771	792	CUCACUUCUCUUUCUGUCAAUC	AGAAGAUAAAAAAAGAAGAGAG	Translation	1
stu-miR156f-3p	LNC_000561	5	20.818	1	22	1631	1652	CUCACUUCUCUUUCUGUCAAUC	GUUUGUUUGGGAGAGAUGUGAG	Cleavage	1
stu-miR156f-3p	LNC_003142	5	8.723	1	22	1156	1177	CUCACUUCUCUUUCUGUCAAUC	UAUCUAUAGAAAGGGGAAUGAG	Cleavage	1
stu-miR156f-3p	LNC_001138	5	21.736	1	22	391	412	CUCACUUCUCUUUCUGUCAAUC	GGUCCAUGGAGAGAAAGGUGAG	Cleavage	1
stu-miR156f-3p	LNC_000783	5	20.705	1	22	458	479	CUCACUUCUCUUUCUGUCAAUC	CAUUGUAAAAGGGGGAGGUGAG	Cleavage	1
stu-miR156f-5p	LNC_001839	5	8.781	1	20	1597	1616	CUGACAGAAGAGAGUGAGCA	UGUUUUCUUUCUUUUGUUGC	Cleavage	1
stu-miR156f-5p	LNC_000587	5	14.202	1	20	560	580	CUGACAGAAGAG-AGUGAGCA	GGUUCACUUCUCUCUUGUCAA	Cleavage	3
stu-miR156f-5p	LNC_000587	5	10.712	1	20	3457	3476	CUGACAGAAGAGAGUGAGCA	UGUACACUCUUUUAUGUUAU	Cleavage	3
stu-miR156f-5p	LNC_000587	5	9.337	1	20	165	184	CUGACAGAAGAGAGUGAGCA	AGCUUGCUCUUGUUUGUUGA	Translation	3
stu-miR156f-5p	LNC_002963	5	3.325	1	20	36	55	CUGACAGAAGAGAGUGAGCA	UUCUUUCUCUCUUCUCUCAA	Cleavage	1
stu-miR156f-5p	LNC_001136	5	14.949	1	20	2102	2121	CUGACAGAAGAGAGUGAGCA	AGCUCAAUCUUUGCUGUCCC	Cleavage	1
stu-miR156f-5p	LNC_000779	5	11.786	1	20	494	513	CUGACAGAAGAGAGUGAGCA	AGUUCUCUCUUUUCUAUCUG	Cleavage	1
stu-miR156f-5p	LNC_000210	5	9.657	1	20	583	602	CUGACAGAAGAGAGUGAGCA	AGCUUAAUCUUUUUUAUUGG	Cleavage	1
stu-miR156f-5p	LNC_000608	5	13.899	1	20	152	171	CUGACAGAAGAGAGUGAGCA	ACUUCACUCCAUUUUGUUGG	Translation	1
stu-miR156f-5p	LNC_000983	5	11.185	1	20	1098	1117	CUGACAGAAGAGAGUGAGCA	AGCUUUCUUUCUCCUUUUAG	Cleavage	1
stu-miR156f-5p	LNC_001192	5	21.547	1	20	79	98	CUGACAGAAGAGAGUGAGCA	UGCCAACUCUUUGUUGUUGG	Cleavage	1
stu-miR156f-5p	LNC_003009	5	11.455	1	20	158	177	CUGACAGAAGAGAGUGAGCA	AGAUUGUAUUUUUUUGUCAG	Cleavage	1
stu-miR156g-3p	LNC_000782	5	17.317	1	21	1640	1660	GCUUACUCUCUAUCUGUCACC	AAAGAUAGAUAGGGAACAAGC	Cleavage	1
stu-miR160a-3p	LNC_000089	5	10.285	1	21	1097	1118	GCGUAUGAGGAGC-CAAGCAUA	CUUGCUUGUGUUCCUUAUAUUC	Cleavage	1
stu-miR160a-3p	LNC_000020	5	19.218	1	21	129	149	GCGUAUGAGGAGCCAAGCAUA	AGUGUUUGCUUGUUCAUAUGG	Translation	2
stu-miR160a-3p	LNC_000020	5	20.061	1	21	514	534	GCGUAUGAGGAGCCAAGCAUA	AGUGUUUGAUUGUUCAUAUGG	Translation	2
stu-miR160a-3p	LNC_002023	5	6.482	1	21	7	27	GCGUAUGAGGAGCCAAGCAUA	UCUGCUUUUCUUCUUAUAAGU	Cleavage	1
stu-miR160a-3p	LNC_002020	5	10.396	1	21	15	35	GCGUAUGAGGAGCCAAGCAUA	UCUGCUUUUCUUCUUAUAAGU	Cleavage	1
stu-miR160a-3p	LNC_002907	5	15.581	1	21	2037	2057	GCGUAUGAGGAGCCAAGCAUA	UUUGAUUUGUUCUUCAUAAGU	Cleavage	1
stu-miR160a-5p	LNC_002896	5	19.578	1	21	1487	1507	UGCCUGGCUCCCUGUAUGCCA	UAGCAUGUUGGGAGGUAGGCC	Cleavage	1
stu-miR160a-5p	LNC_000472	5	17.98	1	21	938	958	UGCCUGGCUCCCUGUAUGCCA	GCUCAUAGAGGGAGCUAAGUG	Cleavage	1
stu-miR162a-3p	LNC_000626	5	19.458	1	21	2405	2425	UCGAUAAACCUCUGCAUCCAG	UAAGAUUUAGAGAUUUGUUGG	Translation	1
stu-miR162a-3p	LNC_002868	5	16.798	1	21	1444	1464	UCGAUAAACCUCUGCAUCCAG	CUUGUUGUUGAAGUUUAUUGA	Translation	1
stu-miR162a-5p	LNC_001143	5	14.225	1	21	156	177	GGAGGCAGCGGUUCA-UCGAUC	CAUCGUCUAAAUCGCUGCCUCU	Cleavage	1
stu-miR162a-5p	LNC_003097	5	14.176	1	21	351	371	GGAGGCAGCGGUUCAUCGAUC	GGUUGAUGAUCUCCUGUGUCC	Translation	1
stu-miR162a-5p	LNC_002687	5	17.582	1	21	140	160	GGAGGCAGCGGUUCAUCGAUC	CAGCGAUGGACAGCUUUCUUC	Translation	1
stu-miR162a-5p	LNC_000725	5	10.302	1	21	1827	1847	GGAGGCAGCGGUUCAUCGAUC	UGUCUAUGAACAGAUGCAUCU	Translation	1
stu-miR162a-5p	LNC_000724	5	10.302	1	21	1162	1182	GGAGGCAGCGGUUCAUCGAUC	UGUCUAUGAACAGAUGCAUCU	Translation	1
stu-miR162a-5p	LNC_000900	5	22.442	1	21	131	151	GGAGGCAGCGGUUCAUCGAUC	CGUCGAUUCACCCCUUCCUCU	Translation	1
stu-miR164-3p	LNC_001733	5	9.268	1	21	3570	3590	CAUGUGCUCUAGCUCUCCAGC	AAAGGAAAUUUAGAGUACAUA	Cleavage	1
stu-miR164-3p	LNC_001578	5	24.609	1	21	375	395	CAUGUGCUCUAGCUCUCCAGC	UCUCGAGGUUUUGAGUAUAUG	Translation	1
stu-miR164-5p	LNC_000020	5	19.117	1	21	10191	10211	UGGAGAAGCAGGGCACAUGCU	AACAAGUGUCUUGCUUCGUUG	Cleavage	3
stu-miR164-5p	LNC_000020	5	13.31	1	21	10722	10742	UGGAGAAGCAGGGCACAUGCU	AUCUUGUCUCUUGCAUCUCUA	Cleavage	3
stu-miR164-5p	LNC_002690	5	9.775	1	21	1734	1754	UGGAGAAGCAGGGCACAUGCU	AAUAUGUUUCUUAUUUUUCUA	Translation	1
stu-miR164-5p	LNC_000728	5	10.037	1	21	10	31	UGGAGAAGCAGG-GCACAUGCU	ACCUUGUGCGUCUCCUUCUUCA	Translation	1
stu-miR164-5p	LNC_000997	5	16.127	1	21	237	257	UGGAGAAGCAGGGCACAUGCU	AUCAUGAGCUCUAGUUUUCCC	Translation	2
stu-miR164-5p	LNC_000500	5	9.696	1	21	47	68	UGGAGAAGCAGGGCACA-UGCU	AUUACUGUGUCCAUCUUCUCCA	Translation	1
stu-miR164-5p	LNC_001943	5	15.656	1	21	4372	4392	UGGAGAAGCAGGGCACAUGCU	CUCAUGUGCUCAUUUUAUCUA	Translation	1
stu-miR164-5p	LNC_001945	5	15.656	1	21	2102	2122	UGGAGAAGCAGGGCACAUGCU	CUCAUGUGCUCAUUUUAUCUA	Translation	1
stu-miR164-5p	LNC_001021	5	15.154	1	21	149	169	UGGAGAAGCAGGGCACAUGCU	AAUAUCUUCCCAAUUUCUCCA	Translation	1
stu-miR164-5p	LNC_000435	5	11.835	1	21	295	315	UGGAGAAGCAGGGCACAUGCU	AAUAUGUUCCUUGUUUAUCCU	Cleavage	1
stu-miR164-5p	LNC_002987	5	14.381	1	21	1434	1454	UGGAGAAGCAGGGCACAUGCU	CCCGUGUGAUCUUCUUCUUUU	Translation	1
stu-miR164-5p	LNC_000589	5	18.033	1	21	968	988	UGGAGAAGCAGGGCACAUGCU	AUCUUGUCUCUUGCAUCUCUA	Cleavage	1
stu-miR166a-3p	LNC_001412	5	19.839	1	21	593	616	UCGGACCAG---GCUUCAUUCCCC	GGGGAAUCAAGCUUCCUGGUCCGA	Translation	1
stu-miR166a-3p	LNC_000755	5	19.33	1	21	74	94	UCGGACCAGGCUUCAUUCCCC	AUGGAAGAAAGCGUGGUUUGU	Translation	1
stu-miR166a-5p	LNC_000589	5	13.913	1	21	3338	3358	GGAAUGUUGUCUGGCUCGAGG	UCUUGACUAAGAUAAUAUUUU	Cleavage	1
stu-miR166a-5p	LNC_001866	5	12.301	1	21	60	80	GGAAUGUUGUCUGGCUCGAGG	UCUCGAGAUUGAUGAAAUUCC	Cleavage	1
stu-miR166a-5p	LNC_000845	5	15.008	1	21	382	402	GGAAUGUUGUCUGGCUCGAGG	UGUUGUGCCGGGUAAUAUUUA	Cleavage	1
stu-miR166a-5p	LNC_003105	5	20.456	1	21	26	46	GGAAUGUUGUCUGGCUCGAGG	GAUUGAGCCGCGUGGCGUUUC	Translation	1
stu-miR166a-5p	LNC_000607	5	13.43	1	21	512	532	GGAAUGUUGUCUGGCUCGAGG	AUUUGAGGCUGAUAACGUCCC	Cleavage	1
stu-miR166a-5p	LNC_001955	5	13.368	1	21	602	622	GGAAUGUUGUCUGGCUCGAGG	UAUCGAGUCUGCCAACCUUCA	Translation	1
stu-miR166a-5p	LNC_001362	5	10.029	1	21	870	890	GGAAUGUUGUCUGGCUCGAGG	UAUUGAGCAUUAUAACAUUUU	Translation	1
stu-miR166b	LNC_001412	5	19.839	1	21	593	616	UCGGACCAG---GCUUCAUUCCUC	GGGGAAUCAAGCUUCCUGGUCCGA	Translation	1
stu-miR166c-5p	LNC_001923	5	15.493	1	21	1399	1420	GGAAUGUUGUUUGG-CUCGAGG	GAUUGAGUCCAAACGGGAUUCC	Cleavage	1
stu-miR166c-5p	LNC_002662	5	18.6	1	21	1530	1550	GGAAUGUUGUUUGGCUCGAGG	UUUCGGUCCAAAAAAUCUUUC	Translation	1
stu-miR166c-5p	LNC_003105	5	20.456	1	21	26	46	GGAAUGUUGUUUGGCUCGAGG	GAUUGAGCCGCGUGGCGUUUC	Translation	1
stu-miR166c-5p	LNC_001569	5	11.804	1	21	369	389	GGAAUGUUGUUUGGCUCGAGG	UAUGGAGCCAGGCAAUUUUUU	Cleavage	1
stu-miR166c-5p	LNC_001067	5	11.426	1	21	26	46	GGAAUGUUGUUUGGCUCGAGG	UAUUGAGUUGAGCUAUGUUUC	Cleavage	1
stu-miR166d-5p	LNC_001053	5	21.016	1	21	1433	1453	AGAAUGUCGUCUGGUUCGAGA	GAUAGAGCGUGACGACUUUCU	Cleavage	2
stu-miR166d-5p	LNC_002481	5	16.366	1	21	385	405	AGAAUGUCGUCUGGUUCGAGA	UUUCCAUUUAGUUGACGUUCU	Translation	1
stu-miR166d-5p	LNC_001791	5	7.223	1	21	49	69	AGAAUGUCGUCUGGUUCGAGA	AUUCGACCCGGCCCACUUUCU	Translation	1
stu-miR166d-5p	LNC_000725	5	13.309	1	21	2740	2760	AGAAUGUCGUCUGGUUCGAGA	ACUUAAAACAGGGUACAUUCU	Translation	1
stu-miR166d-5p	LNC_000724	5	13.309	1	21	2075	2095	AGAAUGUCGUCUGGUUCGAGA	ACUUAAAACAGGGUACAUUCU	Translation	1
stu-miR166d-5p	LNC_002923	5	11.946	1	21	19	39	AGAAUGUCGUCUGGUUCGAGA	UGUCCAGUCAAACAAUAUUUU	Translation	1
stu-miR167a-3p	LNC_001593	5	15.689	1	20	2084	2103	GAUCAUGUGGCAGCCUCACC	UAGAAGUCUGUCAUAUGAUC	Cleavage	2
stu-miR167a-3p	LNC_001593	5	15.445	1	20	1194	1213	GAUCAUGUGGCAGCCUCACC	UUUGAGUUUUAUACAUGAUC	Translation	2
stu-miR167a-3p	LNC_001594	5	15.689	1	20	749	768	GAUCAUGUGGCAGCCUCACC	UAGAAGUCUGUCAUAUGAUC	Cleavage	1
stu-miR167a-3p	LNC_002940	5	14.455	1	20	805	824	GAUCAUGUGGCAGCCUCACC	AAUGAGUCUGUCAGGUGAUU	Cleavage	1
stu-miR167a-3p	LNC_002869	5	17.22	1	20	583	602	GAUCAUGUGGCAGCCUCACC	UGUGGGGCUACUAUGUUGUC	Translation	1
stu-miR167b-3p	LNC_000608	5	14.886	1	20	1779	1798	GAUCAUGUGGCAGCAUCACC	AGUGAUGCUGCUAGGUGAAG	Cleavage	1
stu-miR167b-3p	LNC_002168	5	14.727	1	20	1541	1560	GAUCAUGUGGCAGCAUCACC	UUUUAUCCUGCCACUUGAUU	Cleavage	1
stu-miR167b-3p	LNC_002169	5	14.727	1	20	1541	1560	GAUCAUGUGGCAGCAUCACC	UUUUAUCCUGCCACUUGAUU	Cleavage	1
stu-miR167b-3p	LNC_002023	5	17.534	1	20	1701	1720	GAUCAUGUGGCAGCAUCACC	GGUUGUGUUGACACAUUAUU	Translation	1
stu-miR167b-3p	LNC_002477	5	13.943	1	20	775	794	GAUCAUGUGGCAGCAUCACC	UGUUGUGCUGCCUUAAGAUU	Cleavage	1
stu-miR167b-3p	LNC_001733	5	17.638	1	20	1049	1068	GAUCAUGUGGCAGCAUCACC	AGUGAUGUUAUACCAUGAUG	Translation	1
stu-miR167b-3p	LNC_000089	5	13.844	1	20	1139	1158	GAUCAUGUGGCAGCAUCACC	UGAGAUACUAUUACAUGAUG	Translation	1
stu-miR167c-3p	LNC_001321	5	17.189	1	23	80	104	GGUCAUGCU--CGGACAGCCUCACU	GAAAAGGCUGUUUGUAAGCGUGAUC	Translation	1
stu-miR167c-5p	LNC_001717	5	20.86	1	21	120	140	UGAAGCUGCCAGCAUGAUCUA	UCUUUCAUUCUGGGAGCUUCC	Cleavage	1
stu-miR167d-3p	LNC_002333	5	17.598	1	20	129	148	GAUCAUGUGGUUGCUUCACC	UGUGAGGCGACCAGAUAAUG	Cleavage	1
stu-miR167d-3p	LNC_001168	5	12.167	1	20	704	723	GAUCAUGUGGUUGCUUCACC	AGUGCAGCAUCCAUAUGAGA	Translation	1
stu-miR167d-3p	LNC_001532	5	20.271	1	20	83	102	GAUCAUGUGGUUGCUUCACC	GGUGGAGUGUUCUCGUGAUU	Translation	1
stu-miR167d-3p	LNC_000626	5	14.522	1	20	3364	3383	GAUCAUGUGGUUGCUUCACC	UGAGAAGCAAAUCCAUGAGC	Translation	1
stu-miR167d-3p	LNC_000853	5	18.516	1	20	448	467	GAUCAUGUGGUUGCUUCACC	UAUGAAUUAAUCACAUAGUC	Cleavage	1
stu-miR167d-3p	LNC_000728	5	11.896	1	20	886	905	GAUCAUGUGGUUGCUUCACC	UUUGGAGUAAGUUUAUGAUC	Translation	1
stu-miR167d-3p	LNC_002160	5	14.059	1	20	796	815	GAUCAUGUGGUUGCUUCACC	AGUGCAGCAAAAGCAUUAUC	Translation	1
stu-miR169a-5p	LNC_002289	5	15.958	1	20	293	314	UAGCCAAGGAU--GACUUGCCU	AGGCAAGUCUGAUGCUUGGCUU	Translation	1
stu-miR169a-5p	LNC_001388	5	18.832	1	20	1226	1245	UAGCCAAGGAUGACUUGCCU	AGGUAAGUUAUCAUUACCUA	Cleavage	1
stu-miR169a-5p	LNC_000461	5	15.014	1	20	453	472	UAGCCAAGGAUGACUUGCCU	AGACCGGUUUUCCUUGGCUU	Translation	1
stu-miR169d-3p	LNC_002481	5	11.272	1	21	840	860	GCAGGUCAUCUUUAGCUAACU	AGAUAGCUAAAGGUGAUUUUU	Cleavage	1
stu-miR169d-3p	LNC_002869	5	18.784	1	21	3030	3050	GCAGGUCAUCUUUAGCUAACU	CAAAAGCUAAAAAUGACUUAC	Translation	1
stu-miR169e-3p	LNC_002168	5	18.244	1	19	5115	5133	GCAAGUUAUCCUGGCUAUC	AGUAGCUAGGACAGUUUGG	Cleavage	1
stu-miR169e-3p	LNC_002169	5	18.244	1	19	3577	3595	GCAAGUUAUCCUGGCUAUC	AGUAGCUAGGACAGUUUGG	Cleavage	1
stu-miR169e-3p	LNC_002306	5	20.854	1	19	1141	1159	GCAAGUUAUCCUGGCUAUC	GAUGGUUUGGAUGAGUUGU	Cleavage	1
stu-miR169e-3p	LNC_000575	5	18.437	1	19	91	109	GCAAGUUAUCCUGGCUAUC	AAUUGUCAUGAUAGCUUGA	Translation	1
stu-miR169e-3p	LNC_002020	5	15.855	1	19	3410	3428	GCAAGUUAUCCUGGCUAUC	UAUGGACAUGGUAAUUUGU	Translation	1
stu-miR169e-3p	LNC_002818	5	9.909	1	19	717	735	GCAAGUUAUCCUGGCUAUC	AAUAAUUAGUAUAAUUUGU	Translation	1
stu-miR169e-3p	LNC_002148	5	18.208	1	19	2106	2124	GCAAGUUAUCCUGGCUAUC	GGUGUCCGGGCCAGCUUGC	Translation	1
stu-miR169f-3p	LNC_001593	5	15.121	1	19	544	563	GCAAGCAUCCUUGGCG-ACU	AGUGCACCAAGGGUGUUUGA	Cleavage	1
stu-miR169f-3p	LNC_001241	5	18.527	1	19	483	501	GCAAGCAUCCUUGGCGACU	ACUCGUUUAGGAUCCUUGU	Cleavage	1
stu-miR171a-3p	LNC_002690	5	15.291	1	21	1003	1023	UGAUUGAGCCGUGCCAAUAUC	CAUGUUGCCAGGACUCAUUCA	Translation	1
stu-miR171a-3p	LNC_000391	5	18.554	1	21	660	680	UGAUUGAGCCGUGCCAAUAUC	UUCGUUGGCUCGACUCAAUGA	Translation	1
stu-miR171a-3p	LNC_002421	5	11.919	1	21	341	361	UGAUUGAGCCGUGCCAAUAUC	AGUAUUGUCAAGACUCGAACA	Translation	1
stu-miR171a-3p	LNC_002667	5	9.202	1	21	1268	1288	UGAUUGAGCCGUGCCAAUAUC	UGUGUUUGCUUGCCUUAAUUA	Translation	1
stu-miR171a-5p	LNC_001898	5	22.009	1	21	242	262	UAUUGGCCUGGUUCACUCAGA	UUUGGGAAAGUCAGGCCGAUC	Cleavage	1
stu-miR171a-5p	LNC_003033	5	18.277	1	21	90	110	UAUUGGCCUGGUUCACUCAGA	UAUGGAUGGACAAAGUUAAUA	Translation	1
stu-miR171a-5p	LNC_001053	5	17.074	1	21	2521	2541	UAUUGGCCUGGUUCACUCAGA	AUUGAGUCAAGUGAGCUAAUG	Translation	1
stu-miR171b-3p	LNC_002168	5	22.382	1	21	3850	3871	UUGAGCCG-CGUCAAUAUCUCU	AGAGAUGUUGAUGGUGGGUCAA	Cleavage	1
stu-miR171b-3p	LNC_002964	5	14.864	1	21	330	350	UUGAGCCGCGUCAAUAUCUCU	UUAGAUUUUGAUUCGUCUCAC	Translation	1
stu-miR171b-5p	LNC_000020	5	13.413	1	21	9244	9264	AGAUAUUGAUGUGGCUCAAUC	UAUUGUGCCUUAUCGUUAUUU	Cleavage	1
stu-miR171b-5p	LNC_000626	5	16.621	1	21	656	676	AGAUAUUGAUGUGGCUCAAUC	GAUCUAGCGAUAUGAAUAUUU	Cleavage	1
stu-miR171b-5p	LNC_001923	5	13.869	1	21	1207	1227	AGAUAUUGAUGUGGCUCAAUC	UUUUAAUUCAUAUUAAUAUUA	Cleavage	1
stu-miR171c-3p	LNC_000020	5	17.344	1	21	8542	8562	UGAUUGAGCCGUGUCAAUAUC	UACAUUGACCUGUUUUAGUCA	Translation	1
stu-miR171c-3p	LNC_000254	5	16.112	1	21	413	433	UGAUUGAGCCGUGUCAAUAUC	AAUGUUCGCAUGGUUUGAUUG	Cleavage	1
stu-miR171c-3p	LNC_000982	5	9.157	1	21	3709	3729	UGAUUGAGCCGUGUCAAUAUC	AGUCUAGACUUGUCUCAAUUA	Translation	1
stu-miR171c-3p	LNC_001923	5	13.108	1	21	669	689	UGAUUGAGCCGUGUCAAUAUC	UCUCUUGAGACUGUUUGAUUA	Translation	1
stu-miR171c-3p	LNC_002690	5	15.291	1	21	1003	1023	UGAUUGAGCCGUGUCAAUAUC	CAUGUUGCCAGGACUCAUUCA	Translation	1
stu-miR171c-3p	LNC_001495	5	17.884	1	21	1110	1130	UGAUUGAGCCGUGUCAAUAUC	AUUUUUGACAUGGAUUGAUGA	Cleavage	1
stu-miR171c-3p	LNC_002421	5	11.919	1	21	341	361	UGAUUGAGCCGUGUCAAUAUC	AGUAUUGUCAAGACUCGAACA	Translation	1
stu-miR171c-3p	LNC_000257	5	15.214	1	21	228	248	UGAUUGAGCCGUGUCAAUAUC	AGUGUAGACCCGUCUCAAUUU	Translation	1
stu-miR171d-3p	LNC_002824	5	21.303	1	21	312	332	UUGAGCCGUGCCAAUAUCACG	UGUGAUAUUUGUAAGGUUUGU	Cleavage	1
stu-miR171d-5p	LNC_002333	5	12.223	1	21	485	505	AGAUAUUGGUGCGGUUCAAUU	GAUUUAAUUGCAUUAGUAGCU	Cleavage	1
stu-miR171d-5p	LNC_000648	5	17.094	1	21	1619	1639	AGAUAUUGGUGCGGUUCAAUU	AAAUGAACAGUUCCAGUAUCA	Translation	1
stu-miR171d-5p	LNC_003160	5	14.89	1	21	235	255	AGAUAUUGGUGCGGUUCAAUU	GAUUGAAUAGGAGCAAUGUCC	Translation	1
stu-miR171d-5p	LNC_001809	5	12.541	1	21	2235	2255	AGAUAUUGGUGCGGUUCAAUU	UUUUAAAUUGAAUCAAUUUCU	Translation	1
stu-miR171d-5p	LNC_000465	5	14.041	1	21	378	398	AGAUAUUGGUGCGGUUCAAUU	UUUUGAACAGCAGCGUUAUCA	Translation	1
stu-miR172a-5p	LNC_003033	5	16.371	1	21	607	627	GUAGCAUAAUCAAGAUUCACA	UUUCAAUUUUCAUUGAGUUAC	Translation	1
stu-miR172a-5p	LNC_000782	5	11.8	1	21	657	677	GUAGCAUAAUCAAGAUUCACA	UCGUUAUCUUGAUUAUGCCAU	Cleavage	1
stu-miR172a-5p	LNC_000587	5	13.661	1	21	3738	3758	GUAGCAUAAUCAAGAUUCACA	UUUGAAGUUUGAAUUUGCUGU	Translation	1
stu-miR172a-5p	LNC_000845	5	14.149	1	21	2081	2101	GUAGCAUAAUCAAGAUUCACA	ACUGAUUUUUGACCAUGUUAA	Translation	1
stu-miR172a-5p	LNC_003142	5	16.134	1	21	1021	1041	GUAGCAUAAUCAAGAUUCACA	AAUGAGUCGUGGUUCUGCUUC	Cleavage	1
stu-miR172b-3p	LNC_001611	5	18.91	1	21	462	482	AGAAUCUUGAUGAUGCUGCAU	AUGCGGCAUGAUCGCGAUUAU	Cleavage	1
stu-miR172b-3p	LNC_002025	5	9.158	1	21	387	407	AGAAUCUUGAUGAUGCUGCAU	CUGCAACAUUUUCCAGAUUUA	Translation	1
stu-miR172b-3p	LNC_001809	5	13.218	1	21	198	218	AGAAUCUUGAUGAUGCUGCAU	CGGAAGCAUCAACAAUAUUUC	Translation	1
stu-miR172b-5p	LNC_002810	5	17.223	1	21	68	88	GCAGCACCAUCAAGAUUCACA	UGUGGGUGUUCAUGUUGUUGC	Translation	1
stu-miR172b-5p	LNC_001943	5	19.439	1	21	1388	1408	GCAGCACCAUCAAGAUUCACA	UUUGAAUUUUCGUGGAGUUGA	Translation	1
stu-miR172b-5p	LNC_001945	5	19.439	1	21	355	375	GCAGCACCAUCAAGAUUCACA	UUUGAAUUUUCGUGGAGUUGA	Translation	1
stu-miR172b-5p	LNC_001021	5	20.513	1	21	1685	1705	GCAGCACCAUCAAGAUUCACA	UUUGAAUUUUCGUGGAGUUGA	Translation	1
stu-miR172c-3p	LNC_002818	5	21.686	1	19	2251	2269	AGAAUCUUGAUGAUGCUGC	AUGUCGUCAUCAAGGUUCU	Cleavage	1
stu-miR172c-3p	LNC_001611	5	18.91	1	19	464	482	AGAAUCUUGAUGAUGCUGC	GCGGCAUGAUCGCGAUUAU	Cleavage	1
stu-miR172c-3p	LNC_001809	5	13.218	1	19	200	218	AGAAUCUUGAUGAUGCUGC	GAAGCAUCAACAAUAUUUC	Translation	1
stu-miR172c-3p	LNC_002896	5	13.583	1	19	1548	1566	AGAAUCUUGAUGAUGCUGC	UCAACAUCUUCACGAUUUU	Translation	1
stu-miR172c-3p	LNC_002868	5	19.042	1	19	1026	1044	AGAAUCUUGAUGAUGCUGC	GCCGAGUUAUCGCGAUUCU	Cleavage	1
stu-miR172c-3p	LNC_002025	5	9.158	1	19	389	407	AGAAUCUUGAUGAUGCUGC	GCAACAUUUUCCAGAUUUA	Translation	1
stu-miR172c-5p	LNC_001166	5	22.859	1	19	356	375	AGCAU-CUUCAAGAUUCACA	UGUGGAUUUUGAAGGAUGCC	Cleavage	1
stu-miR172c-5p	LNC_002361	5	18.482	1	19	236	254	AGCAUCUUCAAGAUUCACA	GGUGGAUUUCGAAGAUAUU	Translation	1
stu-miR172c-5p	LNC_001571	5	19.414	1	19	183	201	AGCAUCUUCAAGAUUCACA	GGUGGAUUUCGAAGAUAUU	Translation	1
stu-miR172c-5p	LNC_000666	5	22.165	1	19	157	175	AGCAUCUUCAAGAUUCACA	UGUGGAUCGUGGGGAGGCA	Translation	1
stu-miR172c-5p	LNC_001923	5	17.811	1	19	856	874	AGCAUCUUCAAGAUUCACA	UGUGUAUUUGGUAGUUGCU	Translation	2
stu-miR172c-5p	LNC_001307	5	15.188	1	19	190	208	AGCAUCUUCAAGAUUCACA	UCUGAAAGUUGAGGCUGCU	Cleavage	1
stu-miR172d-3p	LNC_002506	5	15.034	1	21	973	993	GGAAUCUUGAUGAUGCUGCAG	GUGUGGUAUCAUUGUGAUUUU	Cleavage	1
stu-miR172d-3p	LNC_002025	5	9.158	1	21	387	407	GGAAUCUUGAUGAUGCUGCAG	CUGCAACAUUUUCCAGAUUUA	Translation	1
stu-miR172d-3p	LNC_001021	5	13.06	1	21	1017	1037	GGAAUCUUGAUGAUGCUGCAG	AUGAAGCAUAAGGGAGAUUUC	Translation	1
stu-miR172d-5p	LNC_003089	5	12.121	1	21	2096	2117	GGAGCAUCAUCA-AGAUUCACA	AUUGAAGCUGUGAUGAUACUUC	Cleavage	1
stu-miR172d-5p	LNC_003088	5	12.121	1	21	939	960	GGAGCAUCAUCA-AGAUUCACA	AUUGAAGCUGUGAUGAUACUUC	Cleavage	1
stu-miR172d-5p	LNC_001596	5	18.104	1	21	472	492	GGAGCAUCAUCAAGAUUCACA	UGUCUAUAUUGAUGAUUUUCC	Cleavage	1
stu-miR172d-5p	LNC_001943	5	14.889	1	21	3415	3435	GGAGCAUCAUCAAGAUUCACA	UUUGAGUUUUGAUUUUGUUUU	Cleavage	1
stu-miR172d-5p	LNC_000472	5	5.869	1	21	987	1008	GGAGCAUCA-UCAAGAUUCACA	UUUCAAUCAUCACUGAUGCUCC	Translation	1
stu-miR172d-5p	LNC_001945	5	14.889	1	21	1145	1165	GGAGCAUCAUCAAGAUUCACA	UUUGAGUUUUGAUUUUGUUUU	Cleavage	1
stu-miR172d-5p	LNC_001307	5	15.486	1	21	190	210	GGAGCAUCAUCAAGAUUCACA	UCUGAAAGUUGAGGCUGCUCU	Translation	1
stu-miR172d-5p	LNC_003142	5	16.134	1	21	1021	1041	GGAGCAUCAUCAAGAUUCACA	AAUGAGUCGUGGUUCUGCUUC	Cleavage	1
stu-miR172e-5p	LNC_000675	5	14.498	1	21	62	84	GCAACAUCAUCAAGAU--UCACA	CCUGAUGAUUUUGAUGAUGAUGC	Cleavage	1
stu-miR172e-5p	LNC_001053	5	14.376	1	21	2587	2607	GCAACAUCAUCAAGAUUCACA	CUUGAUUUUUUAUAAUGUUUC	Translation	1
stu-miR172e-5p	LNC_000447	5	10.714	1	21	388	408	GCAACAUCAUCAAGAUUCACA	AGUUAAUUUUGUUGUUGUUGG	Translation	1
stu-miR172e-5p	LNC_001943	5	19.439	1	21	1388	1408	GCAACAUCAUCAAGAUUCACA	UUUGAAUUUUCGUGGAGUUGA	Translation	1
stu-miR172e-5p	LNC_001945	5	19.439	1	21	355	375	GCAACAUCAUCAAGAUUCACA	UUUGAAUUUUCGUGGAGUUGA	Translation	1
stu-miR172e-5p	LNC_001021	5	20.513	1	21	1685	1705	GCAACAUCAUCAAGAUUCACA	UUUGAAUUUUCGUGGAGUUGA	Translation	1
stu-miR172e-5p	LNC_001143	5	11.557	1	21	1407	1427	GCAACAUCAUCAAGAUUCACA	UUUUAAUCUCGAUAUUGUUGU	Cleavage	1
stu-miR1886a	LNC_000995	5	11.608	1	24	844	868	AUGGUAUCGUG-AGAUGAAAUCAGC	AUUGAUUUCAUCUUCAAGAUGUUGU	Translation	1
stu-miR1886a	LNC_002708	5	23.248	1	24	452	475	AUGGUAUCGUGAGAUGAAAUCAGC	GCUCGUUUCAGCUCAUGGUUUCAG	Cleavage	1
stu-miR1886a	LNC_000447	5	11.958	1	24	1537	1560	AUGGUAUCGUGAGAUGAAAUCAGC	UCUGCUUUUGUCUUGUUAUGCCAC	Cleavage	1
stu-miR1886a	LNC_001593	5	12.699	1	24	12	35	AUGGUAUCGUGAGAUGAAAUCAGC	AAAAAUUUGGUUUCACAAUGCCCU	Cleavage	1
stu-miR1886a	LNC_000782	5	7.142	1	24	973	995	AUGGUAUCGUGA-GAUGAAAUCAGC	UCU--UUUCAUCCUUACGCUGUCAU	Cleavage	1
stu-miR1886a	LNC_001594	5	7.615	1	24	2	25	AUGGUAUCGUGAGAUGAAAUCAGC	AAAAAUUUGGUUUCACAAUGCCCU	Cleavage	1
stu-miR1886a	LNC_002678	5	4.491	1	24	1707	1730	AUGGUAUCGUGAGAUGAAAUCAGC	UUUAGUAUUAUUUUCCUAUACUAU	Translation	1
stu-miR1886g-3p	LNC_001733	5	14.07	1	22	2645	2667	UUUCAUAUUGAUUUCAU-CUCAU	ACAAGUAUCAAAUUAGUGUGAGA	Cleavage	1
stu-miR1886g-3p	LNC_002868	5	19.979	1	22	1175	1196	UUUCAUAUUGAUUUCAUCUCAU	UUGGGGUGAAAUCAGAAUUAGA	Cleavage	1
stu-miR1886g-3p	LNC_003009	5	14.272	1	22	747	768	UUUCAUAUUGAUUU-CAUCUCAU	AU-AGGUGCAAGUUGAUAUGAAC	Cleavage	1
stu-miR1886g-3p	LNC_001943	5	19.529	1	22	1394	1415	UUUCAUAUUGAUUUCAUCUCAU	UUUUCGUGGAGUUGAUGUGAAA	Cleavage	1
stu-miR1886g-3p	LNC_001945	5	19.529	1	22	361	382	UUUCAUAUUGAUUUCAUCUCAU	UUUUCGUGGAGUUGAUGUGAAA	Cleavage	1
stu-miR1886g-3p	LNC_001021	5	21.011	1	22	1691	1712	UUUCAUAUUGAUUUCAUCUCAU	UUUUCGUGGAGUUGAUGUGAAA	Cleavage	1
stu-miR1886g-3p	LNC_000472	5	6.383	1	22	1	22	UUUCAUAUUGAUUUCAUCUCAU	CAAAUAUCAAUUCAAUUUGGAA	Cleavage	1
stu-miR1886g-3p	LNC_002710	5	10.061	1	22	169	190	UUUCAUAUUGAUUUCAUCUCAU	GUGAAUUGGAAUAAAGAUGAAA	Translation	1
stu-miR1886g-3p	LNC_003156	5	19.602	1	22	657	678	UUUCAUAUUGAUUUCAUCUCAU	UUGUGGUUGAUUCAAUAUGGAG	Cleavage	1
stu-miR1886g-5p	LNC_002306	5	11.784	1	24	994	1018	GAGAUGAGAUCAAUG-UUUGGACAU	UUGUUGAAAAUAUUGAUCUCAUUUG	Cleavage	1
stu-miR1886g-5p	LNC_002020	5	17.636	1	24	3516	3539	GAGAUGAGAUCAAUGUUUGGACAU	AGGGACAAACUUUGAUCCUAACUU	Cleavage	1
stu-miR1886g-5p	LNC_001178	5	9.048	1	24	2414	2438	GAGAUGAGAUCAAUGUUUGGAC-AU	AUAGUUUAAAAGUUAAUCUUGUUUU	Translation	3
stu-miR1886g-5p	LNC_001505	5	10.164	1	24	149	172	GAGAUGAGAUCAAUGUUUGGACAU	AACUUCAAAUCCUGAUUCCGUCUC	Cleavage	1
stu-miR1886g-5p	LNC_000995	5	12.931	1	24	1083	1109	GAGAUGAGAUCAAUGUUUGG---ACAU	CUGUAAAUUGACCAUUUAUUUUAUUUU	Translation	1
stu-miR1886g-5p	LNC_000728	5	10.705	1	24	1467	1490	GAGAUGAGAUCAAUGUUUGGACAU	GAGAACAACCAUUGGUCGAAUUUC	Cleavage	1
stu-miR1886g-5p	LNC_002703	5	7.084	1	24	856	879	GAGAUGAGAUCAAUGUUUGGACAU	UUAUUUAUAUAUUAUUUUUAUCUC	Translation	1
stu-miR1886g-5p	LNC_001756	5	18.341	1	24	1549	1573	GAGAUGAGAUCAAU-GUUUGGACAU	GAAAGCAAGCUAUCGACCUUAUCUC	Translation	1
stu-miR1886g-5p	LNC_000461	5	10.356	1	24	1955	1980	GAGAUGAGAUCAAUGUUUGG--ACAU	AUUUAAUCAAGUAUGCAUAUUAUCUU	Translation	1
stu-miR1886g-5p	LNC_001909	5	15.795	1	24	1134	1157	GAGAUGAGAUCAAUGUUUGGACAU	CCGUUCCAAUAGAGAUCUCAUCAC	Cleavage	1
stu-miR1886g-5p	LNC_002667	5	15.06	1	24	74	97	GAGAUGAGAUCAAUGUUUGGACAU	GCAAGCAAAUUUUGUUUUCUUCUU	Translation	1
stu-miR1886h	LNC_000447	5	10.008	1	24	4325	4350	AUUUUACGUUGAUUUCAUCU--CAUG	CAUCCAAAAUAAAAUCAACUUGAAAA	Cleavage	1
stu-miR1886h	LNC_002987	5	13.644	1	24	941	964	AUUUUACGUUGAUUUCAUCUCAUG	AGUGAUAUAAAGUCGAUGGAAAAU	Cleavage	1
stu-miR1886h	LNC_002506	5	17.643	1	24	868	891	AUUUUACGUUGAUUUCAUCUCAUG	GUUGGGAUUGUAUUAAUGUUAAAU	Cleavage	1
stu-miR1886h	LNC_002446	5	18.628	1	24	931	954	AUUUUACGUUGAUUUCAUCUCAUG	GUUGGGAUUGUAUUAAUGUUAAAU	Cleavage	1
stu-miR1886h	LNC_002131	5	14.755	1	24	1560	1583	AUUUUACGUUGAUUUCAUCUCAUG	UAUAAGAUUUAAUUUAAGUAAAGU	Translation	1
stu-miR1886i-3p	LNC_001791	5	14.256	1	23	1762	1788	UUUACGUUGAUUUCAUCUCA----UGA	UUAAAGUUGAGUUGUGAUUAAUGGAAA	Cleavage	1
stu-miR1886i-3p	LNC_002987	5	14.5	1	23	935	962	UUUACGUUGAUUUCAUCUCA-----UGA	UCAGCUAGUGAUAUAAAGUCGAUGGAAA	Cleavage	1
stu-miR1886i-3p	LNC_001414	5	12.725	1	23	647	668	UUUACGUUGAUUUCAUCUCAUGA	ACA-GAGGAGAGAUCAAUGCAAU	Cleavage	1
stu-miR1886i-3p	LNC_001074	5	21.961	1	23	1815	1837	UUUACGUUGAUUUCAUCUCAUGA	AAGAGAGAUGGAGGAAAUGGAAA	Translation	1
stu-miR1886i-5p	LNC_000253	5	8.596	1	24	716	739	AUGAGAUGAAAUUAGCGUUUGGAU	GUUUAUGUGCUAAUUUUGUUUUAG	Cleavage	1
stu-miR1886i-5p	LNC_000728	5	9.993	1	24	632	655	AUGAGAUGAAAUUAGCGUUUGGAU	UUUCUAAUGUUAAUUUUGUUAUGU	Cleavage	1
stu-miR1886i-5p	LNC_001423	5	19.44	1	24	1410	1431	AUGAGAUGAAAUUAGCGUUUGGAU	AUC--AAGGCUAAUUUUGUUUGAA	Cleavage	1
stu-miR1886i-5p	LNC_002361	5	13.087	1	24	433	457	AUGAGAUGAAAUUAG-CGUUUGGAU	AAGGAAAAGACCAAUUUCAUUUUAU	Cleavage	1
stu-miR1886i-5p	LNC_002289	5	3.18	1	24	57	80	AUGAGAUGAAAUUAGCGUUUGGAU	ACUCAAACCCUUAUCUCAUCUUCU	Translation	1
stu-miR319-3p	LNC_000781	5	17.779	1	21	347	367	UUGGACUGAAGGGUUCCCUUC	AAAGGGAACCAUUUGGUUCUC	Translation	1
stu-miR319-3p	LNC_000728	5	13.984	1	21	444	464	UUGGACUGAAGGGUUCCCUUC	AAAGGUAACCUUCCAUUUCAG	Translation	1
stu-miR319-3p	LNC_003097	5	12.468	1	21	156	176	UUGGACUGAAGGGUUCCCUUC	CGAGGUGAUCCAUCAGUUUAU	Translation	1
stu-miR319-3p	LNC_001115	5	18.488	1	21	1377	1397	UUGGACUGAAGGGUUCCCUUC	AGAGGGGGUGCUAAAGUUCAA	Translation	1
stu-miR319-3p	LNC_001279	5	15.553	1	21	326	346	UUGGACUGAAGGGUUCCCUUC	CAAGAAAAUCCUACAAUCCAA	Translation	1
stu-miR319-5p	LNC_001990	5	13.134	1	21	933	953	AGGAAACUGUUUAGUCCAACC	GCUUGCACUUAGCAGAUUUUU	Cleavage	1
stu-miR319-5p	LNC_002818	5	14.874	1	21	2048	2068	AGGAAACUGUUUAGUCCAACC	UUUUCAAGUAAAUAGCUUCCU	Cleavage	1
stu-miR319-5p	LNC_001495	5	21.927	1	21	1949	1969	AGGAAACUGUUUAGUCCAACC	GCUUUGUCUAAAUAAUUUUUU	Cleavage	1
stu-miR319-5p	LNC_002936	5	13.851	1	21	802	822	AGGAAACUGUUUAGUCCAACC	AGUUGAUCUAAUCUGUUUUUU	Translation	1
stu-miR319-5p	LNC_000461	5	13.594	1	21	464	484	AGGAAACUGUUUAGUCCAACC	CCUUGGCUUAGCCAGUUUAUU	Translation	1
stu-miR319-5p	LNC_001578	5	12.182	1	21	675	695	AGGAAACUGUUUAGUCCAACC	CUUUGGAUUGAUCUCUUUCUU	Translation	1
stu-miR319a-3p	LNC_003142	5	18.277	1	21	970	990	UUGGACUGAAGGGAGCUCCCU	AGGAGGCUUCCUUCAGUCUUU	Cleavage	1
stu-miR319a-3p	LNC_002818	5	18.044	1	21	1067	1087	UUGGACUGAAGGGAGCUCCCU	AAAGAAUUCUUUUUAGUUCGA	Cleavage	1
stu-miR319a-3p	LNC_000587	5	12.821	1	21	1648	1668	UUGGACUGAAGGGAGCUCCCU	UUGAAGUUUUCCUUAGUUCAG	Translation	1
stu-miR319a-3p	LNC_002168	5	20.915	1	21	5365	5385	UUGGACUGAAGGGAGCUCCCU	UUGGAGUAACUGUUGGUCCAA	Translation	1
stu-miR319a-3p	LNC_002169	5	20.915	1	21	3827	3847	UUGGACUGAAGGGAGCUCCCU	UUGGAGUAACUGUUGGUCCAA	Translation	1
stu-miR319a-3p	LNC_000385	5	11.583	1	21	59	79	UUGGACUGAAGGGAGCUCCCU	UCAUAUCUCCAUUCGGUCUAA	Translation	1
stu-miR319a-5p	LNC_003010	5	24.431	1	21	227	247	AGAGCUUUCUUCGGUCCACAC	AAAGAGACCGAAGAAGGUUCA	Cleavage	1
stu-miR319a-5p	LNC_000755	5	14.774	1	21	1070	1090	AGAGCUUUCUUCGGUCCACAC	UUGUCGACAGUGGGAAGUUUU	Translation	1
stu-miR319b	LNC_002168	5	20.915	1	20	5366	5385	UUGGACUGAAGGGAGCUCCU	UGGAGUAACUGUUGGUCCAA	Translation	1
stu-miR319b	LNC_002169	5	20.915	1	20	3828	3847	UUGGACUGAAGGGAGCUCCU	UGGAGUAACUGUUGGUCCAA	Translation	1
stu-miR319b	LNC_002818	5	18.044	1	20	1068	1087	UUGGACUGAAGGGAGCUCCU	AAGAAUUCUUUUUAGUUCGA	Cleavage	1
stu-miR319b	LNC_000587	5	12.821	1	20	1649	1668	UUGGACUGAAGGGAGCUCCU	UGAAGUUUUCCUUAGUUCAG	Translation	1
stu-miR319b	LNC_000385	5	11.583	1	20	60	79	UUGGACUGAAGGGAGCUCCU	CAUAUCUCCAUUCGGUCUAA	Translation	1
stu-miR3627-3p	LNC_002708	5	12.419	1	21	128	149	AAGUGCCUCUG-UCUUUCGACA	AUCCGAAAAAACAGUGGCACUU	Translation	1
stu-miR3627-3p	LNC_002272	5	24.142	1	21	59	79	AAGUGCCUCUGUCUUUCGACA	ACUUGGAACAUAGGGGUAUUC	Cleavage	1
stu-miR3627-5p	LNC_002461	5	19.13	1	22	1412	1433	UCGCAGGAGAGAUGGCACUUAG	ACAGGUGCAACUUUUUCUGCGU	Cleavage	1
stu-miR3627-5p	LNC_001417	5	5.46	1	22	84	105	UCGCAGGAGAGAUGGCACUUAG	UCUUUUGCUAUUUCUUCUACGA	Cleavage	1
stu-miR384-3p	LNC_003011	5	22.478	1	20	261	280	AGGGGGCCAAAGUGCCAAAC	UCUAUGCACUUUGGCCCUUU	Cleavage	1
stu-miR384-3p	LNC_001963	5	17.731	1	20	114	134	AGGGGGCCAAA-GUGCCAAAC	AUUUGACACAUUUGGUCCCUG	Translation	1
stu-miR384-3p	LNC_000020	5	19.411	1	20	5653	5672	AGGGGGCCAAAGUGCCAAAC	GUUUGGCACCUCGGAUUUCU	Translation	2
stu-miR384-3p	LNC_002987	5	18.877	1	20	2500	2519	AGGGGGCCAAAGUGCCAAAC	CUUUGGAAAUUAGGCCUCAU	Translation	1
stu-miR384-3p	LNC_000993	5	15.67	1	20	246	265	AGGGGGCCAAAGUGCCAAAC	GUAUGGUAUCUUGGCCUUCC	Translation	1
stu-miR384-3p	LNC_000249	5	21.142	1	20	39	58	AGGGGGCCAAAGUGCCAAAC	GGUUGGUACCUUGGUUGCCU	Translation	2
stu-miR384-3p	LNC_000249	5	22.478	1	20	97	116	AGGGGGCCAAAGUGCCAAAC	GGUUGGUACCUUGGUUGCCU	Translation	2
stu-miR384-3p	LNC_000962	5	23.094	1	20	575	594	AGGGGGCCAAAGUGCCAAAC	GGUUGGUACCUUGGUUGCCU	Translation	2
stu-miR384-3p	LNC_000962	5	21.894	1	20	633	652	AGGGGGCCAAAGUGCCAAAC	GGUUGGUACCUUGGUUGCCU	Translation	2
stu-miR384-3p	LNC_000030	5	23.279	1	20	509	528	AGGGGGCCAAAGUGCCAAAC	GGUUGGUACCUUGGUUGCCU	Translation	2
stu-miR384-3p	LNC_000030	5	21.879	1	20	567	586	AGGGGGCCAAAGUGCCAAAC	GGUUGGUACCUUGGUUGCCU	Translation	2
stu-miR384-3p	LNC_002168	5	14.836	1	20	420	439	AGGGGGCCAAAGUGCCAAAC	UUUUGGUGUUCUUGCUUCUU	Translation	1
stu-miR384-3p	LNC_002169	5	14.836	1	20	420	439	AGGGGGCCAAAGUGCCAAAC	UUUUGGUGUUCUUGCUUCUU	Translation	1
stu-miR390-3p	LNC_001206	5	16.196	1	21	36	56	CGCUAUCCAUCUUGAGUUUUA	AGGAAUUUAAGGUUGGUAGUC	Cleavage	1
stu-miR390-3p	LNC_002588	5	14.299	1	21	905	925	CGCUAUCCAUCUUGAGUUUUA	UUAAAUUUGUGUUAGAUAGUG	Translation	1
stu-miR390-5p	LNC_001632	5	10.537	1	21	2400	2420	AAGCUCAGGAGGGAUAGCACC	CUUGCGGUGCCUUUUGAGAUU	Cleavage	1
stu-miR390-5p	LNC_002168	5	21.829	1	21	2383	2404	AAGCUCAGGAGGGAUAG-CACC	UUUGACUAUUCUUUCUGUGCUU	Cleavage	2
stu-miR390-5p	LNC_002169	5	21.829	1	21	2383	2404	AAGCUCAGGAGGGAUAG-CACC	UUUGACUAUUCUUUCUGUGCUU	Cleavage	2
stu-miR390-5p	LNC_001809	5	13.503	1	21	358	378	AAGCUCAGGAGGGAUAGCACC	AUUUUUGUCCUUUUUCAGCUU	Cleavage	1
stu-miR390-5p	LNC_002137	5	12.738	1	21	105	125	AAGCUCAGGAGGGAUAGCACC	GUUGCUGUCCUUUUUCAUCUU	Cleavage	1
stu-miR390-5p	LNC_000587	5	16.837	1	21	403	423	AAGCUCAGGAGGGAUAGCACC	UCUUCCAUUCUUUCUGUGCUU	Cleavage	1
stu-miR390-5p	LNC_002892	5	16.977	1	21	440	460	AAGCUCAGGAGGGAUAGCACC	AGAGCUAUUUCUAUUGAGUUA	Translation	1
stu-miR390-5p	LNC_001495	5	14.219	1	21	701	721	AAGCUCAGGAGGGAUAGCACC	UGUCCUAUUAUUCUUGCGCUU	Cleavage	1
stu-miR390-5p	LNC_002023	5	15.202	1	21	1929	1949	AAGCUCAGGAGGGAUAGCACC	UCUUCUUUCCCUCGUAGGCUU	Cleavage	1
stu-miR390-5p	LNC_002080	5	5.873	1	21	54	74	AAGCUCAGGAGGGAUAGCACC	UCCUUUCUCUCUCUUGAGUUU	Cleavage	1
stu-miR390-5p	LNC_000755	5	13.938	1	21	1318	1338	AAGCUCAGGAGGGAUAGCACC	CGUGUCAGUUGUCUUGAGCUU	Translation	1
stu-miR390-5p	LNC_000317	5	13.386	1	21	136	156	AAGCUCAGGAGGGAUAGCACC	UAUGUUCUUCUUUUUGAGCCU	Cleavage	1
stu-miR390-5p	LNC_002919	5	11.539	1	21	315	335	AAGCUCAGGAGGGAUAGCACC	AUUUCUAUUCUGUCUGAGCAU	Translation	1
stu-miR393-3p	LNC_000254	5	13.372	1	21	164	184	AUCAUGCGAUCUCUUCGGAAU	GUUUUGAGGAAGUUGUAUGAA	Translation	1
stu-miR393-3p	LNC_001199	5	18.024	1	21	11	31	AUCAUGCGAUCUCUUCGGAAU	UGCUUGAAGAGGUUGUAUGGG	Cleavage	1
stu-miR393-5p	LNC_000099	5	14.752	1	22	105	126	UCCAAAGGGAUCGCAUUGAUCC	GGAUUAAAGCUAAUUCUUUGGG	Translation	1
stu-miR393-5p	LNC_001136	5	17.1	1	22	1128	1149	UCCAAAGGGAUCGCAUUGAUCC	GUAUCGGUUGGGUCGUUUUGGA	Cleavage	1
stu-miR393-5p	LNC_002333	5	14.101	1	22	1881	1902	UCCAAAGGGAUCGCAUUGAUCC	AAGUCAAUUUGAUCUCAUUGAA	Cleavage	1
stu-miR393-5p	LNC_000447	5	15.694	1	22	4910	4931	UCCAAAGGGAUCGCAUUGAUCC	AUGUUGUUGAGAUUGUUUUGGA	Cleavage	1
stu-miR393-5p	LNC_003142	5	16.77	1	22	946	967	UCCAAAGGGAUCGCAUUGAUCC	UUCUCACUGAGUUUCCUUUAGA	Translation	1
stu-miR395a	LNC_003142	5	14.069	1	21	685	705	CUGAAGUGUUUGGGGGAACUC	UACUGCUCCUAAGAGCUUCAG	Cleavage	1
stu-miR395a	LNC_001168	5	10.677	1	21	1020	1040	CUGAAGUGUUUGGGGGAACUC	AAGUUCUCCAAGAUCCUUCAU	Cleavage	1
stu-miR395a	LNC_001177	5	18.99	1	21	319	339	CUGAAGUGUUUGGGGGAACUC	AAGUUUUUCCAAAGAUUUUGA	Cleavage	1
stu-miR395a	LNC_000608	5	11.884	1	21	138	158	CUGAAGUGUUUGGGGGAACUC	UAUUUUUCCUCAAUACUUCAC	Translation	1
stu-miR395a	LNC_001717	5	5.9	1	21	2356	2376	CUGAAGUGUUUGGGGGAACUC	UUAUUCCUUGAAACAUUUUAU	Cleavage	1
stu-miR395a	LNC_001021	5	11.918	1	21	830	850	CUGAAGUGUUUGGGGGAACUC	UUGUGUUUUUAAACAUUUCAU	Cleavage	1
stu-miR396-3p	LNC_000995	5	11.855	1	21	794	814	GUCCAAGAAAGCUGUGGGAAA	CUUCUCCUUUUUUUCUUGGAU	Cleavage	1
stu-miR397-3p	LNC_002289	5	17.437	1	21	391	411	CAUCAACGCUACACUCAAUCA	UAAUUAAGUUUAGUUUUGAUU	Cleavage	1
stu-miR397-5p	LNC_002499	5	12.443	1	21	816	837	AUUGAGU-GCAGCGUUGAUGAC	CUCACCAAUGCUGCUACUCAGU	Cleavage	1
stu-miR397-5p	LNC_000648	5	19.939	1	21	648	669	AUUGAGUGCAGCG-UUGAUGAC	ACCAUCAAAUGCUGCAUUAAGU	Cleavage	1
stu-miR397-5p	LNC_000102	5	10.588	1	21	225	245	AUUGAGUGCAGCGUUGAUGAC	GUUAUUAAUGCAAUAUUUAAU	Translation	1
stu-miR397-5p	LNC_000587	5	17.784	1	21	6673	6693	AUUGAGUGCAGCGUUGAUGAC	GUUUCCAACACUGCAUUCAAC	Cleavage	1
stu-miR397-5p	LNC_002687	5	14.543	1	21	519	539	AUUGAGUGCAGCGUUGAUGAC	CUCAUCUUUGUUGCACUUGAC	Cleavage	1
stu-miR397-5p	LNC_002490	5	10.526	1	21	2481	2501	AUUGAGUGCAGCGUUGAUGAC	AAAUUCGAUGUUUCAUUCAAU	Translation	1
stu-miR397-5p	LNC_001289	5	18.324	1	21	676	696	AUUGAGUGCAGCGUUGAUGAC	CCCGUUCACUCAGUACUCAGU	Translation	1
stu-miR397-5p	LNC_001152	5	13.315	1	21	333	353	AUUGAGUGCAGCGUUGAUGAC	GAUGUCCAUGCUGCGAUUAAU	Cleavage	1
stu-miR397-5p	LNC_000608	5	11.409	1	21	143	163	AUUGAGUGCAGCGUUGAUGAC	UUCCUCAAUACUUCACUCCAU	Translation	1
stu-miR397-5p	LNC_000781	5	13.309	1	21	1410	1430	AUUGAGUGCAGCGUUGAUGAC	CACAUUAUUGCACCAUUUAAU	Translation	1
stu-miR398a-3p	LNC_000798	5	18.116	1	21	76	96	UAUGUUCUCAGGUCGCCCCUG	CUGGGGCUAUCAGAGGAUGUU	Translation	1
stu-miR398a-5p	LNC_001136	5	4.814	1	21	2593	2613	GGGUUGAUUUGAGAACAUAUG	UAUUUGUUUUCGAUUUAAUUU	Cleavage	1
stu-miR398a-5p	LNC_001717	5	7.67	1	21	2742	2763	GGGUUGAUUUG-AGAACAUAUG	CAUAUGCUCUUCAAUUCAAUUC	Translation	1
stu-miR398a-5p	LNC_000725	5	9.26	1	21	3598	3619	GGGUUGAUU-UGAGAACAUAUG	GAUAUGUUUUUUCAAUCAAUCU	Translation	1
stu-miR398a-5p	LNC_000724	5	9.26	1	21	2928	2949	GGGUUGAUU-UGAGAACAUAUG	GAUAUGUUUUUUCAAUCAAUCU	Translation	1
stu-miR398a-5p	LNC_000728	5	9.362	1	21	1698	1718	GGGUUGAUUUGAGAACAUAUG	UAUUUGUUGUGAAAUCCACCU	Translation	1
stu-miR398a-5p	LNC_000359	5	5.163	1	21	11	32	GGGUUGAUU-UGAGAACAUAUG	GAUAUGUUUUUUCAAUCAAUCU	Translation	1
stu-miR398a-5p	LNC_000020	5	9.67	1	21	8786	8806	GGGUUGAUUUGAGAACAUAUG	GGAAUGUUCUCAAAAUAAUUG	Cleavage	3
stu-miR398a-5p	LNC_000020	5	13.658	1	21	1114	1134	GGGUUGAUUUGAGAACAUAUG	CUUAUGUUCUUAUGGUGAUCC	Translation	3
stu-miR398a-5p	LNC_001943	5	5.459	1	21	4492	4512	GGGUUGAUUUGAGAACAUAUG	CUUAUUUUUUUUAGUUAAUUC	Translation	1
stu-miR398a-5p	LNC_000561	5	10.98	1	21	1054	1074	GGGUUGAUUUGAGAACAUAUG	AGUAUCUUCUUGAAAAAACCC	Cleavage	1
stu-miR398a-5p	LNC_001945	5	5.459	1	21	2222	2242	GGGUUGAUUUGAGAACAUAUG	CUUAUUUUUUUUAGUUAAUUC	Translation	1
stu-miR398a-5p	LNC_002241	5	8.157	1	21	542	562	GGGUUGAUUUGAGAACAUAUG	AAUAAGUUAAUAAAUUAACUU	Cleavage	1
stu-miR398a-5p	LNC_000589	5	17.521	1	21	2821	2841	GGGUUGAUUUGAGAACAUAUG	CUUAUGUUCUUCGAUUAUCCA	Translation	1
stu-miR398a-5p	LNC_003033	5	17.469	1	21	1835	1855	GGGUUGAUUUGAGAACAUAUG	AAUAGGUCCUUGAAUUAGCUU	Cleavage	1
stu-miR398a-5p	LNC_002868	5	13.304	1	21	1813	1833	GGGUUGAUUUGAGAACAUAUG	CCUAUGUUUUAUAGUCGAUUU	Translation	1
stu-miR398a-5p	LNC_000900	5	10.96	1	21	960	980	GGGUUGAUUUGAGAACAUAUG	UAUUUGUUAUUAUAUCAACUA	Translation	1
stu-miR398a-5p	LNC_000537	5	14.208	1	21	687	707	GGGUUGAUUUGAGAACAUAUG	AACAUGUUGUUAAUUCAACUA	Cleavage	1
stu-miR398b-3p	LNC_000020	5	15.177	1	21	491	511	UUGUGUUCUCAGGUCACCCCU	GUUGGUAUCUUGAGGAUAUAA	Cleavage	1
stu-miR398b-3p	LNC_002963	5	6.813	1	21	695	715	UUGUGUUCUCAGGUCACCCCU	AGGCGUAAACUGAUAACAUGA	Cleavage	1
stu-miR398b-5p	LNC_002481	5	17.621	1	22	281	302	GAGUGUGCCUUAGAACACAGGU	AUCUGUGGUUUACUGCAUGUUC	Translation	1
stu-miR398b-5p	LNC_002667	5	10.715	1	22	718	739	GAGUGUGCCUUAGAACACAGGU	AUUUGUUUUUUAUCUCACACUU	Translation	1
stu-miR398b-5p	LNC_002464	5	19.538	1	22	150	171	GAGUGUGCCUUAGAACACAGGU	AAUUGUGUUCUCUGAUACGCUG	Translation	1
stu-miR399a-3p	LNC_001146	5	15.404	1	21	217	240	UGCCAAAGGA---GAGCUGCCCUG	CAGGGCAACUCCAAUCCUUUGGCA	Translation	1
stu-miR399a-3p	LNC_000020	5	17.674	1	21	8915	8936	UGCCAAAG-GAGAGCUGCCCUG	UUGGGUAUCUCUUUCUUUGGCU	Cleavage	1
stu-miR399a-3p	LNC_002168	5	18.367	1	21	6025	6046	UGCCAAAG-GAGAGCUGCCCUG	UUGGGUAUCUCUUUCUUUGGCU	Cleavage	1
stu-miR399a-3p	LNC_002169	5	18.367	1	21	4487	4508	UGCCAAAG-GAGAGCUGCCCUG	UUGGGUAUCUCUUUCUUUGGCU	Cleavage	1
stu-miR399a-5p	LNC_001212	5	15.501	1	21	5099	5119	GGGCUACUCUCUAUUGGCAUG	AAGGUUCAUAAAGGGUAGCUC	Translation	1
stu-miR399a-5p	LNC_002306	5	13.57	1	21	1074	1094	GGGCUACUCUCUAUUGGCAUG	AAUGUCGUUGGAAAGUAGCUA	Translation	1
stu-miR399a-5p	LNC_002987	5	17.362	1	21	1050	1070	GGGCUACUCUCUAUUGGCAUG	UUUGCUGAUGGAAAAUAGUUC	Translation	1
stu-miR399a-5p	LNC_001053	5	11.126	1	21	4593	4613	GGGCUACUCUCUAUUGGCAUG	AGUACCAGUACUGAGUGGUUC	Translation	1
stu-miR399g-3p	LNC_003089	5	14.325	1	21	1430	1450	CGCCAAAGGGGAGCUGCCCUA	CAGGGCAAUUCCCCUCUUGUG	Cleavage	1
stu-miR399g-3p	LNC_003088	5	14.325	1	21	273	293	CGCCAAAGGGGAGCUGCCCUA	CAGGGCAAUUCCCCUCUUGUG	Cleavage	1
stu-miR399g-3p	LNC_000435	5	17.652	1	21	264	284	CGCCAAAGGGGAGCUGCCCUA	AAGUGUAGCUCAACUUUGGUC	Translation	1
stu-miR399i-3p	LNC_000020	5	17.674	1	21	8915	8936	UGCCAAAG-GAGAGUUGCCCUA	UUGGGUAUCUCUUUCUUUGGCU	Cleavage	1
stu-miR399i-3p	LNC_002168	5	18.367	1	21	6025	6046	UGCCAAAG-GAGAGUUGCCCUA	UUGGGUAUCUCUUUCUUUGGCU	Cleavage	1
stu-miR399i-3p	LNC_002169	5	18.367	1	21	4487	4508	UGCCAAAG-GAGAGUUGCCCUA	UUGGGUAUCUCUUUCUUUGGCU	Cleavage	1
stu-miR399i-3p	LNC_000648	5	16.068	1	21	269	289	UGCCAAAGGAGAGUUGCCCUA	UGGGGCUACUUUUAUUUGCUA	Cleavage	1
stu-miR399i-3p	LNC_002571	5	11.939	1	21	288	308	UGCCAAAGGAGAGUUGCCCUA	AAGUUUGAAUUUUCUUUGGCA	Cleavage	1
stu-miR399i-5p	LNC_002884	5	12.255	1	21	193	213	GGGCUACACUCUAUUGGCAUG	AAUGUUAAUUGAUUGUAGUUG	Translation	1
stu-miR399i-5p	LNC_001414	5	13.212	1	21	661	681	GGGCUACACUCUAUUGGCAUG	AAUGCAAUUAUAGUGUGGUUU	Translation	1
stu-miR399i-5p	LNC_002135	5	18.912	1	21	386	406	GGGCUACACUCUAUUGGCAUG	CUUGCGAGUUUGGUGUAGUCU	Translation	1
stu-miR399j-3p	LNC_000020	5	17.674	1	21	8915	8936	CGCCAAAG-GAGAGCUGCCCUG	UUGGGUAUCUCUUUCUUUGGCU	Cleavage	2
stu-miR399j-3p	LNC_000020	5	16.479	1	21	4500	4520	CGCCAAAGGAGAGCUGCCCUG	AAGAGUUCCUCUACUUUGGUG	Translation	2
stu-miR399j-3p	LNC_002168	5	18.367	1	21	6025	6046	CGCCAAAG-GAGAGCUGCCCUG	UUGGGUAUCUCUUUCUUUGGCU	Cleavage	1
stu-miR399j-3p	LNC_002169	5	18.367	1	21	4487	4508	CGCCAAAG-GAGAGCUGCCCUG	UUGGGUAUCUCUUUCUUUGGCU	Cleavage	1
stu-miR399j-3p	LNC_000435	5	17.652	1	21	264	284	CGCCAAAGGAGAGCUGCCCUG	AAGUGUAGCUCAACUUUGGUC	Translation	1
stu-miR399j-5p	LNC_002987	5	17.362	1	21	1050	1070	GGGCUACUCUCUAUUGGCAUA	UUUGCUGAUGGAAAAUAGUUC	Translation	1
stu-miR399j-5p	LNC_002306	5	13.57	1	21	1074	1094	GGGCUACUCUCUAUUGGCAUA	AAUGUCGUUGGAAAGUAGCUA	Translation	1
stu-miR399j-5p	LNC_001212	5	15.501	1	21	5099	5119	GGGCUACUCUCUAUUGGCAUA	AAGGUUCAUAAAGGGUAGCUC	Translation	1
stu-miR399j-5p	LNC_001053	5	11.126	1	21	4593	4613	GGGCUACUCUCUAUUGGCAUA	AGUACCAGUACUGAGUGGUUC	Translation	1
stu-miR408a-3p	LNC_001242	5	15.258	1	21	61	81	UGCACAGCCUCUUCCCUGGUU	UUUCAGGAAAGGGGCUUUGAA	Cleavage	1
stu-miR408a-3p	LNC_000725	5	20.971	1	21	5521	5541	UGCACAGCCUCUUCCCUGGUU	GGCCAUGGGAUAGGCUUUGCU	Translation	1
stu-miR408a-3p	LNC_000724	5	20.971	1	21	4851	4871	UGCACAGCCUCUUCCCUGGUU	GGCCAUGGGAUAGGCUUUGCU	Translation	1
stu-miR408a-3p	LNC_000251	5	21.854	1	21	318	338	UGCACAGCCUCUUCCCUGGUU	CACUAUUGUACAGGUUGUGCA	Translation	1
stu-miR408a-5p	LNC_000589	5	12.601	1	21	3182	3202	ACAGGGACGAGGCAGCGCAUG	UGUUCGUUCCCUUCUUUCUGU	Cleavage	2
stu-miR408a-5p	LNC_000589	5	14.715	1	21	1111	1131	ACAGGGACGAGGCAGCGCAUG	AAUGGGGUUCUUAGUCCUUGU	Translation	2
stu-miR408a-5p	LNC_000770	5	18.375	1	21	52	72	ACAGGGACGAGGCAGCGCAUG	CAUAUGAUGCAUGGUCCUUGU	Translation	1
stu-miR408b-5p	LNC_002464	5	8.96	1	21	282	302	ACGGGGACGAGACAGAGCAUG	AUUUCUUUGUCUUCUUUUUGU	Cleavage	1
stu-miR4376-3p	LNC_000461	5	15.594	1	20	1026	1046	GCAUCAUACUCC-UGCAUAUU	CAUAUGUGUGGAGUAUGAGGU	Cleavage	1
stu-miR4376-3p	LNC_000822	5	11.709	1	20	726	745	GCAUCAUACUCCUGCAUAUU	AUUAUGUUCGAGUAUGUUGC	Cleavage	1
stu-miR4376-3p	LNC_000254	5	21.2	1	20	572	591	GCAUCAUACUCCUGCAUAUU	CAUCUGUAUAUGUAUGAUGU	Translation	1
stu-miR4376-5p	LNC_000020	5	13.089	1	21	8804	8824	UACGCAGGAGAGAUGAUGCUG	UUGUCUCAUCUCACUUGUGCA	Translation	1
stu-miR4376-5p	LNC_002678	5	16.118	1	21	506	526	UACGCAGGAGAGAUGAUGCUG	UAGUAUGAUAUAUUUUGUGUA	Translation	1
stu-miR4376-5p	LNC_002869	5	11.811	1	21	3157	3177	UACGCAGGAGAGAUGAUGCUG	GUCCAUCAUCUCCAUUGAGUA	Translation	1
stu-miR477a-3p	LNC_001756	5	21.06	1	22	3308	3329	GAAGCUCUAGCAGGGAGAGCCA	UAGCUUACUCUGCUAGAACUAC	Cleavage	1
stu-miR477a-3p	LNC_002168	5	15.457	1	22	5856	5877	GAAGCUCUAGCAGGGAGAGCCA	GUGUUGUCGGUGUUAGAGUUUU	Cleavage	1
stu-miR477a-3p	LNC_002169	5	15.457	1	22	4318	4339	GAAGCUCUAGCAGGGAGAGCCA	GUGUUGUCGGUGUUAGAGUUUU	Cleavage	1
stu-miR477a-3p	LNC_002481	5	15.414	1	22	401	422	GAAGCUCUAGCAGGGAGAGCCA	GUUCUUUUCUUAUUAGAGUGUC	Translation	1
stu-miR477a-3p	LNC_000062	5	8.873	1	22	798	819	GAAGCUCUAGCAGGGAGAGCCA	UAUCUCUCAUUUCUUUAGCUUC	Translation	1
stu-miR477a-3p	LNC_001349	5	3.727	1	22	13	34	GAAGCUCUAGCAGGGAGAGCCA	UCUCUCUCUUUACUUUAGCUUU	Translation	1
stu-miR477a-3p	LNC_000094	5	11.245	1	22	685	706	GAAGCUCUAGCAGGGAGAGCCA	UUUUUGUCCCUGUAACAGCUUU	Translation	1
stu-miR477b-3p	LNC_000020	5	18.172	1	22	3412	3433	GAGGUCUUUCGAGUGAGAGUGA	AGGUUAUGACUUGGAAGAUUUU	Cleavage	1
stu-miR477b-3p	LNC_002242	5	10.159	1	22	206	227	GAGGUCUUUCGAGUGAGAGUGA	UUUUUUUUACUUGAGAUGCUUC	Cleavage	1
stu-miR477b-5p	LNC_000589	5	20.785	1	21	1831	1851	ACUCUCCCUCAAAGGCUUCUG	AUCAGGUCUUCGAGAGAGGGU	Translation	1
stu-miR477b-5p	LNC_001913	5	16.639	1	21	250	270	ACUCUCCCUCAAAGGCUUCUG	AUGAUGCCCUUGGUGGAGAUU	Cleavage	1
stu-miR479	LNC_000788	5	17.425	1	21	1335	1355	UGAGCCGAACCAAUAUCACUC	GAGUGAUUUUGCCUUGGUUUG	Translation	1
stu-miR482a-3p	LNC_001943	5	23.949	1	22	4301	4324	UUUCCAAUUCCACCCAUUCC--UA	UACUGUAAUGGGAGGGCUUAGAAA	Cleavage	1
stu-miR482a-3p	LNC_001945	5	23.949	1	22	2031	2054	UUUCCAAUUCCACCCAUUCC--UA	UACUGUAAUGGGAGGGCUUAGAAA	Cleavage	1
stu-miR482a-3p	LNC_001791	5	15.705	1	22	2217	2238	UUUCCAAUUCCACCCAUUCCUA	CCCAAAUGACUGAAAUUGGAAU	Translation	1
stu-miR482a-5p	LNC_000447	5	9.3	1	21	3153	3173	GGAAUUGGUGGAUUGGAAAGC	UAAAUCUGAUCCAAUAAUUUC	Cleavage	1
stu-miR482a-5p	LNC_002490	5	9.632	1	21	1556	1576	GGAAUUGGUGGAUUGGAAAGC	AUAUUUGAAUUUAUUAAUUCU	Cleavage	1
stu-miR482a-5p	LNC_000587	5	18.368	1	21	5840	5860	GGAAUUGGUGGAUUGGAAAGC	UCUGUUCGGUUCUCCAAUUUU	Translation	1
stu-miR482a-5p	LNC_000561	5	8.808	1	21	3768	3788	GGAAUUGGUGGAUUGGAAAGC	UGUAUAUAAUUCAUCAGUUCG	Cleavage	1
stu-miR482a-5p	LNC_001178	5	8.963	1	21	2857	2877	GGAAUUGGUGGAUUGGAAAGC	UCUGUCGAGUUUACCAAUUUA	Cleavage	1
stu-miR482a-5p	LNC_002306	5	8.007	1	21	2176	2196	GGAAUUGGUGGAUUGGAAAGC	GAUUCUCAAUUUACCCAUUUU	Cleavage	1
stu-miR482a-5p	LNC_000441	5	7.559	1	21	2276	2296	GGAAUUGGUGGAUUGGAAAGC	UGUUUCCAUUUAAUUAAAUCC	Translation	1
stu-miR482a-5p	LNC_000254	5	11.054	1	21	267	288	GGAAUUGG-UGGAUUGGAAAGC	GAUUAACAAUUCAACUAAUUCC	Cleavage	1
stu-miR482a-5p	LNC_000257	5	12.619	1	21	189	209	GGAAUUGGUGGAUUGGAAAGC	UAUUUUUAAUCCACUUCUUCU	Cleavage	1
stu-miR482a-5p	LNC_001412	5	14.683	1	21	1223	1243	GGAAUUGGUGGAUUGGAAAGC	AGUAUCCAGUCUGGCAGUUCA	Cleavage	1
stu-miR482a-5p	LNC_000845	5	6.764	1	21	2517	2537	GGAAUUGGUGGAUUGGAAAGC	AUCUUCCUCUCUACCAAUACC	Cleavage	1
stu-miR482a-5p	LNC_000853	5	13.199	1	21	893	913	GGAAUUGGUGGAUUGGAAAGC	GAUUUUUUAUUUAUUAAUUUU	Cleavage	1
stu-miR482a-5p	LNC_001175	5	10.282	1	21	385	405	GGAAUUGGUGGAUUGGAAAGC	CAUUUUUAUUCUAUCACUUCU	Cleavage	1
stu-miR482b-5p	LNC_000020	5	18.386	1	21	14373	14393	GGAGUGGGUGGCAUGGUAAGA	GGAUAUUAUGCGGCCCACACC	Translation	1
stu-miR482b-5p	LNC_000447	5	17.028	1	21	5325	5345	GGAGUGGGUGGCAUGGUAAGA	ACUUAUCAUUUGAACUGCUCC	Translation	1
stu-miR482b-5p	LNC_002367	5	8.667	1	21	299	320	GGAGUGGGUGG-CAUGGUAAGA	AAUUAUUAUGUCCAUUUGCUCC	Translation	1
stu-miR482b-5p	LNC_001593	5	12.487	1	21	1341	1361	GGAGUGGGUGGCAUGGUAAGA	UUUUAUUGUGCUUUCUAUUCU	Translation	1
stu-miR482b-5p	LNC_000102	5	6.531	1	21	22	42	GGAGUGGGUGGCAUGGUAAGA	UACUACUAUGUUACUCUCUCU	Cleavage	1
stu-miR482b-5p	LNC_000725	5	18.12	1	21	1705	1725	GGAGUGGGUGGCAUGGUAAGA	UUUUGCAAUUCUUCCUGCUCC	Translation	1
stu-miR482b-5p	LNC_000724	5	18.12	1	21	1040	1060	GGAGUGGGUGGCAUGGUAAGA	UUUUGCAAUUCUUCCUGCUCC	Translation	1
stu-miR482b-5p	LNC_000626	5	18.164	1	21	1525	1545	GGAGUGGGUGGCAUGGUAAGA	GGUUACGUUGUUGUCCAUUUC	Cleavage	1
stu-miR482b-5p	LNC_002378	5	14.139	1	21	1469	1489	GGAGUGGGUGGCAUGGUAAGA	AUUUGGCAUGCUACUCUCUUU	Cleavage	1
stu-miR482b-5p	LNC_001194	5	18.946	1	21	1065	1085	GGAGUGGGUGGCAUGGUAAGA	ACAUGCUAUGCAGUCUACUUC	Translation	1
stu-miR482b-5p	LNC_003071	5	7.967	1	21	87	107	GGAGUGGGUGGCAUGGUAAGA	ACUUGAAAUUCCAUCUACUUC	Cleavage	1
stu-miR482b-5p	LNC_000683	5	4.769	1	21	27	47	GGAGUGGGUGGCAUGGUAAGA	CAUUUCCAUAUCCCCUGCUCU	Translation	1
stu-miR482c	LNC_001143	5	11.191	1	22	408	429	UUUCCUAUUCCACCCAUGCCAA	UUUGUUUUGGUGGGGAAGGAAA	Cleavage	1
stu-miR482c	LNC_001553	5	18.602	1	22	1000	1022	UUUCCUAUUCCA-CCCAUGCCAA	CGAGUAUGGGGUUGUAUAGGAAG	Translation	1
stu-miR482c	LNC_002566	5	15.364	1	22	324	345	UUUCCUAUUCCACCCAUGCCAA	UCUGCUUGUGUUUAAUAGGGGA	Translation	1
stu-miR482c	LNC_002568	5	17.855	1	22	56	77	UUUCCUAUUCCACCCAUGCCAA	AAUACGUGGCUGAAAUCGGAAA	Translation	1
stu-miR482c	LNC_000096	5	18.004	1	22	199	220	UUUCCUAUUCCACCCAUGCCAA	AAUACGUGGCUGAAAUCGGAAA	Translation	1
stu-miR482d-5p	LNC_002703	5	9.888	1	21	818	838	CGUGAGUGGUGGGGUAAGAUA	UAUUUUAUUUUAUUACUUGUG	Cleavage	1
stu-miR482d-5p	LNC_001166	5	12.556	1	21	253	273	CGUGAGUGGUGGGGUAAGAUA	UAUUUUAUUUUAUUACUUGUG	Cleavage	1
stu-miR482d-5p	LNC_001212	5	9.944	1	21	3603	3624	CGUGAGUGGUGGGGU-AAGAUA	CAUCUUCACUGCACUACUCACU	Cleavage	1
stu-miR482d-5p	LNC_001423	5	10.797	1	21	2744	2764	CGUGAGUGGUGGGGUAAGAUA	UUUCUUGUUCCUACACUUGUG	Translation	1
stu-miR482d-5p	LNC_001756	5	11.143	1	21	3638	3658	CGUGAGUGGUGGGGUAAGAUA	UUUCUUAUCCCGUCUCUUAAG	Cleavage	1
stu-miR482d-5p	LNC_000504	5	20.32	1	21	469	489	CGUGAGUGGUGGGGUAAGAUA	UGUCUUGUUUAACAACUUAUG	Translation	1
stu-miR482d-5p	LNC_001316	5	15.21	1	21	1468	1488	CGUGAGUGGUGGGGUAAGAUA	AAUGUUACACUAGCCCUCACG	Translation	1
stu-miR482e-3p	LNC_000102	5	23.535	1	22	520	543	UCUUGCCAA--UACCGCCCAUUCC	CCCUUGGUCGGUAAGUUGGCAAGA	Translation	1
stu-miR482e-3p	LNC_000900	5	19.757	1	22	155	176	UCUUGCCAAUACCGCCCAUUCC	GGAAUGGGUUGGAAUCGCAAGA	Translation	1
stu-miR482e-3p	LNC_002461	5	23.223	1	22	274	295	UCUUGCCAAUACCGCCCAUUCC	GUGAUGGAUGGUGGAGGCAAGC	Translation	1
stu-miR482e-5p	LNC_000755	5	18.813	1	21	382	402	AGUGGGUGGUGUGGUAAGAUU	AGUCUUGCCAUUCCAUUUUCU	Translation	1
stu-miR482e-5p	LNC_003142	5	18.904	1	21	446	466	AGUGGGUGGUGUGGUAAGAUU	AAUGUUACUGGACCACCUUCU	Translation	1
stu-miR482e-5p	LNC_000788	5	10.545	1	21	1496	1516	AGUGGGUGGUGUGGUAAGAUU	CUUUUUACUCCACUGACUACU	Cleavage	1
stu-miR482e-5p	LNC_001913	5	12.833	1	21	89	109	AGUGGGUGGUGUGGUAAGAUU	GAUUUUGGUCCACUAUUCACU	Cleavage	1
stu-miR482e-5p	LNC_002907	5	10.266	1	21	152	172	AGUGGGUGGUGUGGUAAGAUU	UAUCUCCCCACGCCGUCCAUC	Cleavage	1
stu-miR482e-5p	LNC_001505	5	14.443	1	21	2565	2585	AGUGGGUGGUGUGGUAAGAUU	UCUUUUGGUAUAUUAUUCACU	Cleavage	1
stu-miR482e-5p	LNC_000779	5	16.778	1	21	1162	1182	AGUGGGUGGUGUGGUAAGAUU	UUUCUUAUAGUAUGAUCUACU	Cleavage	1
stu-miR482e-5p	LNC_000822	5	10.904	1	21	695	715	AGUGGGUGGUGUGGUAAGAUU	ACUCUUGAUAUAUUAUUUACU	Cleavage	1
stu-miR5303c	LNC_001809	5	20.436	1	24	3517	3548	UUUUGGAGAAUCCG---ACACGC-----ACCC	CGGUCAACCGCGUGUUAGCGGAUUCUCUAAGA	Cleavage	1
stu-miR5303c	LNC_002215	5	12.905	1	24	504	527	UUUUGGAGAAUCCGACACGCACCC	ACACUCAUGUCAAAUCAUCCAAAA	Translation	1
stu-miR5303c	LNC_001495	5	21.969	1	24	157	180	UUUUGGAGAAUCCGACACGCACCC	CCUCCCGUUUUGGCUUUUCAAGAA	Translation	2
stu-miR5303c	LNC_001717	5	11.669	1	24	1870	1892	UUUUGGAGAAUCCGACACGCACCC	CAGU-UGUGUUUGUUUCUUUAAGG	Translation	1
stu-miR5303c	LNC_002378	5	10.571	1	24	1704	1727	UUUUGGAGAAUCCGACACGCACCC	UAAUUCGUCUUGUCUUCUUUAGAA	Translation	1
stu-miR5303c	LNC_002907	5	12.997	1	24	734	757	UUUUGGAGAAUCCGACACGCACCC	AUCACUGUUUCGUUUUAUUCAAAA	Translation	1
stu-miR5303c	LNC_001677	5	13.684	1	24	62	85	UUUUGGAGAAUCCGACACGCACCC	UCGAUCGUCUCCGACUCCCUAAAA	Translation	1
stu-miR5303c	LNC_002687	5	12.161	1	24	293	316	UUUUGGAGAAUCCGACACGCACCC	AUAUCCCUGUCGAAUUCGACAAAA	Cleavage	1
stu-miR5303e	LNC_000779	5	21.39	1	24	134	157	UUUUGGAGAAUCUGACACGGGUGU	ACACCGCUAUUGGAUUCUCUGAAA	Cleavage	1
stu-miR5303e	LNC_000253	5	20.811	1	24	3056	3079	UUUUGGAGAAUCUGACACGGGUGU	GCGGGCGUUUCGGGUGCUUUAAAU	Translation	1
stu-miR5303e	LNC_001717	5	11.669	1	24	1869	1892	UUUUGGAGAAUCUGACACGGGUGU	ACAGUUGUGUUUGUUUCUUUAAGG	Translation	1
stu-miR5303e	LNC_002663	5	17.467	1	24	2067	2090	UUUUGGAGAAUCUGACACGGGUGU	GGAUAAGGGUUAGGUUUUCUAAAU	Cleavage	1
stu-miR5303e	LNC_001756	5	16.291	1	24	2195	2218	UUUUGGAGAAUCUGACACGGGUGU	CGGCUUGGGCCGUGUUCUCUAAAA	Cleavage	1
stu-miR5303e	LNC_001677	5	13.684	1	24	62	85	UUUUGGAGAAUCUGACACGGGUGU	UCGAUCGUCUCCGACUCCCUAAAA	Translation	1
stu-miR5303f	LNC_000382	5	21.109	1	24	198	219	AUUUUUGGAGAAUCUGACACGGGU	GUC--UGUCAAAUGCUUGAAGGAU	Translation	1
stu-miR5303f	LNC_002289	5	10.687	1	24	124	148	AUUUUUGGAGAAUCUG-ACACGGGU	UUUUGUUUAUAGAUUUUUUAAAAAU	Cleavage	1
stu-miR5303f	LNC_001717	5	11.725	1	24	1869	1894	AUUUUUGGAGAAUCUGACACGG--GU	ACAGUUGUGUUUGUUUCUUUAAGGGU	Cleavage	1
stu-miR5303f	LNC_001053	5	15.975	1	24	4909	4933	AUUUUUGGAGAAUCUGACAC-GGGU	ACUCAGUUGCAAAUUCUUUAGAGAU	Cleavage	1
stu-miR5303f	LNC_001495	5	18.734	1	24	459	482	AUUUUUGGAGAAUCUGACACGGGU	GCUCUUGUUUGCUGCUCCAAAAGA	Translation	1
stu-miR5303f	LNC_000447	5	12.977	1	24	2413	2436	AUUUUUGGAGAAUCUGACACGGGU	CUUUGUUUUAGAGGCUUCAAAAAC	Translation	1
stu-miR5303f	LNC_001358	5	13.743	1	24	760	784	AUUUUUGG-AGAAUCUGACACGGGU	CAGCAUGGCAGAUUCUACUUAAAAU	Cleavage	1
stu-miR5303f	LNC_002148	5	13.872	1	24	2404	2427	AUUUUUGGAGAAUCUGACACGGGU	CAGCAAAUUAGAACUUCCAAAAAU	Translation	1
stu-miR5303f	LNC_000611	5	12.929	1	24	766	787	AUUUUUGGAGAAUCUGACACGGGU	AUU--UGUCAAAAACUCAAAAGAU	Translation	1
stu-miR5303f	LNC_000725	5	12.881	1	24	2274	2297	AUUUUUGGAGAAUCUGACACGGGU	AGUUGUAUCUGAAUCUUCAGAAAA	Cleavage	1
stu-miR5303f	LNC_000724	5	12.881	1	24	1609	1632	AUUUUUGGAGAAUCUGACACGGGU	AGUUGUAUCUGAAUCUUCAGAAAA	Cleavage	1
stu-miR5303f	LNC_002984	5	15.626	1	24	1476	1499	AUUUUUGGAGAAUCUGACACGGGU	AGAUGUGUCCAAUUCUUUAAAGUU	Cleavage	2
stu-miR5303f	LNC_002687	5	11.39	1	24	295	318	AUUUUUGGAGAAUCUGACACGGGU	AUCCCUGUCGAAUUCGACAAAAUU	Translation	1
stu-miR5303f	LNC_002651	5	5.345	1	19	1	19	AUUUUUGGAGAAUCUGACA	CUUCAUCUUCUCCAAAAAA	Cleavage	1
stu-miR5303f	LNC_000115	5	13.505	1	24	369	392	AUUUUUGGAGAAUCUGACACGGGU	AGUUGUAUCUGAAUCUUCAGAAAA	Cleavage	1
stu-miR5303g	LNC_000020	5	12.011	1	24	14446	14469	AUAUUUUUGAAGAGUCUGAGCAAC	UAUGUCUAGACUUGUCAGAAAUUU	Translation	1
stu-miR5303g	LNC_001791	5	11.843	1	24	2827	2851	AUAUUUUU-GAAGAGUCUGAGCAAC	AUUCUUGAGAUUUUUUUAGAAAUAU	Cleavage	1
stu-miR5303g	LNC_001593	5	11.362	1	24	217	240	AUAUUUUUGAAGAGUCUGAGCAAC	AUUACUGAUAUUUUUAGAGAAUAU	Translation	1
stu-miR5303g	LNC_000091	5	14.859	1	24	424	450	AUAUUUUUGAAGAGUCUGAG---CAAC	UUUGAGUUUCAGAUUAUUAGAAAGUUU	Translation	1
stu-miR5303g	LNC_001021	5	13.496	1	24	309	332	AUAUUUUUGAAGAGUCUGAGCAAC	GUUUUUCUCACUUUUUCAAAGUGU	Cleavage	1
stu-miR5303h	LNC_000091	5	13.082	1	24	425	451	AACAUUUUUGAAGAGUCUGAG---CAA	UUGAGUUUCAGAUUAUUAGAAAGUUUU	Translation	1
stu-miR5303h	LNC_000472	5	18.091	1	24	263	286	AACAUUUUUGAAGAGUCUGAGCAA	UUCCUUUGAAUCUUGAAGAAUGUG	Translation	1
stu-miR5303h	LNC_002984	5	20.899	1	24	756	779	AACAUUUUUGAAGAGUCUGAGCAA	CAUCUUAAAGGCUUUGAGAAUGUU	Cleavage	1
stu-miR5303h	LNC_003077	5	12.04	1	24	217	249	AACAUUUUUGA-AGAGUCUGA--------GCAA	UUGUACAAUAUAUCAUAUUGUGUUAAAAAUGUU	Translation	1
stu-miR5303h	LNC_002131	5	8.669	1	24	970	993	AACAUUUUUGAAGAGUCUGAGCAA	UCUUUCAAAAUUUUCAAGUGUGUU	Cleavage	1
stu-miR5303j	LNC_001717	5	13.355	1	24	1873	1897	AAUAUUUUUGAAGAGUCUGA-GCAA	UUGUGUUUGUUUCUUUAAGGGUAUU	Cleavage	1
stu-miR5303j	LNC_000091	5	13.082	1	24	425	451	AAUAUUUUUGAAGAGUCUGAG---CAA	UUGAGUUUCAGAUUAUUAGAAAGUUUU	Translation	1
stu-miR5304-3p	LNC_000020	5	12.545	1	21	5438	5458	AGAUGAGUAUGGUGCAUUGGA	AUCAAUGGAUCUUGUUCUUCU	Translation	1
stu-miR5304-3p	LNC_002461	5	9.7	1	21	799	819	AGAUGAGUAUGGUGCAUUGGA	UCCAUUGUUCUGUAUUUGUCU	Cleavage	1
stu-miR5304-3p	LNC_000995	5	11.652	1	21	555	575	AGAUGAGUAUGGUGCAUUGGA	UCCAAAACGUAAUAUUCAUUU	Translation	2
stu-miR5304-3p	LNC_000995	5	12.722	1	21	1252	1272	AGAUGAGUAUGGUGCAUUGGA	UAAAAUGAACCAUAAUUGUUU	Cleavage	2
stu-miR5304-5p	LNC_000020	5	11.317	1	21	10997	11017	CAAUGCAACAUACUCAUCACC	GCACUUGAGUGUGUUGUAUUC	Cleavage	2
stu-miR5304-5p	LNC_002365	5	21.634	1	21	1997	2017	CAAUGCAACAUACUCAUCACC	AAUGAUGAUUACUUUGUGUUA	Translation	1
stu-miR6022	LNC_000589	5	17.16	1	21	962	982	UGGAAGGGAGAAUAUCCAGGA	UUCUUGAUCUUGUCUCUUGCA	Translation	1
stu-miR6022	LNC_002058	5	6.756	1	21	514	534	UGGAAGGGAGAAUAUCCAGGA	AUAUGUAUAUUAUCUAUUCCA	Translation	1
stu-miR6022	LNC_002678	5	16.786	1	21	1405	1425	UGGAAGGGAGAAUAUCCAGGA	CACUGGAUAUUUUCAUUUCAC	Cleavage	1
stu-miR6022	LNC_000725	5	15.575	1	21	5272	5293	UGGAAGGGA-GAAUAUCCAGGA	UGCUGAAUAUUCAUCCUUUUUG	Translation	1
stu-miR6022	LNC_000724	5	15.575	1	21	4602	4623	UGGAAGGGA-GAAUAUCCAGGA	UGCUGAAUAUUCAUCCUUUUUG	Translation	1
stu-miR6022	LNC_000802	5	10.218	1	21	318	338	UGGAAGGGAGAAUAUCCAGGA	AUUUGGCUGUUCUCCUAUUUA	Cleavage	1
stu-miR6022	LNC_001175	5	12.639	1	21	411	431	UGGAAGGGAGAAUAUCCAGGA	UCUUGGCUUUUAUGCCUUCUA	Translation	1
stu-miR6023	LNC_002919	5	10.477	1	22	145	167	UUCCAUGAAAGUG-UUUUUGGAU	UUUCAAAAAGCACUUUCUUGCAA	Cleavage	1
stu-miR6023	LNC_000020	5	21.378	1	22	2027	2048	UUCCAUGAAAGUGUUUUUGGAU	AUAUGAUGACACUGUUAUGGAC	Translation	2
stu-miR6023	LNC_000020	5	10.565	1	22	14458	14479	UUCCAUGAAAGUGUUUUUGGAU	UGUCAGAAAUUUUUGUAUGGAC	Cleavage	2
stu-miR6023	LNC_001178	5	11.476	1	22	1059	1080	UUCCAUGAAAGUGUUUUUGGAU	GUCAAAAAAUAAUUUUGUGAAA	Translation	1
stu-miR6023	LNC_000986	5	11.476	1	22	99	120	UUCCAUGAAAGUGUUUUUGGAU	GUCAAAAAAUAAUUUUGUGAAA	Translation	1
stu-miR6023	LNC_000570	5	18.005	1	22	915	937	UUCCAUGAAAGUGU-UUUUGGAU	GGCCAAAAUACAGUCUCAUGGAC	Translation	1
stu-miR6023	LNC_000728	5	15.511	1	22	1773	1794	UUCCAUGAAAGUGUUUUUGGAU	GGCCCAAAAUUCUUUUAUCGAG	Cleavage	1
stu-miR6023	LNC_000607	5	18.577	1	22	926	947	UUCCAUGAAAGUGUUUUUGGAU	GUUUAGACAUAUAUUUAUGGAG	Translation	1
stu-miR6023	LNC_000845	5	11.506	1	22	1237	1258	UUCCAUGAAAGUGUUUUUGGAU	AACAAAAAAAGCUGUCAAGGAA	Translation	1
stu-miR6023	LNC_000102	5	17.374	1	22	324	345	UUCCAUGAAAGUGUUUUUGGAU	AAGCAAUCACACGUGUAUGGAG	Translation	1
stu-miR6023	LNC_001642	5	21.74	1	22	573	594	UUCCAUGAAAGUGUUUUUGGAU	AAGCGGAGGUAUGUUCAUGGAU	Translation	1
stu-miR6023	LNC_001955	5	17.812	1	22	587	608	UUCCAUGAAAGUGUUUUUGGAU	GGCCCAAAAUUCUUUUAUCGAG	Cleavage	1
stu-miR6024-3p	LNC_000587	5	19.541	1	22	677	698	UUUUAGCAAGAGUUGUUUUCCC	UUAUGGACAACACUUGAUAAGA	Translation	1
stu-miR6024-3p	LNC_001414	5	8.102	1	22	595	616	UUUUAGCAAGAGUUGUUUUCCC	UUUGGAACAACUUAAGCAAAAA	Translation	1
stu-miR6024-3p	LNC_001943	5	13.257	1	22	4831	4852	UUUUAGCAAGAGUUGUUUUCCC	UUGGAGAUAAUUUUUGUUCAGA	Cleavage	2
stu-miR6024-3p	LNC_001943	5	11.53	1	22	1764	1785	UUUUAGCAAGAGUUGUUUUCCC	UUGAAAGUAUUUUUUUCUAGAA	Cleavage	2
stu-miR6024-3p	LNC_001945	5	13.257	1	22	2561	2582	UUUUAGCAAGAGUUGUUUUCCC	UUGGAGAUAAUUUUUGUUCAGA	Cleavage	2
stu-miR6024-3p	LNC_001945	5	11.53	1	22	731	752	UUUUAGCAAGAGUUGUUUUCCC	UUGAAAGUAUUUUUUUCUAGAA	Cleavage	2
stu-miR6024-3p	LNC_001791	5	16.496	1	22	1607	1628	UUUUAGCAAGAGUUGUUUUCCC	UGGAAAUCGAAUAUUGAUAAAA	Translation	1
stu-miR6024-3p	LNC_002160	5	15.168	1	22	180	202	UUUUAGCAAGAGUUGUUUUC-CC	GGCGAGAAUCACUUUUGUUGUAA	Cleavage	1
stu-miR6024-3p	LNC_002436	5	20.94	1	22	105	126	UUUUAGCAAGAGUUGUUUUCCC	ACUAAAAUAACUUUUGUUGGUG	Cleavage	1
stu-miR6024-3p	LNC_000626	5	15.06	1	22	4440	4461	UUUUAGCAAGAGUUGUUUUCCC	UGGGGACCAAAUCUUCCUAAGA	Cleavage	1
stu-miR6024-3p	LNC_000570	5	17.289	1	22	580	601	UUUUAGCAAGAGUUGUUUUCCC	UAAAAAAAAGUUAAUGUUAAAG	Translation	1
stu-miR6024-3p	LNC_001136	5	13.32	1	22	1919	1940	UUUUAGCAAGAGUUGUUUUCCC	UGGGUGACAUUUUUAGCUAAAA	Cleavage	1
stu-miR6024-3p	LNC_002690	5	9.96	1	22	1694	1715	UUUUAGCAAGAGUUGUUUUCCC	UUGAAGUUAACUUUCGUUGAGA	Cleavage	2
stu-miR6024-3p	LNC_002690	5	19.485	1	22	1059	1080	UUUUAGCAAGAGUUGUUUUCCC	CGUAAAGAGAUUCUUGUUAGCA	Cleavage	2
stu-miR6024-3p	LNC_001809	5	10.697	1	22	647	668	UUUUAGCAAGAGUUGUUUUCCC	UUUGGAACAACUUAAGCAAAAA	Translation	1
stu-miR6024-3p	LNC_000779	5	16.709	1	22	621	642	UUUUAGCAAGAGUUGUUUUCCC	UCGAAAAGAAAUCUUCUUAGGA	Cleavage	1
stu-miR6024-3p	LNC_002662	5	9.317	1	22	1977	1998	UUUUAGCAAGAGUUGUUUUCCC	AUUAAGUCGAUUAUUGUUAAAU	Translation	1
stu-miR6025	LNC_002905	5	14.064	1	22	54	75	UACCAACAAUUGAGAUAACAUC	GAUGCAAUCUCAAUUGCUGAUA	Cleavage	1
stu-miR6025	LNC_000020	5	16.046	1	22	9192	9214	UACCAACAAUUGAGAU-AACAUC	AUUGUUGAUCUAGAUUGUGGGUA	Cleavage	1
stu-miR6025	LNC_000065	5	14.236	1	22	556	577	UACCAACAAUUGAGAUAACAUC	AAUAUUAUUUUAAUUAUUUGUA	Cleavage	1
stu-miR6025	LNC_000587	5	11.344	1	22	6298	6319	UACCAACAAUUGAGAUAACAUC	AGUGUUGAUUUAUUUGUUGCUA	Translation	1
stu-miR6025	LNC_000493	5	11.225	1	22	615	636	UACCAACAAUUGAGAUAACAUC	AUUGUUAUCUUUGUUGUUUUUA	Translation	1
stu-miR6025	LNC_003033	5	14.74	1	22	1758	1779	UACCAACAAUUGAGAUAACAUC	GACGUUAUAGAGAUUUUUGGUA	Cleavage	1
stu-miR6025	LNC_001642	5	15.676	1	22	550	573	UACCAACAAUUGAGAUAACA--UC	GAGUUGUAAUAUUAAUAGUUAGUA	Cleavage	1
stu-miR6026-3p	LNC_001035	5	11.32	1	22	9	30	UUCUUGGCUAGAGUUGUAUUGC	CUCAUGUGCUUUUGGUUAAGAA	Cleavage	1
stu-miR6026-5p	LNC_000020	5	17.183	1	22	6787	6808	AAUACAACUAUUGCCAAGACAA	UUCUCUUGGGAGUCUUUGUGUA	Translation	1
stu-miR6026-5p	LNC_001945	5	12.603	1	22	2434	2455	AAUACAACUAUUGCCAAGACAA	AAAUAUUUGCAAUGUUUCUAUU	Cleavage	1
stu-miR6026-5p	LNC_001943	5	12.603	1	22	4704	4725	AAUACAACUAUUGCCAAGACAA	AAAUAUUUGCAAUGUUUCUAUU	Cleavage	1
stu-miR6149-3p	LNC_001527	5	21.236	1	22	351	373	UGAUUCAG-GUUUGUAUGCAAAC	GGUUGCUUGCUAACUCUGAGUCA	Cleavage	1
stu-miR6149-3p	LNC_002020	5	17.255	1	22	944	965	UGAUUCAGGUUUGUAUGCAAAC	AUACGUAUAUAACUCUGGAUCU	Translation	1
stu-miR6149-3p	LNC_000255	5	12.068	1	22	338	359	UGAUUCAGGUUUGUAUGCAAAC	UUUUGCAUUUUGUCCUGAAUUG	Translation	1
stu-miR6149-3p	LNC_002023	5	17.255	1	22	936	957	UGAUUCAGGUUUGUAUGCAAAC	AUACGUAUAUAACUCUGGAUCU	Translation	1
stu-miR6149-3p	LNC_003047	5	20.905	1	22	204	225	UGAUUCAGGUUUGUAUGCAAAC	CCUUGCAUUCAGCUUUGAAUUU	Translation	1
stu-miR6149-5p	LNC_002649	5	12.743	1	21	34	54	UUGCAACACACCUGAAUCGUC	UAUGAUUUACGUGUGUUGUUU	Cleavage	1
stu-miR6149-5p	LNC_002987	5	16.117	1	21	2345	2365	UUGCAACACACCUGAAUCGUC	UUCGAUUCAGGUUUGGUUCAU	Translation	1
stu-miR6149-5p	LNC_002907	5	11.887	1	21	638	658	UUGCAACACACCUGAAUCGUC	AAUGAUUUGAGUUUGUUGUAU	Translation	1
stu-miR6149-5p	LNC_000779	5	12.485	1	21	1080	1100	UUGCAACACACCUGAAUCGUC	AAUGAUGCAAGUGUGUGGCAU	Cleavage	1
stu-miR6149-5p	LNC_002506	5	10.783	1	21	559	579	UUGCAACACACCUGAAUCGUC	UGCGAUUCAGGUCUACUGUAG	Translation	1
stu-miR6149-5p	LNC_002446	5	12.118	1	21	624	644	UUGCAACACACCUGAAUCGUC	UGCGAUUCAGGUCUACUGUAG	Translation	1
stu-miR6149-5p	LNC_000317	5	18.35	1	21	286	306	UUGCAACACACCUGAAUCGUC	GGCGAAUCAUAUGUGAUGUAA	Translation	1
stu-miR6149-5p	LNC_000062	5	10.49	1	21	2639	2659	UUGCAACACACCUGAAUCGUC	AAUGAUUUAUUUUUGUUGCAU	Translation	1
stu-miR7122-3p	LNC_001943	5	13.026	1	21	924	944	ACAGCGUUUCUCUGUAUAACC	UCUAAUAUAUAGAGACGUGGU	Cleavage	1
stu-miR7122-3p	LNC_001021	5	16.434	1	21	1221	1241	ACAGCGUUUCUCUGUAUAACC	UCUAAUAUAUAGAGACGUGGU	Cleavage	1
stu-miR7122-5p	LNC_000783	5	8.18	1	22	2323	2344	UUAUACAGAGAAACCGCUGUCG	AGAUAGCCAUUUCUCUUUAUAU	Cleavage	1
stu-miR7122-5p	LNC_000441	5	13.812	1	22	1774	1795	UUAUACAGAGAAACCGCUGUCG	UGUUAGUGUUUGCUCUGUUUGA	Translation	1
stu-miR7122-5p	LNC_000983	5	15.951	1	22	1163	1184	UUAUACAGAGAAACCGCUGUCG	UGGUAGAGAUUUAUUUGUAUGG	Translation	1
stu-miR7979	LNC_001423	5	9.033	1	24	1318	1341	AGGUACAUGAACUCUAACGAGGCA	AGUUGCGUUAAGGUCUGUGUACAU	Translation	1
stu-miR7979	LNC_000788	5	15.144	1	24	1045	1070	AGGUACAUGAACUCUAACGA--GGCA	UGUCAAUAUUUAGAGUUUAUGUGUUG	Cleavage	1
stu-miR7979	LNC_000626	5	23.623	1	24	552	575	AGGUACAUGAACUCUAACGAGGCA	AGGUUCAUUAGACUUGGUGAACCU	Translation	1
stu-miR7980a	LNC_001505	5	11.947	1	24	151	174	AUGAGAUGAAGUCAAUGUUUGGAC	CUUCAAAUCCUGAUUCCGUCUCGU	Translation	1
stu-miR7980a	LNC_001495	5	15.368	1	24	2044	2067	AUGAGAUGAAGUCAAUGUUUGGAC	UAAAAAAUGUUUUCUUCUUCUUAU	Cleavage	1
stu-miR7980a	LNC_000526	5	10.051	1	24	46	73	AUGAGAUGAAGUCA-AUGUUU---GGAC	AUCUGGAAAAUAUAUAACUUCAUUUUGU	Cleavage	1
stu-miR7980a	LNC_002020	5	11.578	1	24	3261	3284	AUGAGAUGAAGUCAAUGUUUGGAC	GUUUCAUUAUUCGUUUCAUUUCAG	Cleavage	1
stu-miR7980a	LNC_001733	5	15.508	1	24	3260	3287	AUGAGAUGAAGUCAAUGUUU----GGAC	GUUUCAGAAAACCUUGACUACAUUUCUA	Translation	1
stu-miR7980a	LNC_001687	5	14.613	1	24	1243	1266	AUGAGAUGAAGUCAAUGUUUGGAC	GUUUGAGUGAUGUCUAUAUCUCAU	Translation	1
stu-miR7980a	LNC_001927	5	11.976	1	24	436	459	AUGAGAUGAAGUCAAUGUUUGGAC	GUAUGAAAUUUGACUUUGAUUCAU	Cleavage	1
stu-miR7980b-3p	LNC_000611	5	3.235	1	24	98	121	GAGAUGGAAUCAGUGUUUGGACAU	AUUCCCAAAUACUCAAUCUCUCUU	Translation	1
stu-miR7980b-3p	LNC_001839	5	7.119	1	24	1579	1602	GAGAUGGAAUCAGUGUUUGGACAU	AUCUUCGAAUGCUAAUUUUGUUUU	Translation	1
stu-miR7980b-3p	LNC_001178	5	12.687	1	24	434	457	GAGAUGGAAUCAGUGUUUGGACAU	CCCUCUAAAUAUUCAUUUCGUGUC	Translation	2
stu-miR7980b-3p	LNC_002649	5	11.283	1	24	441	464	GAGAUGGAAUCAGUGUUUGGACAU	CUUUUUAAGCAUUUAUUUCAUGUU	Translation	1
stu-miR7980b-3p	LNC_002058	5	13.451	1	24	370	393	GAGAUGGAAUCAGUGUUUGGACAU	UAAUCCAGAAAGUGGAUCUAUUUC	Translation	1
stu-miR7980b-5p	LNC_003089	5	13.976	1	24	1013	1036	GUCCAAACACUGAUUCCAUCUCAU	UUUUGAUGAAAUUAGUAUUUGGUU	Cleavage	1
stu-miR7981-3p	LNC_001733	5	12.528	1	24	3534	3557	AUAGGACUUUAGUUUAGUUAAGGU	AAUUCAAGUAGGUUAAAGGUUUAU	Cleavage	1
stu-miR7981-3p	LNC_002649	5	12.163	1	24	1	24	AUAGGACUUUAGUUUAGUUAAGGU	GCAUUGACUAACUUCUAGUUCUGU	Translation	1
stu-miR7981-3p	LNC_000493	5	15.283	1	24	631	654	AUAGGACUUUAGUUUAGUUAAGGU	UUUUUAGUUAAAUGAAACUCUUGU	Translation	1
stu-miR7981-3p	LNC_001909	5	13.199	1	24	631	654	AUAGGACUUUAGUUUAGUUAAGGU	GAUAUGACUAGGUUAAUGUUUUAG	Cleavage	1
stu-miR7981-3p	LNC_003136	5	4.853	1	24	1519	1542	AUAGGACUUUAGUUUAGUUAAGGU	AUAUAAAUCAAACUAAAAUUAUAU	Cleavage	1
stu-miR7981-3p	LNC_001943	5	14.075	1	24	1700	1722	AUAGGACUUUAGUUUAGUUAAGGU	AUCU-AGCUUAACUGAUGUUUUAA	Cleavage	1
stu-miR7981-3p	LNC_001945	5	14.075	1	24	667	689	AUAGGACUUUAGUUUAGUUAAGGU	AUCU-AGCUUAACUGAUGUUUUAA	Cleavage	1
stu-miR7981-3p	LNC_002877	5	19.614	1	24	487	511	AUAGGACUUUA-GUUUAGUUAAGGU	UAUGAAGCUAUAUGUAAAGUUUUAU	Translation	2
stu-miR7981-3p	LNC_002769	5	23.361	1	24	134	158	AUAGGACUUUA-GUUUAGUUAAGGU	UAUGAAGCUAUAUGUAAAGUUUUAU	Translation	2
stu-miR7981-3p	LNC_001186	5	22.44	1	24	365	388	AUAGGACUUUAGUUUAGUUAAGGU	GUCAUAGUUAGGUCGCAGUCCUAU	Translation	1
stu-miR7981-5p	LNC_002306	5	12.885	1	24	869	892	GUUAAUUAAACUAUGGUCCUAUUA	UAAUAAGAUUAUAGUUUGUUUAAA	Cleavage	1
stu-miR7981-5p	LNC_000500	5	11.091	1	24	409	433	GUUAAUUAAACUAUGGUCCU-AUUA	UAAUGAGAAUCUUUGUUUAAUUAGG	Cleavage	1
stu-miR7982a	LNC_001414	5	8.73	1	24	1727	1750	AAGUUGGAUGAUAAUAAUAUAUAU	CUACAUGAUAGUAUCAUCUUAUUU	Cleavage	2
stu-miR7982a	LNC_000788	5	10.301	1	24	2270	2294	AAGUUGGAUGAUAAUAAUAUA-UAU	CUACUUUACUGUGAUCAUUUUACUU	Cleavage	1
stu-miR7982a	LNC_001959	5	8.83	1	24	850	874	AAGUUGGAUGAU-AAUAAUAUAUAU	UUAUUUAUUGUUUGUCAUUUAACUC	Cleavage	2
stu-miR7982a	LNC_002185	5	17.013	1	24	725	748	AAGUUGGAUGAUAAUAAUAUAUAU	UAAUAUGAUGAUAUCAUGUAACUU	Cleavage	1
stu-miR7982a	LNC_002502	5	8.886	1	24	111	135	AAGUUGGAUG-AUAAUAAUAUAUAU	GUAAAUAAUAUUAUUCGUCCACCUU	Translation	1
stu-miR7982a	LNC_002916	5	11.088	1	24	131	154	AAGUUGGAUGAUAAUAAUAUAUAU	UUGUUUAGUAUUGUUAUUUGUCUU	Cleavage	1
stu-miR7982a	LNC_000587	5	12.216	1	24	2380	2404	AAGUUGGAUGAUAAUAAU-AUAUAU	GUACAUGAUCAUUUUCAUUCAAUUU	Cleavage	1
stu-miR7982a	LNC_002020	5	14.311	1	24	1972	1994	AAGUUGGAUGAUAAUAAUAUAUAU	AGAU-UAUUGUUGUUAUUUAACGG	Cleavage	1
stu-miR7982a	LNC_001632	5	3.881	1	24	385	408	AAGUUGGAUGAUAAUAAUAUAUAU	ACAAACAUUAUUAAUAUUUAAUUC	Translation	1
stu-miR7982a	LNC_003136	5	7.994	1	24	247	270	AAGUUGGAUGAUAAUAAUAUAUAU	UGUUAUGUUGUUAUAAUUUGAUUG	Translation	1
stu-miR7982a	LNC_000853	5	11.947	1	24	269	292	AAGUUGGAUGAUAAU-AAUAUAUAU	UAAU-UAUUCAUUAUUAUUCAAUAU	Cleavage	1
stu-miR7982a	LNC_001839	5	15.988	1	24	657	680	AAGUUGGAUGAUAAUAAUAUAUAU	GUGGGUGUUUUUAUUAAGCGACUU	Cleavage	1
stu-miR7982a	LNC_000608	5	11.213	1	24	1662	1684	AAGUUGGAUGAUAAUAAUAUAUAU	AAAU-UAUUCUUGCCAUUAAGCUU	Translation	1
stu-miR7983-3p	LNC_000062	5	11.773	1	24	2778	2803	ACUAAUGCCGGUAAAGACUU--UAAC	GUGACUAACUCUUUACAUGAAUUGGU	Translation	1
stu-miR7983-5p	LNC_001569	5	16.401	1	24	979	1000	UAAAGUCUUUAGCGACAUUGGUUC	GA--UAAUGUAAAUGAAGUCUUUA	Cleavage	1
stu-miR7984a	LNC_000020	5	14.879	1	24	11445	11465	AUACCGAACUUUGGAAAUGACCUU	AA---UAUUUUCAAGCUUCGAUAG	Translation	1
stu-miR7984a	LNC_000788	5	14.636	1	24	592	617	AUACCGAACUUUGGAAAUGA-C-CUU	AAGUGAUAAUUCCCAGGGUUCAGUGU	Cleavage	1
stu-miR7984b-3p	LNC_000982	5	15.818	1	24	2590	2615	GGUCUUUCA--UAAAAUUUGGUAUCG	UGGUCCCAAAUUCUAAUUGAAGGACU	Translation	1
stu-miR7984b-3p	LNC_001505	5	8.185	1	24	2945	2968	GGUCUUUCAUAAAAUUUGGUAUCG	CGAAUCCAGAUUUUAUCGAACUCC	Cleavage	1
stu-miR7984b-3p	LNC_001593	5	11.688	1	24	1948	1971	GGUCUUUCAUAAAAUUUGGUAUCG	CCAUUCCACAUUUUCUUAAGAACC	Translation	1
stu-miR7984b-3p	LNC_001594	5	11.688	1	24	613	636	GGUCUUUCAUAAAAUUUGGUAUCG	CCAUUCCACAUUUUCUUAAGAACC	Translation	1
stu-miR7984b-3p	LNC_001423	5	19.182	1	24	2949	2972	GGUCUUUCAUAAAAUUUGGUAUCG	AGACACUAACUUUUGUUAAAGUCU	Cleavage	1
stu-miR7984b-3p	LNC_002446	5	15.645	1	24	379	402	GGUCUUUCAUAAAAUUUGGUAUCG	GGCAAGAAAAUCUUAUGAAAAACU	Cleavage	1
stu-miR7984c-3p	LNC_001307	5	12.357	1	24	460	485	CCUUCAUA--AAGUUUGGUAUCGUAA	UUCCCAUACCAAGCUUCAUAUGGAGU	Cleavage	1
stu-miR7984d-3p	LNC_001943	5	16.365	1	24	3912	3936	CAAUUUCGG-UCAAAGUUCGGAUAU	UUAUUUGAAGUUUGAACUGAAAUUU	Translation	1
stu-miR7984d-3p	LNC_001945	5	16.365	1	24	1642	1666	CAAUUUCGG-UCAAAGUUCGGAUAU	UUAUUUGAAGUUUGAACUGAAAUUU	Translation	2
stu-miR7984d-3p	LNC_001945	5	18.55	1	24	969	992	CAAUUUCGGUCAAAGUUCGGAUAU	AGCCGCGAGUUUCAAUCAAAAUUG	Translation	2
stu-miR7984d-3p	LNC_002378	5	23.898	1	24	2261	2284	CAAUUUCGGUCAAAGUUCGGAUAU	CCCAAAAAACUUGUAGCGAAAUUG	Translation	1
stu-miR7984d-3p	LNC_001136	5	9.679	1	24	75	106	CAAUUUCGGUCAAAGUUCGG--------AUAU	AUAUUGGCAAGACCAAAUUUUGGCCCAAAAUG	Cleavage	1
stu-miR7984d-3p	LNC_000255	5	12.068	1	24	333	359	CAAUUUCGGUCAAAGUUCGG---AUAU	AUAUGUUUUGCAUUUUGUCCUGAAUUG	Translation	1
stu-miR7984d-5p	LNC_002987	5	16.859	1	24	2340	2362	AUCCGAACUUUGACCGAAAUUGCU	AG-AGUUUCGAUUCAGGUUUGGUU	Translation	1
stu-miR7984d-5p	LNC_001733	5	17.372	1	24	2048	2070	AUCCGAACUUUGACCGAAAUUGCU	AGCC-UUCCUGUCAAGUUUUGGAG	Cleavage	1
stu-miR7984d-5p	LNC_000304	5	14.685	1	24	214	237	AUCCGAACUUUGACCGAAAUUGCU	CUUGUUUUCGGUUGGGGUUUUGAG	Cleavage	1
stu-miR7984d-5p	LNC_002571	5	15.779	1	24	246	269	AUCCGAACUUUGACCGAAAUUGCU	AUCUCUUUCGAUCAUUGUUUGGGG	Translation	1
stu-miR7984d-5p	LNC_001414	5	12.986	1	24	1080	1103	AUCCGAACUUUGACCGAAAUUGCU	UGCUGUUUUGUUAAAAUUUCAGAU	Cleavage	1
stu-miR7985	LNC_002506	5	11.301	1	24	88	112	CGGGCUUGC-CUAGAACGGGUUACC	ACCAUCCCGUUUUCGUGCAAGCCUC	Translation	1
stu-miR7985	LNC_002446	5	11.6	1	24	154	178	CGGGCUUGC-CUAGAACGGGUUACC	ACCAUCCCGUUUUCGUGCAAGCCUC	Translation	1
stu-miR7985	LNC_002143	5	21.683	1	24	1003	1026	CGGGCUUGCCUAGAACGGGUUACC	GAGAGACUGAUUUAUGAAAGCCCG	Translation	1
stu-miR7985	LNC_000062	5	17.201	1	24	368	391	CGGGCUUGCCUAGAACGGGUUACC	UUUAGCCCUUUCUCUCCAAGUUCG	Translation	1
stu-miR7986	LNC_000020	5	16.969	1	24	7474	7497	AGUUUAAAACGUUACUGUCGGUAA	GUAAUGAUGGUAAGGUUAUAGACC	Translation	1
stu-miR7986	LNC_002306	5	15.517	1	24	618	641	AGUUUAAAACGUUACUGUCGGUAA	UUAGAGAAAUUAAUAUUUUAACCU	Translation	1
stu-miR7986	LNC_001136	5	12.875	1	24	647	671	AGUUUAAAACG-UUACUGUCGGUAA	UCUUUGACAAUAGUCGUUUUACACU	Translation	1
stu-miR7986	LNC_002020	5	16.928	1	24	649	672	AGUUUAAAACGUUACUGUCGGUAA	UUUUUGAAAUUCACAUUUUGAAUU	Translation	1
stu-miR7986	LNC_002023	5	16.928	1	24	641	664	AGUUUAAAACGUUACUGUCGGUAA	UUUUUGAAAUUCACAUUUUGAAUU	Translation	1
stu-miR7987	LNC_001177	5	15.89	1	24	15	40	ACACUAGUUGAUCUUAU-UGAU-GAC	GUCUAUCUUAUAGGAUCAACUAGUAU	Cleavage	1
stu-miR7987	LNC_001074	5	11.924	1	24	537	560	ACACUAGUUGAUCUUAUUGAUGAC	GUUUUAAAAAAUAUUGGUUAGUGU	Cleavage	1
stu-miR7988	LNC_001427	5	12.888	1	24	1670	1696	AACGGA-AAAGGGCCAAAAAU-A-CCC	GGGAUCGUUUUUGGUUCUUUGUUUGUU	Cleavage	1
stu-miR7988	LNC_001596	5	16.517	1	24	276	301	AACGGAAAAGGGCCA--AAAAUACCC	CCCCCUUUUACUGGUCCUUUUCUGUA	Cleavage	1
stu-miR7988	LNC_000594	5	9.372	1	24	2257	2281	AACGGAAAAGGG-CCAAAAAUACCC	UUAUGUUUAUGGAUCUUUUUUUGUU	Cleavage	1
stu-miR7988	LNC_002678	5	9.98	1	24	1554	1576	AACGGAAAAGGGCCAAAAAUACCC	AAGU-UUUUUCUCUCUCUUCCUUU	Cleavage	1
stu-miR7988	LNC_003011	5	16.56	1	24	1139	1162	AACGGAAAAGGGCCAAAAAUACCC	GUACAAAUCUGGCAUUUUUUCGUU	Translation	1
stu-miR7988	LNC_002571	5	8.219	1	24	1325	1348	AACGGAAAAGGGCCAAAAAUACCC	AGCUUUUUUUUUUCUUUUUCUCUU	Cleavage	1
stu-miR7988	LNC_001931	5	6.18	1	24	272	295	AACGGAAAAGGGCCAAAAAUACCC	AUUAAUUUCUGUUCUUUUUUCAUU	Cleavage	1
stu-miR7988	LNC_000982	5	12.579	1	24	3335	3358	AACGGAAAAGGGCCAAAAAUACCC	UGAUCUUUUUGAUGAUUUUUCGUG	Translation	1
stu-miR7989	LNC_001377	5	11.929	1	24	1964	1987	ACAAAUAAGUCCAUUACCUGAACC	AAUCCAGUUAAUUGAUUUAUUUCA	Cleavage	2
stu-miR7989	LNC_002916	5	11.904	1	24	1563	1586	ACAAAUAAGUCCAUUACCUGAACC	AAUCCAGUUAAUUGAUUUAUUUCA	Cleavage	2
stu-miR7989	LNC_002020	5	15.809	1	24	3118	3139	ACAAAUAAGUCCAUUACCUGAACC	GGU--AGGAAAUUUAUUUAUUUUU	Translation	1
stu-miR7989	LNC_002333	5	20.226	1	24	1603	1626	ACAAAUAAGUCCAUUACCUGAACC	UUGUGGGGUAAAGGAAAUAGUUGU	Translation	1
stu-miR7989	LNC_002690	5	15.093	1	24	1345	1368	ACAAAUAAGUCCAUUACCUGAACC	CUAUUAUGUUAUGGAGUGGUUUGU	Translation	1
stu-miR7990a	LNC_001358	5	6.788	1	24	651	675	UUCAAAUGAUCGU-AACUUUGGCCU	AUAUCAAAGUUCAUGGUUAUUCGAA	Cleavage	1
stu-miR7990b	LNC_002662	5	12.368	1	24	1240	1264	GAAUUUUCAAAU-GAUCGUAACUUU	GAAGUUAUAAUCCAUUUAAGAAUUC	Cleavage	1
stu-miR7990b	LNC_003014	5	15.799	1	24	344	367	GAAUUUUCAAAUGAUCGUAACUUU	AGACUUGUGAUCAUUUCGAACUUA	Cleavage	1
stu-miR7990b	LNC_001572	5	22.42	1	24	149	172	GAAUUUUCAAAUGAUCGUAACUUU	UGGGUUGCAAUUAUUUGGAGGUCC	Cleavage	1
stu-miR7990b	LNC_000853	5	13.52	1	24	287	308	GAAUUUUCAAAUGAUCGUAACUUU	CAA--UAUGGUGAUUCAAAAAUUA	Translation	1
stu-miR7990b	LNC_001166	5	7.92	1	24	494	517	GAAUUUUCAAAUGAUCGUAACUUU	AUUCUUAAAAUUCUUUCAAAAUUU	Cleavage	1
stu-miR7990b	LNC_001931	5	14.282	1	24	205	229	GAAUUUUCAAAUGAUCG-UAACUUU	UCUUUUAGCGAUUAUUCAGAAAUUC	Translation	1
stu-miR7990b	LNC_002333	5	11.14	1	24	2070	2093	GAAUUUUCAAAUGAUCGUAACUUU	AGACAUACUAUCUUUUGAAGUUUA	Cleavage	1
stu-miR7991a	LNC_000091	5	14.878	1	24	436	459	AGGAGGUCGGAA-UUUUUAAUGAAU	AUU-AUUAGAAAGUUUUGAUCUUUU	Cleavage	1
stu-miR7991a	LNC_002678	5	6.915	1	24	1590	1612	AGGAGGUCGGAAUUUUUAAUGAAU	AUU-AUUCAACUUUUUGACUUCUU	Cleavage	1
stu-miR7991a	LNC_003112	5	14.033	1	24	124	149	AGGAGGUCGGAAUUUUUAAU--GAAU	UUUCCUAUUUAAAAUUUUGGUCUUUG	Cleavage	1
stu-miR7991a	LNC_002146	5	14.781	1	24	368	396	AGGAGGUCGGAAUUUUUAAUG-----AAU	AUUGUGAGCGUUAGAAAUCUUGAAUUCUU	Translation	1
stu-miR7991a	LNC_000982	5	15.099	1	24	3320	3343	AGGAGGUCGGAAUUUUUAAUGAAU	CUUAGAUGAAAAUAUUGAUCUUUU	Translation	1
stu-miR7991a	LNC_001486	5	8.896	1	24	180	203	AGGAGGUCGGAAUUUUUAAUGAAU	UAUCAUAAAAAAAUUCAAUUUCUU	Cleavage	1
stu-miR7991a	LNC_002877	5	12.875	1	24	211	234	AGGAGGUCGGAAUUUUUAAUGAAU	AUGAGUUGAGAAUUAUGGCCUUGU	Translation	1
stu-miR7992-3p	LNC_002477	5	14.895	1	23	692	714	UGUCUAGAUGUGCAUUUCAAAGU	GCAUUCAAAUAUAUAUGUAGGCA	Cleavage	1
stu-miR7992-3p	LNC_000091	5	13.071	1	23	575	597	UGUCUAGAUGUGCAUUUCAAAGU	GUUUUGAAAUUGAAAUCUGGAUU	Translation	1
stu-miR7992-3p	LNC_002058	5	17.17	1	23	3098	3121	UGUCUAGAUGU-GCAUUUCAAAGU	CAAAUGCAAUGCGACAUCCAGGCA	Translation	1
stu-miR7992-3p	LNC_000783	5	13.84	1	23	815	837	UGUCUAGAUGUGCAUUUCAAAGU	UCUAUGAUAUGCUCUUCUUGAUA	Translation	1
stu-miR7992-5p	LNC_000589	5	12.989	1	24	1077	1100	UUUGACAAUGCACAUCUAGACACU	CACUUCAAGAUGGAUAUUGUUAGG	Translation	1
stu-miR7992-5p	LNC_001495	5	9.326	1	24	651	674	UUUGACAAUGCACAUCUAGACACU	AUAGUUUGAAUGUUCAUUGUUAUA	Translation	1
stu-miR7992-5p	LNC_002907	5	12.452	1	24	757	780	UUUGACAAUGCACAUCUAGACACU	AUAGUUUGAAUGUUCAUUGUUAUA	Translation	1
stu-miR7992-5p	LNC_001553	5	16.55	1	24	118	141	UUUGACAAUGCACAUCUAGACACU	CAUAAUUAGACCUGUGGUGUCAAG	Cleavage	1
stu-miR7992-5p	LNC_002571	5	11.548	1	24	1594	1617	UUUGACAAUGCACAUCUAGACACU	AUAUAUUAAACUUGCAUUAUCAAA	Cleavage	1
stu-miR7992-5p	LNC_000359	5	5.163	1	24	3	26	UUUGACAAUGCACAUCUAGACACU	AAGCUCUAGAUAUGUUUUUUCAAU	Translation	1
stu-miR7993a	LNC_000561	5	22.349	1	24	369	392	AUAUUUUAUGUGGUUAACUUAACU	UGUUCAUUUUAACAAGUAAAAUGU	Translation	1
stu-miR7993a	LNC_002944	5	5.411	1	24	683	706	AUAUUUUAUGUGGUUAACUUAACU	UGAUAAGAAAAUCACGAAAAAUAG	Cleavage	1
stu-miR7993a	LNC_001495	5	23.77	1	24	3138	3164	AUAUUUUAUGUGGUUAACUUA---ACU	UGUGCAUGAUUUGAGCACAAAAAAUGC	Cleavage	1
stu-miR7993a	LNC_000788	5	16.565	1	24	1241	1264	AUAUUUUAUGUGGUUAACUUAACU	AGCUAUUUUAGUCAAGUGAAAUAU	Translation	1
stu-miR7993b-5p	LNC_001362	5	16.865	1	24	489	513	UUAAGUUAACCACAUA-AAAUAUGU	ACAUAUUUGUAUGUGUUUGAUUUAC	Translation	1
stu-miR7993b-5p	LNC_000717	5	14.104	1	24	701	727	UUAAGUUA-ACCACAUAAAAU--AUGU	AUAUUUAUUUUUUGUAGUGUAACUUGG	Translation	1
stu-miR7993b-5p	LNC_003156	5	11.625	1	24	1164	1188	UUAAGUUAACCAC-AUAAAAUAUGU	GCAAGUUCUAUUGUGGUUAUUUUAA	Cleavage	1
stu-miR7993b-5p	LNC_002588	5	14.988	1	24	467	490	UUAAGUUAACCACAUAAAAUAUGU	UGACCUUUUGUGAUAUUAACUCAA	Translation	1
stu-miR7993b-5p	LNC_001178	5	14.136	1	24	2594	2621	UUAAGUUAACCACAUAAAAU----AUGU	AUAUUGAAAUUUUAUUUUGUCAUCUUAG	Translation	1
stu-miR7993b-5p	LNC_001809	5	11.379	1	24	3626	3649	UUAAGUUAACCACAUAAAAUAUGU	AUCCCUUUUAAAUGGUUUUCUUAA	Cleavage	1
stu-miR7993b-5p	LNC_002160	5	14.773	1	24	1986	2009	UUAAGUUAACCACAUAAAAUAUGU	GCGUCUUUUUUGUUUUUAUUUUAA	Translation	1
stu-miR7993b-5p	LNC_002401	5	15.876	1	24	153	176	UUAAGUUAACCACAUAAAAUAUGU	UAGUGUUAUUUGUUUUUAACUUGG	Translation	1
stu-miR7994a	LNC_002905	5	11.784	1	24	87	110	AUAUUAUACUUGGGCAUAAACUCC	UUUUCUUAUGAUCAGGAGCAAUAU	Cleavage	1
stu-miR7994a	LNC_000725	5	14.294	1	24	2009	2031	AUAUUAUACUUGGGCAUAAACUCC	AGA-UGUGUGUCUUAGUUUAAUAU	Translation	1
stu-miR7994a	LNC_000724	5	14.294	1	24	1344	1366	AUAUUAUACUUGGGCAUAAACUCC	AGA-UGUGUGUCUUAGUUUAAUAU	Translation	1
stu-miR7994a	LNC_000115	5	14.819	1	24	103	126	AUAUUAUACUUGGGCAUAAACUCC	AGAAUGUGUGUCUUAGUUUAAUAU	Translation	1
stu-miR7994a	LNC_002869	5	8.146	1	24	2029	2052	AUAUUAUACUUGGGCAUAAACUCC	ACCAUUUAUGAAUAAGCAUGAUAC	Cleavage	1
stu-miR7994a	LNC_001632	5	10.513	1	24	1406	1429	AUAUUAUACUUGGGCAUAAACUCC	AGUGUUUAUCCCCAAAUUUGAUAC	Translation	1
stu-miR7994a	LNC_000822	5	11.709	1	24	722	745	AUAUUAUACUUGGGCAUAAACUCC	AUUUAUUAUGUUCGAGUAUGUUGC	Cleavage	1
stu-miR7995	LNC_000781	5	9.282	1	24	1181	1204	UUACACGUAGACAAGUUGACCAUU	CCUACUUAAAUUGUUUAUGUCUAC	Cleavage	1
stu-miR7996a	LNC_000995	5	11.532	1	24	884	907	AUGUGGUACAUAUGAAAUUUGAAA	UUUGAAAUUUCGGAUUGAUCACAA	Translation	1
stu-miR7996a	LNC_000463	5	9.21	1	24	1205	1228	AUGUGGUACAUAUGAAAUUUGAAA	UUUCAAAUAACAUAUAUACCAAGU	Translation	1
stu-miR7996a	LNC_002710	5	19.923	1	24	689	712	AUGUGGUACAU--AUGAAAUUUGAAA	UUU--AAUUUAAUUGGUGUACUACAU	Translation	1
stu-miR7996a	LNC_001604	5	16.019	1	24	209	232	AUGUGGUACAUAUGAAAUUUGAAA	AGUCUAAUUUUGUCUUUAUCAUAA	Translation	1
stu-miR7996a	LNC_001505	5	10.119	1	24	1209	1232	AUGUGGUACAUAUGAAAUUUGAAA	UUUAAAAUAUUAAAUUUAUUAUAU	Translation	1
stu-miR7996a	LNC_000845	5	15.496	1	24	2212	2235	AUGUGGUACAUAUGAAAUUUGAAA	GUAGGAAUUUUAUAGGAACCCCAA	Translation	1
stu-miR7997a	LNC_001532	5	20.603	1	21	150	170	AUGCUGCUCGGACUCUUCAAA	GUUGAAGAGUUGGAGUGACAA	Translation	1
stu-miR7997a	LNC_001555	5	24.176	1	21	336	356	AUGCUGCUCGGACUCUUCAAA	AUUGGAGGGUCCCAUUGGCGU	Translation	1
stu-miR7997a	LNC_000447	5	11.466	1	21	1472	1492	AUGCUGCUCGGACUCUUCAAA	UUUUAAGAGUUGAACCAGCAU	Translation	1
stu-miR7997c	LNC_001156	5	11.372	1	24	70	93	AUAUUGCUCGGACUCUUCAAAAAU	AUAUUUGGAGGCUCCGAUCAAAAU	Cleavage	1
stu-miR7997c	LNC_001532	5	20.603	1	24	147	170	AUAUUGCUCGGACUCUUCAAAAAU	GCGGUUGAAGAGUUGGAGUGACAA	Translation	1
stu-miR7997c	LNC_000885	5	15.655	1	24	111	140	AUAUUGCUCGGACUCUUCAA------AAAU	CUUUCAGCUGUUGAAAAGUACGAAAAAUAU	Translation	1
stu-miR7999-3p	LNC_000589	5	18.873	1	24	846	869	ACGACCCGUAGAACUGCCCACGAC	GUUUUGGGAACUUCUAAGGAUUGU	Cleavage	2
stu-miR7999-3p	LNC_000589	5	21.672	1	24	1004	1027	ACGACCCGUAGAACUGCCCACGAC	AUAUGGGGAACUUCUAAGGAUUGU	Cleavage	2
stu-miR7999-5p	LNC_002365	5	20.574	1	24	1062	1085	CUGGGUCACUUCUACGGGUCCUUC	UUUUUACCUAUGGUAGUGGUUUAG	Translation	1
stu-miR7999-5p	LNC_002025	5	14.17	1	24	107	130	CUGGGUCACUUCUACGGGUCCUUC	GAAAUAACCGUAGAUUUGAUCUAC	Translation	1
stu-miR8001a	LNC_001966	5	13.75	1	24	26	50	UCCUGGGGAUUAGUAU-GAAAAUUC	ACAUUUUCUAUACAAAUGUUCAGGA	Cleavage	1
stu-miR8001b-3p	LNC_002651	5	8.724	1	24	435	458	GGAUUUUCAUACUAAUUCCUAGAA	AUCAAAAAGUCAGUGAGAAAAUCC	Translation	1
stu-miR8001b-3p	LNC_001943	5	11.481	1	24	3383	3406	GGAUUUUCAUACUAAUUCCUAGAA	GUUUAAGUUUUAGUUUGAAAAUUU	Translation	1
stu-miR8001b-3p	LNC_001945	5	11.481	1	24	1113	1136	GGAUUUUCAUACUAAUUCCUAGAA	GUUUAAGUUUUAGUUUGAAAAUUU	Translation	1
stu-miR8001b-3p	LNC_001733	5	13.517	1	24	2648	2671	GGAUUUUCAUACUAAUUCCUAGAA	AGUAUCAAAUUAGUGUGAGAAACU	Cleavage	1
stu-miR8001b-3p	LNC_001931	5	13.861	1	24	219	241	GGAUUUUCAUACUAAUUCCUAGAA	UUC-AGAAAUUCGUCUGAAAUUCU	Translation	1
stu-miR8001b-3p	LNC_001349	5	13.25	1	24	116	139	GGAUUUUCAUACUAAUUCCUAGAA	UUCAAGUAAAUAUUUUGAAAGUCU	Translation	1
stu-miR8001b-5p	LNC_000440	5	21.783	1	24	249	273	AUGGGGAUUA-GUAUGAAAAUUUGC	GCAUAUUUUCUUGCAUGGUCUCCAU	Translation	1
stu-miR8001b-5p	LNC_001146	5	21.218	1	24	192	216	AUGGGGAUUAG-UAUGAAAAUUUGC	UUAAUUUUUCAUAAUUAAUCUUUAG	Translation	1
stu-miR8001b-5p	LNC_000385	5	11.439	1	24	268	291	AUGGGGAUUAGUAUGAAAAUUUGC	UUAUGUUUUGAAAUUAAUCUUGAU	Cleavage	1
stu-miR8001b-5p	LNC_001495	5	9.485	1	24	2629	2652	AUGGGGAUUAGUAUGAAAAUUUGC	CCAUAUUUUCGUAUUUAUGUUUAU	Translation	1
stu-miR8001b-5p	LNC_002490	5	17.286	1	24	2721	2744	AUGGGGAUUAGUAUGAAAAUUUGC	ACAUAUUUUUAGAGUAAUUUCCUU	Translation	1
stu-miR8001b-5p	LNC_002160	5	8.285	1	24	1136	1160	AUGGGGAUUA-GUAUGAAAAUUUGC	UUGUCUUUUUGUUUAUAAUCUCCAU	Translation	1
stu-miR8001b-5p	LNC_002984	5	9.709	1	24	1622	1645	AUGGGGAUUAGUAUGAAAAUUUGC	UUGAAUUGUCUUAUUAAUCUCUCU	Cleavage	1
stu-miR8001b-5p	LNC_000626	5	10.623	1	24	906	929	AUGGGGAUUAGUAUGAAAAUUUGC	GCAUGUUUUUUUACUUUUCCCUAA	Translation	1
stu-miR8002-3p	LNC_000020	5	11.668	1	24	5487	5510	AUUCCAUUAUUAUCAAGAAAAAAG	UAAUUUUCUUAAUACUAUUGAAAU	Translation	2
stu-miR8002-3p	LNC_002306	5	15.544	1	24	2416	2439	AUUCCAUUAUUAUCAAGAAAAAAG	GAUUUUGUUUCAUGAAAAUGGAAA	Translation	2
stu-miR8002-3p	LNC_000853	5	11.982	1	24	142	168	AUUCCAUUAUUAUCAAGAAA---AAAG	CUUUAUCUUUUUUUAUGACGAUGGAGG	Translation	1
stu-miR8002-3p	LNC_001912	5	18.071	1	24	11	34	AUUCCAUUAUUAUCAAGAAAAAAG	CUUAUUGCUUGAUAUUAGUGAAAA	Translation	1
stu-miR8002-3p	LNC_002763	5	15.422	1	24	856	886	AUUCCAUUAUUAUCAAGAAAA-------AAG	CUUCCACGAGUCUACUUGUUAAUAAUAUAAU	Cleavage	1
stu-miR8002-3p	LNC_001143	5	16.246	1	24	363	386	AUUCCAUUAUUAUCAAGAAAAAAG	AAAGUUGCUCGGUGCUGAUGGAGU	Translation	1
stu-miR8002-5p	LNC_002421	5	16.895	1	24	1029	1052	UUUUUCGUGAUAAUAAUGGAAUCA	UAACUCGAUUGUUAGUUUGAGAAA	Translation	1
stu-miR8002-5p	LNC_002710	5	14.683	1	24	553	577	UUUUUCGUGAUAAUAA-UGGAAUCA	AAAUUUCAAUUGUUGACAUGAAAAA	Translation	1
stu-miR8002-5p	LNC_003033	5	15.459	1	24	1897	1920	UUUUUCGUGAUAAUAAUGGAAUCA	UAAGUUUACUAGUGUCAAGAAAAA	Cleavage	1
stu-miR8002-5p	LNC_000758	5	10	1	24	65	88	UUUUUCGUGAUAAUAAUGGAAUCA	CUCUUCUACUCUUUUCAUGGAAGA	Translation	1
stu-miR8002-5p	LNC_002477	5	15.155	1	24	186	213	UUUUUCGUGAUAAUAAUGGA---A-UCA	UGAAUCUCUCCACUGUUGCUUCGAAAAG	Translation	1
stu-miR8002-5p	LNC_001316	5	17.83	1	24	891	914	UUUUUCGUGAUAAUAAUGGAAUCA	ACGCGCUAUUAUCGUCACAAAUAA	Cleavage	1
stu-miR8003	LNC_000472	5	9.755	1	24	1176	1202	AUUUC-GGUAUACAAAUGGGA--UGAC	UUUGACUCUCAUUUGAAUACUUGAAAU	Translation	1
stu-miR8003	LNC_001362	5	6.431	1	24	238	261	AUUUCGGUAUACAAAUGGGAUGAC	UUUAUUCUUUUUUUAUAAUGAAAU	Cleavage	1
stu-miR8003	LNC_002354	5	6.726	1	24	1218	1241	AUUUCGGUAUACAAAUGGGAUGAC	AUCAUUCAAAUUGUUUUUCGAAAU	Translation	1
stu-miR8003	LNC_000982	5	15.808	1	24	1533	1556	AUUUCGGUAUACAAAUGGGAUGAC	AUUUUUUUAUUUGUGCACCAAGAU	Translation	1
stu-miR8003	LNC_000608	5	13.011	1	24	245	267	AUUUCGGUAUACAAAUGGGAUGAC	CUC-UCCCAUUCUCACUCCGAAAU	Translation	1
stu-miR8004	LNC_000447	5	19.008	1	24	4394	4417	AGGGGUUGUGUAUGUGUUUGGCCU	UUGUAAAAUGCAUGCUUAAUCUCC	Translation	1
stu-miR8004	LNC_000571	5	11.022	1	24	2471	2493	AGGGGUUGUGUAUGUGUUUGGCCU	AGGU-AAAUAAAAACAAUACCCCU	Cleavage	1
stu-miR8004	LNC_000561	5	9.094	1	24	3694	3717	AGGGGUUGUGUAUGUGUUUGGCCU	AAUGAAAAUAUGUAUAAGAUCUUU	Cleavage	1
stu-miR8004	LNC_002160	5	16.608	1	24	2315	2339	AGGGGUUGUGUAUG-UGUUUGGCCU	UAGUAGAACAUCUUUCACAAUCCCU	Translation	1
stu-miR8004	LNC_002690	5	2.894	1	24	2151	2174	AGGGGUUGUGUAUGUGUUUGGCCU	UUUCUAAAAACCUCUAAAAUCCCU	Translation	1
stu-miR8005a	LNC_000223	5	2.558	1	24	1193	1218	UUUAGAGUUUAAGGUUU--AGAGUUU	AAAUUUUGAAAAACUUAAGCUCUAAA	Cleavage	8
stu-miR8005a	LNC_000223	5	9.361	1	24	662	688	UUUAGAGUU---UAAGGUUUAGAGUUU	CAACCCUAAGCCUUAUGAAACUCUAAG	Translation	8
stu-miR8005a	LNC_000223	5	1.321	1	24	188	211	UUUAGAGUUUAAGGU-UUAGAGUUU	AAAC-CUAAGAUCCUAAACCCUAAA	Cleavage	8
stu-miR8005a	LNC_000223	5	6.725	1	24	792	814	UUUAGAGUUUAAGGUUUAGAGUUU	AAAC-CUAAACCCUAAACCGUAGG	Cleavage	8
stu-miR8005a	LNC_000223	5	1.573	1	24	391	414	UUUAGAGUUUAAGGUUUAGAGUUU	AAACCCCAAACCCUAAACCCCAAA	Cleavage	8
stu-miR8005a	LNC_000223	5	6.529	1	24	552	576	UUUAGAGUUUA-AGGUUUAGAGUUU	AGACCCUAAACCCCUAGACCCUAAA	Translation	8
stu-miR8005a	LNC_000084	5	6.736	1	24	162	188	UUUAGAGUU---UAAGGUUUAGAGUUU	CAACCCUAAGCCUUAUGAAACUCUAAG	Translation	2
stu-miR8005a	LNC_002146	5	12.923	1	24	258	281	UUUAGAGUUUAAGGUUUAGAGUUU	GAACUUUAGGUUGUGAACUUUAGA	Cleavage	3
stu-miR8005a	LNC_002135	5	18.812	1	24	674	697	UUUAGAGUUUAAGGUUUAGAGUUU	GAGCCCUAAAUUUUCAGCUUUGUA	Translation	2
stu-miR8005a	LNC_001569	5	10.914	1	24	812	836	UUUAGAGUUUAAGGUUUA-GAGUUU	AAAUUCAUAAAUUUAAAAUUCUAGA	Translation	1
stu-miR8005a	LNC_001505	5	15.683	1	24	2425	2448	UUUAGAGUUUAAGGUUUAGAGUUU	AAAUUUUAAAAUUUGAACUUCGAA	Cleavage	1
stu-miR8005a	LNC_002987	5	15.945	1	24	1209	1232	UUUAGAGUUUAAGGUUUAGAGUUU	GAAUUAUGAAGAUUGAACUCUGGA	Cleavage	1
stu-miR8005a	LNC_002667	5	12.287	1	24	267	293	UUUAGAGUUUAAGGUUUAGAG---UUU	AAAGAUUUUUGAAUUUCAAAUUUUGGA	Translation	1
stu-miR8005a	LNC_000691	5	15.322	1	24	133	156	UUUAGAGUUUAAGGUUUAGAGUUU	CUCAUUUGAACUUAAGAGUCUAAG	Translation	1
stu-miR8005b-5p	LNC_003160	5	14.399	1	24	615	639	ACUC-UAAAUUUUAAAUUCUAAAUC	GAGUUAGAAUUUAAAGUUUAUGAAU	Cleavage	1
stu-miR8005b-5p	LNC_000020	5	16.731	1	24	7990	8017	ACUCUAAAUUUUAAAUUCUAA----AUC	GAUAAUGUUUGACUUUGGUAUUUAGAGC	Translation	3
stu-miR8005b-5p	LNC_001593	5	15.108	1	24	1356	1379	ACUCUAAAUUUUAAAUUCUAAAUC	UAUUCUGGCUUUGAAAUUUGGGGC	Cleavage	1
stu-miR8005b-5p	LNC_001412	5	17.245	1	24	463	486	ACUCUAAAUUUUAAAUUCUAAAUC	GAUGAAGAUAUUAAAAUGGAGAGU	Cleavage	1
stu-miR8005b-5p	LNC_000091	5	14.999	1	24	528	551	ACUCUAAAUUUUAAAUUCUAAAUC	AAUUGGGAUUUUCAGAUUUGUAGU	Cleavage	1
stu-miR8006-5p	LNC_001377	5	13.529	1	24	602	625	UAGUUUUUGGACGACAGGGGCACC	CAUUAUCCUGUUCUUUUAAAGUUA	Cleavage	1
stu-miR8006-5p	LNC_001166	5	13.804	1	24	927	949	UAGUUUUUGGACGACAGGGGCACC	GGU-UUCCGGUCUUUCAAAAGCCA	Cleavage	1
stu-miR8006-5p	LNC_001178	5	6.874	1	24	939	962	UAGUUUUUGGACGACAGGGGCACC	AUUCUCCCUUUCCUUAAAAAAAUA	Translation	1
stu-miR8007a-3p	LNC_000725	5	15.174	1	24	3677	3701	CGAAAAAUGAAAAGUGCCACA-UAA	UUACUUUCACACUCUUAAUUUUUCA	Translation	1
stu-miR8007a-3p	LNC_000724	5	15.174	1	24	3007	3031	CGAAAAAUGAAAAGUGCCACA-UAA	UUACUUUCACACUCUUAAUUUUUCA	Translation	1
stu-miR8007a-3p	LNC_001414	5	16.038	1	24	1410	1432	CGAAAAAUGAAAAGUGCCACAUAA	UUCU-UGAGACUUUUUCCUUUUCG	Cleavage	1
stu-miR8007a-3p	LNC_001362	5	18.92	1	24	625	648	CGAAAAAUGAAAAGUGCCACAUAA	AUAUGUGGAACAUUUCAAAUUUCG	Cleavage	1
stu-miR8007a-3p	LNC_000690	5	16.505	1	24	354	377	CGAAAAAUGAAAAGUGCCACAUAA	AUAUGUGGAACAUUUCAAAUUUCG	Cleavage	1
stu-miR8007a-3p	LNC_000165	5	15.493	1	24	45	68	CGAAAAAUGAAAAGUGCCACAUAA	AUAUGUGGAACAUUUCAAAUUUCG	Cleavage	1
stu-miR8007a-3p	LNC_000594	5	9.967	1	24	3691	3715	CGAAAAAUG-AAAAGUGCCACAUAA	UCUUGUGCUACUUUUUCGUUUUUCU	Translation	1
stu-miR8007a-3p	LNC_000463	5	17.053	1	24	252	278	CGAAAAAUGAAAAGUGCCACA---UAA	UUAGCUUGUAGAGCUUUGCAUUUUGCG	Translation	1
stu-miR8007a-3p	LNC_002477	5	15.391	1	24	905	928	CGAAAAAUGAAAAGUGCCACAUAA	UUGUCUGAUUUUUUUUAUUUUUUU	Cleavage	1
stu-miR8007a-3p	LNC_002818	5	14.191	1	24	199	221	CGAAAAAUGAAAAGUGCCACAUAA	UUGU-UGGGGGUUUUGUUUUUUUG	Translation	1
stu-miR8007a-3p	LNC_000608	5	8.012	1	24	1260	1282	CGAAAAAUGAAAAGUGCCACAUAA	UUAC-UAGAAAUUUUCCUUUUUCA	Cleavage	1
stu-miR8007a-5p	LNC_000020	5	11.331	1	24	6453	6476	AUGUGGCACUUUUCGGAUUUUGAG	UUCAAAAUUUUAUGUGUGUCACAU	Translation	1
stu-miR8007a-5p	LNC_000802	5	15.859	1	24	660	683	AUGUGGCACUUUUCGGAUUUUGAG	UUUGAAAUAAGGAAAAUGUUAUAU	Translation	1
stu-miR8007a-5p	LNC_002199	5	16.24	1	24	88	111	AUGUGGCACUUUUCGGAUUUUGAG	CUAAUGUUUUGAAGAGUUCCAUAU	Cleavage	1
stu-miR8007b-3p	LNC_001362	5	18.92	1	24	625	648	CGAAAAAUGAAAAGUACCACAUAA	AUAUGUGGAACAUUUCAAAUUUCG	Cleavage	1
stu-miR8007b-3p	LNC_000690	5	16.505	1	24	354	377	CGAAAAAUGAAAAGUACCACAUAA	AUAUGUGGAACAUUUCAAAUUUCG	Cleavage	1
stu-miR8007b-3p	LNC_000165	5	15.493	1	24	45	68	CGAAAAAUGAAAAGUACCACAUAA	AUAUGUGGAACAUUUCAAAUUUCG	Cleavage	1
stu-miR8007b-3p	LNC_000561	5	8.97	1	24	29	52	CGAAAAAUGAAAAGUACCACAUAA	CAAUCUAGUUUUCUUUAUUUUUCA	Cleavage	1
stu-miR8007b-3p	LNC_001414	5	16.038	1	24	1410	1432	CGAAAAAUGAAAAGUACCACAUAA	UUCU-UGAGACUUUUUCCUUUUCG	Cleavage	2
stu-miR8007b-3p	LNC_001809	5	8.367	1	24	2159	2185	CGAAAAAUGAAAAGUACCACA---UAA	UUAGCAUGCGUUGUUUUCCAUUUUUCA	Translation	2
stu-miR8007b-3p	LNC_003156	5	6.657	1	24	1085	1107	CGAAAAAUGAAAAGUACCACAUAA	UUAU-UGUUAGUUUUUUUUUUUAG	Cleavage	1
stu-miR8007b-3p	LNC_000783	5	15.738	1	24	1046	1069	CGAAAAAUGAAAAGUACCACAUAA	UUUUGUAGUAGUUUUCUUGUUUUG	Cleavage	1
stu-miR8007b-3p	LNC_002916	5	14.056	1	24	138	160	CGAAAAAUGAAAAGUACCACAUAA	GUAU-UGUUAUUUGUCUUUUUUAG	Translation	1
stu-miR8007b-3p	LNC_000463	5	17.053	1	24	252	278	CGAAAAAUGAAAAGUACCACA---UAA	UUAGCUUGUAGAGCUUUGCAUUUUGCG	Translation	1
stu-miR8007b-3p	LNC_001687	5	17.567	1	24	83	106	CGAAAAAUGAAAAGUACCACAUAA	GCAAGCAGUACUCUGCAUUUUUCU	Translation	1
stu-miR8007b-5p	LNC_000781	5	12.448	1	24	955	978	AUGUGACACUUUUUGAAUUUCGAG	UUUUCCAUUCUAAAUAUGUUAUAU	Translation	1
stu-miR8007b-5p	LNC_000802	5	15.859	1	24	660	683	AUGUGACACUUUUUGAAUUUCGAG	UUUGAAAUAAGGAAAAUGUUAUAU	Translation	1
stu-miR8007b-5p	LNC_002868	5	9.162	1	24	1956	1979	AUGUGACACUUUUUGAAUUUCGAG	AGAGAAGUUCAUAGAGUGUUCCAA	Cleavage	1
stu-miR8007b-5p	LNC_002490	5	21.278	1	24	2165	2188	AUGUGACACUUUUUGAAUUUCGAG	CCAACAGUUCAAGACAUGUUGCAA	Translation	1
stu-miR8007b-5p	LNC_000788	5	19.51	1	24	2028	2051	AUGUGACACUUUUUGAAUUUCGAG	CUCUUAAUUCAAAAAAAUUUGUAU	Translation	1
stu-miR8007b-5p	LNC_001024	5	13.154	1	24	139	170	AUGUGACACUUUUUGAAUUU--------CGAG	CUUGUUGGGGAAAAGGUGAAAAAGUGCCACAA	Cleavage	1
stu-miR8008a	LNC_000020	5	14.16	1	24	6194	6217	AUUUCCAGAAAAGCGACGGACAGU	UCUUUCUGUAGCUAUUAUGGGAAG	Translation	1
stu-miR8008b	LNC_001053	5	12.403	1	24	2829	2852	AAACCCAGAAAAGCGACGGACAGU	UUUUUUCGUAGUUAUUUUGGCUUU	Translation	1
stu-miR8010	LNC_000500	5	9.654	1	24	417	440	AUAGGACCCUAGUUAAAUUUAGGU	AUCUUUGUUUAAUUAGGUUCCUUU	Cleavage	1
stu-miR8010	LNC_000587	5	17.816	1	24	6680	6704	AUAGGACCCUAGUUAAAUUUAG-GU	ACACUGCAUUCAACUAGGGAUUUGU	Cleavage	1
stu-miR8010	LNC_001212	5	19.542	1	24	5225	5248	AUAGGACCCUAGUUAAAUUUAGGU	CCUUACAUUCACAUAGGGUCCUAG	Cleavage	1
stu-miR8010	LNC_002571	5	12.798	1	24	957	980	AUAGGACCCUAGUUAAAUUUAGGU	GUCUUAAUUUAGUUGAGGUUCGGU	Translation	1
stu-miR8010	LNC_002907	5	15.89	1	24	671	696	AUAGGACCCUAGUUAAAUUUAG--GU	ACUGCUAAUUUGAAUCAGUGUCUUAU	Translation	1
stu-miR8010	LNC_000983	5	10.059	1	24	1048	1071	AUAGGACCCUAGUUAAAUUUAGGU	AUUCAAAAUUAGCUAUGGUUUCAU	Translation	1
stu-miR8010	LNC_001809	5	13.892	1	24	2116	2139	AUAGGACCCUAGUUAAAUUUAGGU	UAUGAAGUUUAACUUGAGACCUAG	Translation	1
stu-miR8011a-3p	LNC_000779	5	14.399	1	24	1455	1477	AAUAAAAAGAAGCCUCACACAACU	UCUU-UGUAAUGAUUUUUUUUUUU	Cleavage	1
stu-miR8011a-3p	LNC_002566	5	16.461	1	24	1185	1208	AAUAAAAAGAAGCCUCACACAACU	ACUACCAUGAGACUUAGUUUUAUU	Translation	1
stu-miR8011a-3p	LNC_000667	5	16.471	1	24	586	608	AAUAAAAAGAAGCCUCACACAACU	GGUU-UUUGAAUUUUUUUUUUAUC	Cleavage	1
stu-miR8011a-3p	LNC_000251	5	12.726	1	24	497	520	AAUAAAAAGAAGCCUCACACAACU	CAAUCUAUGAGUCUUGAUUUUAUA	Translation	1
stu-miR8011a-3p	LNC_001569	5	23.407	1	24	287	310	AAUAAAAAGAAGCCUCACACAACU	CAAGAAGUGGAGUUUUUCUUUAUU	Cleavage	1
stu-miR8011a-3p	LNC_000461	5	11.635	1	24	170	193	AAUAAAAAGAAGCCUCACACAACU	UCUUUUCUUAGCUUUGUUUUUGUU	Translation	1
stu-miR8011a-3p	LNC_001677	5	15.777	1	24	696	720	AAUAAAAAGAAGCCU-CACACAACU	UCUUUUUUCCAGCCUUCUUUUUAUU	Cleavage	1
stu-miR8011a-3p	LNC_002481	5	14.86	1	24	896	918	AAUAAAAAGAAGCCUCACACAACU	GGCU-UGAGAAGUUUGAUUUUGUU	Translation	1
stu-miR8011a-5p	LNC_001809	5	13.707	1	24	2504	2528	UU-GUGUGAGGUUUCUUUUUGUUUC	AAAAUAAAAAAAAAUCUCGCACUAA	Cleavage	1
stu-miR8011a-5p	LNC_001791	5	14.266	1	24	563	589	UUGUGUGAGGUUUCUUUUU---GUUUC	UGGGCUUGAAAAAGAAACCACACACAA	Cleavage	1
stu-miR8011a-5p	LNC_000561	5	8.602	1	24	2093	2117	UUGUGUGAGGUUUCUUUUUG-UUUC	GAUAUCAAACAUAUAUAUCACAUAA	Translation	1
stu-miR8011a-5p	LNC_001593	5	21.294	1	24	759	784	UUGUGUGAGGUUUCUUUUUGU--UUC	GAAGGAGAAAAGGAAAAAACAUAUGA	Translation	1
stu-miR8011a-5p	LNC_001990	5	14.874	1	24	2239	2262	UUGUGUGAGGUUUCUUUUUGUUUC	CGUGUAAAAAAUAAUUUUACAAAA	Cleavage	1
stu-miR8011a-5p	LNC_001362	5	11.683	1	24	779	802	UUGUGUGAGGUUUCUUUUUGUUUC	UUAUUAAAAUGAGAGCUUGCAAAA	Translation	1
stu-miR8011a-5p	LNC_002662	5	24.401	1	24	2101	2124	UUGUGUGAGGUUUCUUUUUGUUUC	GAAUUGGAAGUCAAUCUCACAUAG	Cleavage	1
stu-miR8011a-5p	LNC_002137	5	24.031	1	24	783	807	UUGUGUGAGGUUUCUUUUUG-UUUC	GAGGGUGAAAGGGAAGCUAAUGCAA	Translation	1
stu-miR8011b-3p	LNC_001943	5	16.75	1	22	5437	5462	UUCGUGAGACA-AAAAGAAGC---CU	AGAUUGUUUCUUCUAUGUUUCACGAU	Translation	1
stu-miR8011b-3p	LNC_001400	5	17.072	1	22	517	542	UUCGUGAGACA-AAAAGAAGC---CU	AGAUUGUUUCUUCUAUGUUUCACGAU	Translation	1
stu-miR8011b-3p	LNC_002302	5	17.764	1	22	759	784	UUCGUGAGACA-AAAAGAAGC---CU	AGAUUGUUUCUUCUAUGUUUCACGAU	Translation	1
stu-miR8011b-3p	LNC_001053	5	14.524	1	22	3534	3555	UUCGUGAGACAAAAAGAAGCCU	GAGCUUCAUGUUGCAUCACGGG	Translation	1
stu-miR8011b-3p	LNC_002168	5	14.483	1	22	4496	4517	UUCGUGAGACAAAAAGAAGCCU	UCACUUUUGUUGGUUUCUCGAG	Translation	1
stu-miR8011b-3p	LNC_002169	5	14.483	1	22	2958	2979	UUCGUGAGACAAAAAGAAGCCU	UCACUUUUGUUGGUUUCUCGAG	Translation	1
stu-miR8011b-3p	LNC_000589	5	20.597	1	22	4035	4056	UUCGUGAGACAAAAAGAAGCCU	UGGUUAUUUAUGGUCUCAUGGA	Translation	1
stu-miR8011b-3p	LNC_002481	5	12.311	1	22	491	512	UUCGUGAGACAAAAAGAAGCCU	UAUUUUCUUUUUCUUUUUUGAG	Translation	1
stu-miR8011b-3p	LNC_001733	5	16.839	1	22	21	42	UUCGUGAGACAAAAAGAAGCCU	AUUCCUCUUUUUGUGUGACUAA	Cleavage	1
stu-miR8011b-3p	LNC_003089	5	15.307	1	22	1659	1680	UUCGUGAGACAAAAAGAAGCCU	UGCCUUCUCUUUCUCUGACCAA	Translation	1
stu-miR8011b-3p	LNC_003088	5	15.307	1	22	502	523	UUCGUGAGACAAAAAGAAGCCU	UGCCUUCUCUUUCUCUGACCAA	Translation	1
stu-miR8011b-3p	LNC_001362	5	6.241	1	22	238	259	UUCGUGAGACAAAAAGAAGCCU	UUUAUUCUUUUUUUAUAAUGAA	Translation	1
stu-miR8011b-3p	LNC_001955	5	12.824	1	22	912	933	UUCGUGAGACAAAAAGAAGCCU	AUAUUUUUUUUUAUUUUAUUAA	Translation	1
stu-miR8011b-3p	LNC_002297	5	15.11	1	22	288	309	UUCGUGAGACAAAAAGAAGCCU	UAGUUUCUUUAUAACUCAGGAA	Translation	1
stu-miR8011b-5p	LNC_000607	5	15.755	1	22	600	623	ACUCAUUUUUGUCU--CACAAAAA	UGGUUGUGUUAGAAAAUAAUGAGU	Translation	1
stu-miR8011b-5p	LNC_002617	5	13.781	1	22	730	751	ACUCAUUUUUGUCUCACAAAAA	GACUUGUGGGAUUACAUUGGGU	Translation	2
stu-miR8011b-5p	LNC_001423	5	22.144	1	22	2307	2328	ACUCAUUUUUGUCUCACAAAAA	CACUUGUGGGAUUACACUGGGU	Translation	1
stu-miR8011b-5p	LNC_000648	5	17.84	1	22	1451	1472	ACUCAUUUUUGUCUCACAAAAA	ACUUUGUGGGAUAUCACUGGGU	Translation	1
stu-miR8011b-5p	LNC_002281	5	21.514	1	22	463	484	ACUCAUUUUUGUCUCACAAAAA	UAGCAGUGAGGGAGAGAUGGGU	Translation	1
stu-miR8012	LNC_001599	5	20.323	1	24	445	477	AUGACUUUA-AGUCGCGUCUG--------GCCC	GGGUAGUGUAUGUAGACUUGACUCUGGAGUUAU	Translation	1
stu-miR8012	LNC_002853	5	19.274	1	24	439	462	AUGACUUUAAGUCGCGUCUGGCCC	GUGUUAUAUGUGACUUGAAUUUGU	Cleavage	1
stu-miR8012	LNC_002896	5	17.514	1	24	807	830	AUGACUUUAAGUCGCGUCUGGCCC	CUCUAAGACAUGAUUCGUAGUCAU	Translation	1
stu-miR8012	LNC_000537	5	16.931	1	24	452	475	AUGACUUUAAGUCGCGUCUGGCCC	UACAUAAAUGUGUCUUAUAGUUAU	Cleavage	1
stu-miR8012	LNC_002210	5	12.659	1	24	1606	1629	AUGACUUUAAGUCGCGUCUGGCCC	UUGACAGGUGCUACUUUAUGUUAU	Cleavage	1
stu-miR8012	LNC_000782	5	11.772	1	24	1708	1731	AUGACUUUAAGUCGCGUCUGGCCC	AUAAUAUAUGUUAUGUAAAGUUAU	Translation	1
stu-miR8012	LNC_001611	5	16.437	1	24	9	32	AUGACUUUAAGUCGCGUCUGGCCC	AAGAAAGACGGGAUCUAAAGGCAC	Translation	1
stu-miR8013	LNC_002378	5	16.71	1	24	390	416	AGAAGAAAAUCGCUCCGU-CA--GAAG	AUUCAUUGUAGGGGGGGAUUUUCUUUU	Cleavage	1
stu-miR8013	LNC_001053	5	11.798	1	24	2604	2630	AGAAGAAAAUCGCUCCGUCA---GAAG	UUUCAUGUGAAUGAGAGGAUUUCUUUU	Translation	1
stu-miR8013	LNC_000755	5	16.526	1	24	1488	1511	AGAAGAAAAUCGCUCCGUCAGAAG	GAUCUGAAAAGGUCAUUUUCUUCU	Translation	1
stu-miR8013	LNC_000254	5	15.027	1	24	800	825	AGAAGAAAAUCGCUCCGUCA--GAAG	UUUCAUUGUUGGAAUGAAUUUUUUUU	Translation	1
stu-miR8014-3p	LNC_002667	5	12.256	1	24	1185	1208	AUGAAUACAAUGUUUGGAUAAAUU	AACUUAUAUAUGUGUUGUGUUUAU	Cleavage	1
stu-miR8014-3p	LNC_000997	5	6.074	1	24	959	984	AUGAAUACAAUGUUUGGAUAA--AUU	UAUGCUUAUUCAAAUGUUUUAGUCAA	Cleavage	1
stu-miR8014-3p	LNC_002763	5	10.496	1	24	42	68	AUGAAUACA-AUGUUUGGAUAA--AUU	UAUCAUAAUUGAAAAAUAUGUAUUUAU	Translation	1
stu-miR8014-3p	LNC_003097	5	11.896	1	24	390	413	AUGAAUACAAUGUUUGGAUAAAUU	UGUUUAUACAAAUAGGGUAUUAAU	Translation	1
stu-miR8014-3p	LNC_000270	5	13.681	1	24	219	242	AUGAAUACAAUGUUUGGAUAAAUU	UGUAUGUCCAAAACUUAUAUCCAU	Translation	1
stu-miR8014-3p	LNC_003014	5	13.552	1	24	1814	1837	AUGAAUACAAUGUUUGGAUAAAUU	CUUCCCUUUAGAUAUUGGGUUCAU	Cleavage	1
stu-miR8014-3p	LNC_002708	5	22.186	1	24	234	257	AUGAAUACAAUGUUUGGAUAAAUU	AGAGAAUUCGAAUUUUGAAUUCAA	Translation	1
stu-miR8014-5p	LNC_002241	5	14.537	1	24	414	437	AUUGUUUCAUAUUGUAUUGUAUUU	UUAUCCAAUAAGGAAUUGAAUAAU	Translation	2
stu-miR8014-5p	LNC_001593	5	9.796	1	24	313	344	AUUGUUUCAUAUUGUAUUGU--------AUUU	AAAUGACUAUAAACAAAAUAAUAUUUAACAAC	Cleavage	1
stu-miR8014-5p	LNC_001943	5	17	1	24	448	471	AUUGUUUCAUAUUGUAUUGUAUUU	AAGUUUAAAAAAAUAUAAAAGAAU	Cleavage	1
stu-miR8014-5p	LNC_001823	5	9.958	1	24	299	322	AUUGUUUCAUAUUGUAUUGUAUUU	AAGUCUCAUAGAAUUUGAAAGAAU	Translation	1
stu-miR8014-5p	LNC_002169	5	8.694	1	24	110	133	AUUGUUUCAUAUUGUAUUGUAUUU	UUAUAUUUUAUAAUAUUGAAUAAU	Cleavage	1
stu-miR8014-5p	LNC_000251	5	12.751	1	24	511	534	AUUGUUUCAUAUUGUAUUGUAUUU	UGAUUUUAUACCAUAUGAAACACC	Cleavage	1
stu-miR8014-5p	LNC_001902	5	12.047	1	24	1198	1227	AUUGUUUCAUAU-UGUAUUGU-----AUUU	UGAUUUCUCAUGAUGUAUAUAUGAAAUGAU	Cleavage	1
stu-miR8014-5p	LNC_000959	5	14.789	1	24	37	66	AUUGUUUCAUAU-UGUAUUGU-----AUUU	UGAUUUCUCAUGAUGUAUAUAUGAAAUGAU	Cleavage	1
stu-miR8014-5p	LNC_002168	5	8.694	1	24	110	133	AUUGUUUCAUAUUGUAUUGUAUUU	UUAUAUUUUAUAAUAUUGAAUAAU	Cleavage	1
stu-miR8014-5p	LNC_002297	5	10.277	1	24	86	113	AUUGUUUCAUAUUGUAUUGU----AUUU	AGAUCUCAACGAUAAGAAAAGAAACAAG	Translation	1
stu-miR8015-3p	LNC_001143	5	14.075	1	24	435	467	GUUUCA-UUUUCAAGGUCCAAU--------AGC	GCUUUUAAUUAAUUGGAUCUUGAAAAAUGAAGA	Cleavage	1
stu-miR8015-3p	LNC_002131	5	11.67	1	24	116	140	GUUUCAUU-UUCAAGGUCCAAUAGC	UCUGUUCGACCUUGAAUAAAGAAAU	Cleavage	1
stu-miR8015-3p	LNC_002936	5	13.802	1	24	218	241	GUUUCAUUUUCAAGGUCCAAUAGC	GCUACUGGUUCUUAAAAAUCAAAA	Translation	1
stu-miR8015-3p	LNC_000589	5	16.23	1	24	98	121	GUUUCAUUUUCAAGGUCCAAUAGC	GAUAUUGGGUAUGGGUAAUGAAGC	Translation	1
stu-miR8015-3p	LNC_002667	5	24.001	1	24	1684	1706	GUUUCAUUUUCAAGGUCCAAUAGC	CCU-UUGGUGUUUGAGGGUGAAAA	Cleavage	1
stu-miR8015-3p	LNC_001553	5	13.032	1	24	640	663	GUUUCAUUUUCAAGGUCCAAUAGC	ACACCUGGGCUUUGCGCGUGAAAG	Translation	1
stu-miR8015-5p	LNC_002140	5	8.109	1	24	248	271	UAUUGGAUAUUGAAAAUGAAACUU	UAUAUUUAUUUUUUGUAUUUAUUA	Translation	1
stu-miR8015-5p	LNC_000005	5	15.847	1	24	190	218	UAUUGGA-UAUUGAAAAUGAAA----CUU	AAGCCGCUUUCAUUUUCAACAAUCUAAUG	Translation	1
stu-miR8015-5p	LNC_002168	5	15.958	1	24	270	293	UAUUGGAUAUUGAAAAUGAAACUU	UAGUGCCAUUUUUAGUGUUUAGUU	Cleavage	1
stu-miR8015-5p	LNC_002169	5	15.958	1	24	270	293	UAUUGGAUAUUGAAAAUGAAACUU	UAGUGCCAUUUUUAGUGUUUAGUU	Cleavage	1
stu-miR8015-5p	LNC_000782	5	12.053	1	24	620	643	UAUUGGAUAUUGAAAAUGAAACUU	UGGUUUUAUUUUUGGUUUCUAAAA	Cleavage	1
stu-miR8015-5p	LNC_001943	5	9.137	1	24	1744	1765	UAUUGGAUAUUGAAAAUGAAACUU	AAG--UCAUAUUCAAUCUUCAUUU	Cleavage	1
stu-miR8015-5p	LNC_003033	5	16.328	1	24	598	621	UAUUGGAUAUUGAAAAUGAAACUU	GGGUUUUAGUUUCAAUUUUCAUUG	Cleavage	1
stu-miR8015-5p	LNC_000571	5	9.371	1	24	1921	1945	UA-UUGGAUAUUGAAAAUGAAACUU	AAAAAACAUUUUUAAUGUCCAAAUA	Cleavage	2
stu-miR8015-5p	LNC_000725	5	15.338	1	24	4711	4734	UAUUGGAUAUUGAAAAUGAAACUU	UGGUGUUGUAUAUAGUAUUUAAUA	Cleavage	2
stu-miR8015-5p	LNC_000725	5	21.266	1	24	1961	1984	UAUUGGAUAUUGAAAAUGAAACUU	ACACUUUGUUUUUGAUUGCCAAUG	Cleavage	2
stu-miR8015-5p	LNC_000724	5	15.338	1	24	4041	4064	UAUUGGAUAUUGAAAAUGAAACUU	UGGUGUUGUAUAUAGUAUUUAAUA	Cleavage	2
stu-miR8015-5p	LNC_000724	5	21.266	1	24	1296	1319	UAUUGGAUAUUGAAAAUGAAACUU	ACACUUUGUUUUUGAUUGCCAAUG	Cleavage	2
stu-miR8015-5p	LNC_000115	5	17.527	1	24	55	78	UAUUGGAUAUUGAAAAUGAAACUU	ACACUUUGUUUUUGAUUGCCAAUG	Cleavage	1
stu-miR8015-5p	LNC_000717	5	11.611	1	24	226	247	UAUUGGAUAUUGAAAAUGAAACUU	AA--UUCAUUGUCAGUGUUUUGUA	Cleavage	1
stu-miR8015-5p	LNC_001945	5	9.137	1	24	711	732	UAUUGGAUAUUGAAAAUGAAACUU	AAG--UCAUAUUCAAUCUUCAUUU	Cleavage	1
stu-miR8015-5p	LNC_002481	5	6.072	1	24	1599	1622	UAUUGGAUAUUGAAAAUGAAACUU	UUAUUUCUUUUUUAAUGUUUCAUG	Cleavage	1
stu-miR8015-5p	LNC_001143	5	12.26	1	24	1030	1050	UAUUGGAUAUUGAAAAUGAAACUU	AA---UCAUUUUUACUAAUAAAUA	Translation	1
stu-miR8015-5p	LNC_001115	5	16.618	1	24	1527	1550	UAUUGGAUAUUGAAAAUGAAACUU	CAGGUUCGUUAUCAAGUUCCAGUU	Translation	1
stu-miR8015-5p	LNC_001923	5	17.085	1	24	1289	1312	UAUUGGAUAUUGAAAAUGAAACUU	CGAUUUUAUAUUUGUUGUCUAGUA	Translation	1
stu-miR8016	LNC_000589	5	11.886	1	24	907	930	AUUUUUGAAUGGAAGGCCCAUGUG	UUUUUGGUCCUUGCACUCCAAGAU	Translation	1
stu-miR8016	LNC_002333	5	17.194	1	24	1849	1871	AUUUUUGAAUGGAAGGCCCAUGUG	CA-GUGGGUCUAUUGUUGAAGAAU	Cleavage	1
stu-miR8019-3p	LNC_002306	5	9.104	1	24	1707	1730	AAAAGAAUGA-CCUGGUUUGACUUG	UGA-UCAAAGUAGGAUCAUUUUUUC	Translation	1
stu-miR8019-3p	LNC_001733	5	13.833	1	24	2837	2860	AAAAGAAUGACCUGGUUUGACUUG	UGGUUUAAGGCAGGUUAUUCUUGA	Cleavage	1
stu-miR8019-3p	LNC_002481	5	13.993	1	24	1242	1265	AAAAGAAUGAC-CUGGUUUGACUUG	UAA-UCAAAGUAUAGUUAUUCUUUU	Translation	1
stu-miR8019-3p	LNC_000995	5	12.598	1	24	1181	1205	AAAAGAAUGACC-UGGUUUGACUUG	UUUUUCUAACCAUGGUUUUUUUUUU	Cleavage	1
stu-miR8019-5p	LNC_000210	5	13.66	1	23	1	23	AGGGAAGCAGGUCAUUCUUUAUG	GAUAGAGAGUGACGUCCUUCUUA	Translation	1
stu-miR8020	LNC_001053	5	18.078	1	24	3131	3154	AAUUUCAUUGAGUAUGUUGUUGUU	CACGACGGCGUGUUCAGUGGUAUU	Cleavage	1
stu-miR8020	LNC_001349	5	13.236	1	24	1143	1166	AAUUUCAUUGAGUAUGUUGUUGUU	UUGUAUAUCAUCCUCAAAGGAGUU	Cleavage	1
stu-miR8020	LNC_003089	5	8.087	1	24	2802	2825	AAUUUCAUUGAGUAUGUUGUUGUU	GACAUUAAGAUACUAAAUGAAACC	Translation	1
stu-miR8020	LNC_003088	5	8.087	1	24	1645	1668	AAUUUCAUUGAGUAUGUUGUUGUU	GACAUUAAGAUACUAAAUGAAACC	Translation	1
stu-miR8020	LNC_002361	5	6.713	1	24	294	317	AAUUUCAUUGAGUAUGUUGUUGUU	CAUAAAAUCAUAGUUAAUCAAAUU	Cleavage	1
stu-miR8020	LNC_002025	5	18.3	1	24	1333	1356	AAUUUCAUUGAGUAUGUUGUUGUU	AUUAACGAAAUCCUUAAUCAAGUU	Cleavage	1
stu-miR8021	LNC_002135	5	17.476	1	24	80	105	AUUCAAGGCUC-AAACUCGAG-ACCU	AGGAAUUCGAAUUUUGAAUUUUGAAU	Translation	1
stu-miR8021	LNC_001593	5	16.023	1	24	572	595	AUUCAAGGCUCAAACUCGAGACCU	CUACAUCGAGAUGGAUCUUUGAUU	Translation	1
stu-miR8021	LNC_000472	5	13.922	1	24	225	248	AUUCAAGGCUCAAACUCGAGACCU	UGAUAUUUACUUCGACUCUUGAAU	Translation	1
stu-miR8021	LNC_002663	5	14.819	1	24	119	142	AUUCAAGGCUCAAACUCGAGACCU	UUUUUUCUAGUCUCAGCUUUGAGG	Translation	1
stu-miR8021	LNC_000091	5	18.932	1	24	414	437	AUUCAAGGCUCAAACUCGAGACCU	AAUGAUUGAGUUUGAGUUUCAGAU	Cleavage	1
stu-miR8022	LNC_001931	5	16.859	1	24	662	685	UUUAAAUGAGAAUUUUGGACUAUU	CCUAAUUUGAAGUUUUUAAUUGAA	Cleavage	2
stu-miR8022	LNC_001990	5	11.032	1	24	1431	1454	UUUAAAUGAGAAUUUUGGACUAUU	AAUAGCCUUAAAUGCUCAUGUAAA	Translation	1
stu-miR8022	LNC_001943	5	15.767	1	24	1518	1541	UUUAAAUGAGA-AUUUUGGACUAUU	GACA-UUUAGAAUAUUUCGUUUGAA	Translation	1
stu-miR8022	LNC_000982	5	15.525	1	24	2209	2235	UUUAAAUGAGAAUUUUGGACU---AUU	AAUUCUAGUCCUAGAUUGACCUUUAAA	Translation	2
stu-miR8022	LNC_001945	5	15.767	1	24	485	508	UUUAAAUGAGA-AUUUUGGACUAUU	GACA-UUUAGAAUAUUUCGUUUGAA	Translation	1
stu-miR8022	LNC_002490	5	13.804	1	24	1212	1235	UUUAAAUGAGAAUUUUGGACUAUU	AGGAGUUUGAAAUUUAUAUUCAAA	Translation	1
stu-miR8022	LNC_001021	5	16.529	1	24	1396	1419	UUUAAAUGAGAAUUUUGGACUAUU	UUAAGUCCGGAAUUGUUGUGUAAG	Translation	1
stu-miR8022	LNC_000472	5	16.559	1	24	660	688	UUUAAAUGAGAAUUUUG-GACU----AUU	GAUCUUCAGUCUCAAGAGUCUUGUUUGAA	Cleavage	1
stu-miR8022	LNC_002481	5	16.208	1	24	598	626	UUUAAAUGAGAAUUUUGGACU-----AUU	AAUGCUAAAGUAUAAGGUUGUCGUUUAGG	Translation	1
stu-miR8022	LNC_001067	5	8.93	1	24	451	474	UUUAAAUG-AGAAUUUUGGACUAUU	UAUA-UUCAGAGUUUUUCAUUUGAG	Cleavage	1
stu-miR8022	LNC_002663	5	8.549	1	24	1761	1783	UUUAAAUGAGAAUUUUGGACUAUU	AA-AAUUUAAGAUUUCUAUUCAAA	Translation	1
stu-miR8022	LNC_000160	5	19.688	1	24	98	121	UUUAAAUGAGAAUUUUGGACUAUU	CGUGGUUCAGCCUUCUCCUUUGAA	Cleavage	1
stu-miR8022	LNC_002185	5	15.941	1	24	1579	1602	UUUAAAUGAGAAUUUUGGACUAUU	ACUUGUGCAUAAUUUUUUUUUGAA	Cleavage	1
stu-miR8022	LNC_002662	5	10.427	1	24	1186	1208	UUUAAAUGAGAAUUUUGGACUAUU	AA-AAUUUAAGAUUUCUAUUCAAA	Translation	2
stu-miR8022	LNC_000463	5	12.471	1	24	1139	1162	UUUAAAUGAGAAUUUUGGACUAUU	UAUGCUGUAAAAGUUUUAGUUAAA	Cleavage	1
stu-miR8023	LNC_003089	5	18.58	1	24	1944	1967	UUUGGCACAAUUUCAUUGGCAACC	AAAUCUCAGGGAAAUUGUACUAAC	Cleavage	1
stu-miR8023	LNC_002987	5	17.273	1	24	1032	1058	UUUGGCACAAUUUCAUUGGC---AACC	GGUUCCGGCUAGUGAUAUUUUGCUGAU	Cleavage	1
stu-miR8023	LNC_003088	5	18.58	1	24	787	810	UUUGGCACAAUUUCAUUGGCAACC	AAAUCUCAGGGAAAUUGUACUAAC	Cleavage	1
stu-miR8023	LNC_001362	5	6.588	1	20	1	20	UUUGGCACAAUUUCAUUGGC	CACAAUAAAAUUGUACAAAA	Cleavage	1
stu-miR8023	LNC_002499	5	15.103	1	24	943	966	UUUGGCACAAUUUCAUUGGCAACC	AUGUGCCAAUAAACAUAUGCCAAC	Translation	1
stu-miR8023	LNC_003073	5	18.408	1	24	1944	1967	UUUGGCACAAUUUCAUUGGCAACC	AAACAACAACGAAAUUGGCCCAAA	Cleavage	1
stu-miR8023	LNC_000472	5	7.455	1	24	152	175	UUUGGCACAAUUUCAUUGGCAACC	UUUUACCACUUCAAUUUUGUCAAG	Cleavage	1
[truncated: 308 more rows]
