# Supplementary material for: Genome-Wide Analysis of Long Non-Coding RNAs in Potato and Their Potential Role in Tuber Sprouting Process
Source: Int J Mol Sci. 2017 Dec 29;19(1):101. doi: 10.3390/ijms19010101 (PMC5796051; doi:10.3390/ijms19010101)
Supplement: Supplementary file 1 [file ijms-19-00101-s001.zip › Supplementary Materials/Supplementary Table S5.xls]

## Sheet: Supplementary Table S5
Supplementary Table S5. Expression of six differentially expressed lncRNAs during potato tuber sprouting.
Transcript ID	Gene ID	Gene location	ST FPKM	DT FPKM	Log2(foldchange)	Pvalue	Qvalue
LNC_002662	XLOC_041326	7:19367017-19370114	1.24858	0.578652	1.10951	0.0001	0.000563668
LNC_001578	XLOC_023012	3:9402089-9403377	3.29727	4.62123	-0.487004	0.01015	0.0329714
LNC_001571	XLOC_022943	3:6322960-6324751	1.66102	0.522539	1.66846	0.01455	0.044766
LNC_003011	XLOC_046647	9:26098507-26108912	0.984002	1.96856	-1.00041	0.00155	0.00653787
LNC_002651	XLOC_041298	7:18420286-18422733	1.95951	3.83128	-0.967337	0.0002	0.00106284
LNC_001477	XLOC_020940	2:14038120-14050594	3.80299	6.98331	-0.876777	0.0162	0.048946
