# Supplementary material for: Genome-Wide Analysis of Long Non-Coding RNAs in Potato and Their Potential Role in Tuber Sprouting Process
Source: Int J Mol Sci. 2017 Dec 29;19(1):101. doi: 10.3390/ijms19010101 (PMC5796051; doi:10.3390/ijms19010101)
Supplement: Supplementary file 1 [file ijms-19-00101-s001.zip › Supplementary Materials/Supplementary Table S6.xls]

## Sheet: Supplementary Table S6
Supplementary Table S6. Primers used for qRT-PCR.
Gene name	Primer	Sequence (5’- 3’)	Length (bp)
Ef1a	Forward primer	ATTGGAAACGGATATGCTCCA	101
	Reverse primer	TCCTTACCTGAACGCCTGTCA
LNC_002662	Forward primer	GGAAGTCAATCTCACATAGTGGT	136
	Reverse primer	TGAGACCGAAAGGATGTTCTATG
LNC_001578	Forward primer	CTCTTCTCCTCTCTTCCTCTCTC	108
	Reverse primer	GTTGCTGCTGCTTCTCCT
LNC_001571	Forward primer	TTTGCTGAGCCAACATGAAAG	142
	Reverse primer	CGAGTCGGTGACAGATAGAAATAG
LNC_003011	Forward primer	CTGTTGCAGTGGACGTTAGA	131
	Reverse primer	GGCAGAAAGCAAAGACCTTAAC
LNC_002651	Forward primer	AGCTGCAGGAATGTGATCTATG	126
	Reverse primer	TAGGCAACTCATAGCCCTTCTA
LNC_001477	Forward primer	GTGAAGCCCTTCCTCTTCAAA	122
	Reverse primer	TGGCCTTCGCCAAAGAAA
